# Supplementary material for: Host-specific microbiome-rumination interactions shape methane-yield phenotypes in dairy cattle
Source: mSphere. 2025 Apr 25;10(5):e00090-25. doi: 10.1128/msphere.00090-25 (PMC12108071; doi:10.1128/msphere.00090-25)
Supplement: Data set S1 — Sequencing information for the samples analyzed in this study. [file msphere.00090-25-s0001.xlsx]

## Sheet: Table S1
SampleID	input	filtered	percentage.of.input.passed.filter	denoised	merged	percentage.of.input.merged	non.chimeric	percentage.of.input.non.chimeric	AnimalID	Group	SamplingDate	SamplingHour	SamplingTime	Feeding	Farm	SampleType	Extraction	Run
AP001	83471	65094	77.98	60045	43575	52.2	41461	49.67	324	LR	2022-09-20	0	6am-8am	Pre-feeding	Marshak	Rumen	DNA	Run2
AP002	76709	59687	77.81	55006	39850	51.95	37963	49.49	347	LR	2022-09-20	0	6am-8am	Pre-feeding	Marshak	Rumen	DNA	Run2
AP003	72408	57461	79.36	54074	43859	60.57	41229	56.94	351	HR	2022-09-20	0	6am-8am	Pre-feeding	Marshak	Rumen	DNA	Run2
AP004	78213	61388	78.49	58770	51687	66.08	50311	64.33	358	HR	2022-09-20	0	6am-8am	Pre-feeding	Marshak	Rumen	DNA	Run2
AP005	72371	56967	78.72	52484	38740	53.53	36615	50.59	366	HR	2022-09-20	0	6am-8am	Pre-feeding	Marshak	Rumen	DNA	Run2
AP006	59129	46468	78.59	42478	29674	50.19	28493	48.19	419	HR	2022-09-20	0	6am-8am	Pre-feeding	Marshak	Rumen	DNA	Run2
AP007	70115	55029	78.48	51204	39803	56.77	37733	53.82	422	HR	2022-09-20	0	6am-8am	Pre-feeding	Marshak	Rumen	DNA	Run2
AP008	40433	31579	78.1	27743	18282	45.22	17660	43.68	436	LR	2022-09-20	0	6am-8am	Pre-feeding	Marshak	Rumen	DNA	Run2
AP009	70348	54908	78.05	50314	35955	51.11	34935	49.66	441	HR	2022-09-20	0	6am-8am	Pre-feeding	Marshak	Rumen	DNA	Run2
AP010	54679	43753	80.02	40657	31944	58.42	30866	56.45	448	LR	2022-09-20	0	6am-8am	Pre-feeding	Marshak	Rumen	DNA	Run2
AP011	68872	53976	78.37	49212	35201	51.11	34012	49.38	449	LR	2022-09-20	0	6am-8am	Pre-feeding	Marshak	Rumen	DNA	Run2
AP012	45691	35382	77.44	31857	22000	48.15	21538	47.14	451	LR	2022-09-20	0	6am-8am	Pre-feeding	Marshak	Rumen	DNA	Run2
AP013	118073	93647	79.31	90585	80728	68.37	78902	66.82	469	HR	2022-09-20	0	6am-8am	Pre-feeding	Marshak	Rumen	DNA	Run2
AP014	65188	51789	79.45	46930	32989	50.61	31964	49.03	518	LR	2022-09-20	0	6am-8am	Pre-feeding	Marshak	Rumen	DNA	Run2
AP015	32465	25519	78.6	22586	15779	48.6	15383	47.38	524	LR	2022-09-20	0	6am-8am	Pre-feeding	Marshak	Rumen	DNA	Run2
AP016	125257	98395	78.55	93872	78469	62.65	75532	60.3	527	HR	2022-09-20	0	6am-8am	Pre-feeding	Marshak	Rumen	DNA	Run2
AP017	70791	55572	78.5	50676	35637	50.34	34262	48.4	535	HR	2022-09-20	0	6am-8am	Pre-feeding	Marshak	Rumen	DNA	Run2
AP018	62061	48693	78.46	44716	32829	52.9	31648	50.99	538	HR	2022-09-20	0	6am-8am	Pre-feeding	Marshak	Rumen	DNA	Run2
AP019	56849	44758	78.73	40614	27613	48.57	26546	46.7	541	LR	2022-09-20	0	6am-8am	Pre-feeding	Marshak	Rumen	DNA	Run2
AP020	69963	54485	77.88	49863	35200	50.31	33635	48.08	549	LR	2022-09-20	0	6am-8am	Pre-feeding	Marshak	Rumen	DNA	Run2
AP021	46941	36824	78.45	33229	23221	49.47	22391	47.7	324	LR	2022-09-20	0	6am-8am	Pre-feeding	Marshak	Bolus	DNA	Run2
AP022	69999	54346	77.64	49781	35816	51.17	33943	48.49	347	LR	2022-09-20	0	6am-8am	Pre-feeding	Marshak	Bolus	DNA	Run2
AP023	65925	52093	79.02	48828	39466	59.86	37770	57.29	351	HR	2022-09-20	0	6am-8am	Pre-feeding	Marshak	Bolus	DNA	Run2
AP024	82458	65063	78.9	61755	52445	63.6	50147	60.82	358	HR	2022-09-20	0	6am-8am	Pre-feeding	Marshak	Bolus	DNA	Run2
AP025	68003	53550	78.75	49283	36039	53	34424	50.62	366	HR	2022-09-20	0	6am-8am	Pre-feeding	Marshak	Bolus	DNA	Run2
AP026	64216	51037	79.48	46354	32573	50.72	31594	49.2	419	HR	2022-09-20	0	6am-8am	Pre-feeding	Marshak	Bolus	DNA	Run2
AP027	71971	55614	77.27	51855	39752	55.23	38168	53.03	422	HR	2022-09-20	0	6am-8am	Pre-feeding	Marshak	Bolus	DNA	Run2
AP028	48144	37202	77.27	33420	22663	47.07	22067	45.84	436	LR	2022-09-20	0	6am-8am	Pre-feeding	Marshak	Bolus	DNA	Run2
AP029	89649	69618	77.66	65370	50170	55.96	49094	54.76	441	HR	2022-09-20	0	6am-8am	Pre-feeding	Marshak	Bolus	DNA	Run2
AP030	67390	53834	79.88	49987	38746	57.5	36842	54.67	448	LR	2022-09-20	0	6am-8am	Pre-feeding	Marshak	Bolus	DNA	Run2
AP031	69580	54711	78.63	49933	35546	51.09	34519	49.61	449	LR	2022-09-20	0	6am-8am	Pre-feeding	Marshak	Bolus	DNA	Run2
AP032	73788	58596	79.41	53590	37753	51.16	36377	49.3	451	LR	2022-09-20	0	6am-8am	Pre-feeding	Marshak	Bolus	DNA	Run2
AP033	69727	56527	81.07	52669	42036	60.29	38976	55.9	469	HR	2022-09-20	0	6am-8am	Pre-feeding	Marshak	Bolus	DNA	Run2
AP034	45514	35762	78.57	31886	21686	47.65	21249	46.69	518	LR	2022-09-20	0	6am-8am	Pre-feeding	Marshak	Bolus	DNA	Run2
AP035	75923	59563	78.45	55146	41100	54.13	39335	51.81	524	LR	2022-09-20	0	6am-8am	Pre-feeding	Marshak	Bolus	DNA	Run2
AP036	65702	52495	79.9	49015	38995	59.35	37858	57.62	527	HR	2022-09-20	0	6am-8am	Pre-feeding	Marshak	Bolus	DNA	Run2
AP037	58990	46375	78.62	42219	30454	51.63	29675	50.31	535	HR	2022-09-20	0	6am-8am	Pre-feeding	Marshak	Bolus	DNA	Run2
AP038	57046	45224	79.28	41366	30209	52.96	29205	51.2	538	HR	2022-09-20	0	6am-8am	Pre-feeding	Marshak	Bolus	DNA	Run2
AP039	65807	51985	79	47619	34687	52.71	34019	51.7	541	LR	2022-09-20	0	6am-8am	Pre-feeding	Marshak	Bolus	DNA	Run2
AP040	43641	34212	78.39	30088	20191	46.27	19362	44.37	549	LR	2022-09-20	0	6am-8am	Pre-feeding	Marshak	Bolus	DNA	Run2
AP041	66433	53779	80.95	50686	38713	58.27	36547	55.01	324	LR	2022-09-20	0	6am-8am	Pre-feeding	Marshak	Fecal	DNA	Run2
AP042	49727	40008	80.46	36941	25698	51.68	23744	47.75	347	LR	2022-09-20	0	6am-8am	Pre-feeding	Marshak	Fecal	DNA	Run2
AP043	66056	52783	79.91	50115	40653	61.54	37420	56.65	351	HR	2022-09-20	0	6am-8am	Pre-feeding	Marshak	Fecal	DNA	Run2
AP044	73722	59097	80.16	56326	45085	61.16	42069	57.06	358	HR	2022-09-20	0	6am-8am	Pre-feeding	Marshak	Fecal	DNA	Run2
AP045	43102	35507	82.38	33229	24442	56.71	22500	52.2	366	HR	2022-09-20	0	6am-8am	Pre-feeding	Marshak	Fecal	DNA	Run2
AP046	61045	49215	80.62	45866	34202	56.03	31163	51.05	419	HR	2022-09-20	0	6am-8am	Pre-feeding	Marshak	Fecal	DNA	Run2
AP047	69104	54827	79.34	52341	41258	59.7	37741	54.61	422	HR	2022-09-20	0	6am-8am	Pre-feeding	Marshak	Fecal	DNA	Run2
AP048	48119	38646	80.31	36277	26807	55.71	25033	52.02	436	LR	2022-09-20	0	6am-8am	Pre-feeding	Marshak	Fecal	DNA	Run2
AP049	42509	33503	78.81	30835	21869	51.45	21128	49.7	441	HR	2022-09-20	0	6am-8am	Pre-feeding	Marshak	Fecal	DNA	Run2
AP050	57873	45786	79.11	42899	32468	56.1	30151	52.1	448	LR	2022-09-20	0	6am-8am	Pre-feeding	Marshak	Fecal	DNA	Run2
AP051	47545	37085	78	34806	26147	54.99	25087	52.76	449	LR	2022-09-20	0	6am-8am	Pre-feeding	Marshak	Fecal	DNA	Run2
AP052	55986	42609	76.11	39542	30024	53.63	28554	51	451	LR	2022-09-20	0	6am-8am	Pre-feeding	Marshak	Fecal	DNA	Run2
AP053	75812	60474	79.77	57397	44692	58.95	41256	54.42	469	HR	2022-09-20	0	6am-8am	Pre-feeding	Marshak	Fecal	DNA	Run2
AP054	42630	33075	77.59	30815	23654	55.49	21741	51	518	LR	2022-09-20	0	6am-8am	Pre-feeding	Marshak	Fecal	DNA	Run2
AP055	87364	69607	79.67	66221	51767	59.25	47068	53.88	524	LR	2022-09-20	0	6am-8am	Pre-feeding	Marshak	Fecal	DNA	Run2
AP056	49563	39774	80.25	36831	26139	52.74	23252	46.91	527	HR	2022-09-20	0	6am-8am	Pre-feeding	Marshak	Fecal	DNA	Run2
AP057	46604	37043	79.48	34744	26668	57.22	24907	53.44	535	HR	2022-09-20	0	6am-8am	Pre-feeding	Marshak	Fecal	DNA	Run2
AP058	72689	58557	80.56	55094	41392	56.94	39795	54.75	538	HR	2022-09-20	0	6am-8am	Pre-feeding	Marshak	Fecal	DNA	Run2
AP059	54598	42792	78.38	39904	29905	54.77	27929	51.15	541	LR	2022-09-20	0	6am-8am	Pre-feeding	Marshak	Fecal	DNA	Run2
AP060	27968	22323	79.82	20542	15153	54.18	14658	52.41	549	LR	2022-09-20	0	6am-8am	Pre-feeding	Marshak	Fecal	DNA	Run2
AP121	52056	40694	78.17	37077	26058	50.06	25406	48.81	324	LR	2022-09-22	8	6 pm-8 pm	8-10h post feeding	Marshak	Rumen	DNA	Run2
AP122	47181	36227	76.78	32989	23373	49.54	22818	48.36	347	LR	2022-09-22	8	6 pm-8 pm	8-10h post feeding	Marshak	Rumen	DNA	Run2
AP123	40481	31650	78.18	29434	22775	56.26	21697	53.6	351	HR	2022-09-22	8	6 pm-8 pm	8-10h post feeding	Marshak	Rumen	DNA	Run2
AP124	47807	36200	75.72	33597	26613	55.67	25657	53.67	358	HR	2022-09-22	8	6 pm-8 pm	8-10h post feeding	Marshak	Rumen	DNA	Run2
AP125	55177	42600	77.21	39529	30277	54.87	29022	52.6	366	HR	2022-09-22	8	6 pm-8 pm	8-10h post feeding	Marshak	Rumen	DNA	Run2
AP126	54754	42440	77.51	38875	27955	51.06	27082	49.46	419	HR	2022-09-22	8	6 pm-8 pm	8-10h post feeding	Marshak	Rumen	DNA	Run2
AP127	60804	46806	76.98	43791	34663	57.01	33504	55.1	422	HR	2022-09-22	8	6 pm-8 pm	8-10h post feeding	Marshak	Rumen	DNA	Run2
AP128	18618	14153	76.02	11794	7443	39.98	7271	39.05	436	LR	2022-09-22	8	6 pm-8 pm	8-10h post feeding	Marshak	Rumen	DNA	Run2
AP129	49880	38192	76.57	34371	23034	46.18	22137	44.38	441	HR	2022-09-22	8	6 pm-8 pm	8-10h post feeding	Marshak	Rumen	DNA	Run2
AP130	55960	44062	78.74	41070	31934	57.07	30061	53.72	448	LR	2022-09-22	8	6 pm-8 pm	8-10h post feeding	Marshak	Rumen	DNA	Run2
AP131	51050	38821	76.05	35937	27504	53.88	26979	52.85	449	LR	2022-09-22	8	6 pm-8 pm	8-10h post feeding	Marshak	Rumen	DNA	Run2
AP132	33576	26343	78.46	23443	16305	48.56	15898	47.35	451	LR	2022-09-22	8	6 pm-8 pm	8-10h post feeding	Marshak	Rumen	DNA	Run2
AP133	58518	45433	77.64	42760	34994	59.8	33387	57.05	469	HR	2022-09-22	8	6 pm-8 pm	8-10h post feeding	Marshak	Rumen	DNA	Run2
AP134	66448	50474	75.96	46571	33259	50.05	32716	49.24	518	LR	2022-09-22	8	6 pm-8 pm	8-10h post feeding	Marshak	Rumen	DNA	Run2
AP135	45755	35376	77.32	31909	21923	47.91	21094	46.1	524	LR	2022-09-22	8	6 pm-8 pm	8-10h post feeding	Marshak	Rumen	DNA	Run2
AP136	51949	40027	77.05	37321	28380	54.63	26897	51.78	527	HR	2022-09-22	8	6 pm-8 pm	8-10h post feeding	Marshak	Rumen	DNA	Run2
AP137	58275	45078	77.35	41288	29644	50.87	28824	49.46	535	HR	2022-09-22	8	6 pm-8 pm	8-10h post feeding	Marshak	Rumen	DNA	Run2
AP138	57954	43964	75.86	40434	30199	52.11	28566	49.29	538	HR	2022-09-22	8	6 pm-8 pm	8-10h post feeding	Marshak	Rumen	DNA	Run2
AP139	57923	45665	78.84	41158	28141	48.58	26791	46.25	541	LR	2022-09-22	8	6 pm-8 pm	8-10h post feeding	Marshak	Rumen	DNA	Run2
AP140	42462	33546	79	29965	20600	48.51	19905	46.88	549	LR	2022-09-22	8	6 pm-8 pm	8-10h post feeding	Marshak	Rumen	DNA	Run2
AP141	50704	39883	78.66	36037	24607	48.53	24060	47.45	324	LR	2022-09-22	8	6 pm-8 pm	8-10h post feeding	Marshak	Bolus	DNA	Run2
AP142	49475	38683	78.19	35111	25143	50.82	24486	49.49	347	LR	2022-09-22	8	6 pm-8 pm	8-10h post feeding	Marshak	Bolus	DNA	Run2
AP143	58119	46533	80.07	43744	35881	61.74	34450	59.27	351	HR	2022-09-22	8	6 pm-8 pm	8-10h post feeding	Marshak	Bolus	DNA	Run2
AP144	62091	49130	79.13	44938	33953	54.68	31510	50.75	358	HR	2022-09-22	8	6 pm-8 pm	8-10h post feeding	Marshak	Bolus	DNA	Run2
AP145	32629	25736	78.87	23134	16595	50.86	16343	50.09	366	HR	2022-09-22	8	6 pm-8 pm	8-10h post feeding	Marshak	Bolus	DNA	Run2
AP146	34434	27448	79.71	24523	16986	49.33	16542	48.04	419	HR	2022-09-22	8	6 pm-8 pm	8-10h post feeding	Marshak	Bolus	DNA	Run2
AP147	56107	44266	78.9	40978	30910	55.09	29512	52.6	422	HR	2022-09-22	8	6 pm-8 pm	8-10h post feeding	Marshak	Bolus	DNA	Run2
AP148	40511	31912	78.77	28806	20123	49.67	19825	48.94	436	LR	2022-09-22	8	6 pm-8 pm	8-10h post feeding	Marshak	Bolus	DNA	Run2
AP149	67058	52846	78.81	48423	35002	52.2	34198	51	441	HR	2022-09-22	8	6 pm-8 pm	8-10h post feeding	Marshak	Bolus	DNA	Run2
AP150	47931	37749	78.76	35081	26902	56.13	26101	54.46	448	LR	2022-09-22	8	6 pm-8 pm	8-10h post feeding	Marshak	Bolus	DNA	Run2
AP151	39727	30949	77.9	27681	19265	48.49	18969	47.75	449	LR	2022-09-22	8	6 pm-8 pm	8-10h post feeding	Marshak	Bolus	DNA	Run2
AP152	32011	25735	80.39	23063	15871	49.58	15666	48.94	451	LR	2022-09-22	8	6 pm-8 pm	8-10h post feeding	Marshak	Bolus	DNA	Run2
AP153	48731	39122	80.28	36152	28490	58.46	27174	55.76	469	HR	2022-09-22	8	6 pm-8 pm	8-10h post feeding	Marshak	Bolus	DNA	Run2
AP154	39450	29995	76.03	26430	17004	43.1	16795	42.57	518	LR	2022-09-22	8	6 pm-8 pm	8-10h post feeding	Marshak	Bolus	DNA	Run2
AP155	43943	33352	75.9	30160	21142	48.11	20685	47.07	524	LR	2022-09-22	8	6 pm-8 pm	8-10h post feeding	Marshak	Bolus	DNA	Run2
AP156	56949	44473	78.09	41547	31328	55.01	30401	53.38	527	HR	2022-09-22	8	6 pm-8 pm	8-10h post feeding	Marshak	Bolus	DNA	Run2
AP157	14080	10769	76.48	9033	5958	42.32	5847	41.53	535	HR	2022-09-22	8	6 pm-8 pm	8-10h post feeding	Marshak	Bolus	DNA	Run2
AP158	33415	25792	77.19	23171	16836	50.38	16347	48.92	538	HR	2022-09-22	8	6 pm-8 pm	8-10h post feeding	Marshak	Bolus	DNA	Run2
AP159	34543	26467	76.62	23425	15896	46.02	15472	44.79	541	LR	2022-09-22	8	6 pm-8 pm	8-10h post feeding	Marshak	Bolus	DNA	Run2
AP160	42743	32725	76.56	28997	19390	45.36	18830	44.05	549	LR	2022-09-22	8	6 pm-8 pm	8-10h post feeding	Marshak	Bolus	DNA	Run2
AP161	83195	65262	78.44	62117	48922	58.8	46977	56.47	324	LR	2022-09-22	8	6 pm-8 pm	8-10h post feeding	Marshak	Fecal	DNA	Run2
AP162	40123	31782	79.21	29169	20271	50.52	19194	47.84	347	LR	2022-09-22	8	6 pm-8 pm	8-10h post feeding	Marshak	Fecal	DNA	Run2
AP163	57774	45936	79.51	42927	32670	56.55	30087	52.08	351	HR	2022-09-22	8	6 pm-8 pm	8-10h post feeding	Marshak	Fecal	DNA	Run2
AP164	58860	46234	78.55	43813	33939	57.66	32879	55.86	358	HR	2022-09-22	8	6 pm-8 pm	8-10h post feeding	Marshak	Fecal	DNA	Run2
AP165	60799	48227	79.32	44598	31915	52.49	30426	50.04	366	HR	2022-09-22	8	6 pm-8 pm	8-10h post feeding	Marshak	Fecal	DNA	Run2
AP166	66586	51764	77.74	48733	36819	55.3	33998	51.06	419	HR	2022-09-22	8	6 pm-8 pm	8-10h post feeding	Marshak	Fecal	DNA	Run2
AP167	44995	35667	79.27	33550	25114	55.82	23694	52.66	422	HR	2022-09-22	8	6 pm-8 pm	8-10h post feeding	Marshak	Fecal	DNA	Run2
AP168	56662	44817	79.1	41747	30067	53.06	27238	48.07	436	LR	2022-09-22	8	6 pm-8 pm	8-10h post feeding	Marshak	Fecal	DNA	Run2
AP169	82486	64318	77.97	61445	50637	61.39	47005	56.99	441	HR	2022-09-22	8	6 pm-8 pm	8-10h post feeding	Marshak	Fecal	DNA	Run2
AP171	40708	31814	78.15	29341	21307	52.34	20480	50.31	449	LR	2022-09-22	8	6 pm-8 pm	8-10h post feeding	Marshak	Fecal	DNA	Run2
AP172	78002	61267	78.55	57347	43930	56.32	40360	51.74	451	LR	2022-09-22	8	6 pm-8 pm	8-10h post feeding	Marshak	Fecal	DNA	Run2
AP173	65731	51445	78.27	48707	38478	58.54	35293	53.69	469	HR	2022-09-22	8	6 pm-8 pm	8-10h post feeding	Marshak	Fecal	DNA	Run2
AP174	87830	68994	78.55	66103	54806	62.4	52591	59.88	518	LR	2022-09-22	8	6 pm-8 pm	8-10h post feeding	Marshak	Fecal	DNA	Run2
AP175	50459	39073	77.44	36374	27928	55.35	25822	51.17	524	LR	2022-09-22	8	6 pm-8 pm	8-10h post feeding	Marshak	Fecal	DNA	Run2
AP176	53251	41233	77.43	39343	33009	61.99	29861	56.08	527	HR	2022-09-22	8	6 pm-8 pm	8-10h post feeding	Marshak	Fecal	DNA	Run2
AP177	62731	49244	78.5	46608	36614	58.37	33396	53.24	535	HR	2022-09-22	8	6 pm-8 pm	8-10h post feeding	Marshak	Fecal	DNA	Run2
AP178	53775	42213	78.5	38708	27499	51.14	26283	48.88	538	HR	2022-09-22	8	6 pm-8 pm	8-10h post feeding	Marshak	Fecal	DNA	Run2
AP179	74074	57267	77.31	53716	41890	56.55	37705	50.9	541	LR	2022-09-22	8	6 pm-8 pm	8-10h post feeding	Marshak	Fecal	DNA	Run2
AP180	75412	58528	77.61	55297	44802	59.41	42807	56.76	549	LR	2022-09-22	8	6 pm-8 pm	8-10h post feeding	Marshak	Fecal	DNA	Run2
AP181	57434	44146	76.86	40513	29623	51.58	28949	50.4	324	LR	2022-09-23	14	12 am-2 am	14-16h post feeding	Marshak	Rumen	DNA	Run2
AP182	81637	61654	75.52	57332	43723	53.56	41858	51.27	347	LR	2022-09-23	14	12 am-2 am	14-16h post feeding	Marshak	Rumen	DNA	Run2
AP183	67311	52786	78.42	49923	42153	62.62	40139	59.63	351	HR	2022-09-23	14	12 am-2 am	14-16h post feeding	Marshak	Rumen	DNA	Run2
AP184	68241	53802	78.84	50979	42916	62.89	40959	60.02	358	HR	2022-09-23	14	12 am-2 am	14-16h post feeding	Marshak	Rumen	DNA	Run2
AP185	64106	49668	77.48	45836	34109	53.21	32277	50.35	366	HR	2022-09-23	14	12 am-2 am	14-16h post feeding	Marshak	Rumen	DNA	Run2
AP186	99638	76896	77.18	72344	56899	57.11	54630	54.83	419	HR	2022-09-23	14	12 am-2 am	14-16h post feeding	Marshak	Rumen	DNA	Run2
AP187	71207	54744	76.88	50622	37497	52.66	36149	50.77	422	HR	2022-09-23	14	12 am-2 am	14-16h post feeding	Marshak	Rumen	DNA	Run2
AP188	41023	31878	77.71	28604	19905	48.52	19120	46.61	436	LR	2022-09-23	14	12 am-2 am	14-16h post feeding	Marshak	Rumen	DNA	Run2
AP189	70515	54436	77.2	49787	35312	50.08	33686	47.77	441	HR	2022-09-23	14	12 am-2 am	14-16h post feeding	Marshak	Rumen	DNA	Run2
AP190	52313	41062	78.49	37850	28278	54.06	26855	51.34	448	LR	2022-09-23	14	12 am-2 am	14-16h post feeding	Marshak	Rumen	DNA	Run2
AP191	55961	45429	81.18	42582	34939	62.43	33225	59.37	449	LR	2022-09-23	14	12 am-2 am	14-16h post feeding	Marshak	Rumen	DNA	Run2
AP192	45026	35120	78	31713	22000	48.86	21489	47.73	451	LR	2022-09-23	14	12 am-2 am	14-16h post feeding	Marshak	Rumen	DNA	Run2
AP193	60270	48507	80.48	45820	38066	63.16	36388	60.37	469	HR	2022-09-23	14	12 am-2 am	14-16h post feeding	Marshak	Rumen	DNA	Run2
AP194	41343	31526	76.25	28514	20455	49.48	19987	48.34	518	LR	2022-09-23	14	12 am-2 am	14-16h post feeding	Marshak	Rumen	DNA	Run2
AP200	50792	39433	77.64	35857	25628	50.46	24850	48.93	549	LR	2022-09-23	14	12 am-2 am	14-16h post feeding	Marshak	Rumen	DNA	Run2
AP201	16560	13035	78.71	10988	6752	40.77	6665	40.25	324	LR	2022-09-23	14	12 am-2 am	14-16h post feeding	Marshak	Bolus	DNA	Run2
AP202	37905	29202	77.04	26469	19338	51.02	18760	49.49	347	LR	2022-09-23	14	12 am-2 am	14-16h post feeding	Marshak	Bolus	DNA	Run2
AP203	50147	39582	78.93	37253	30896	61.61	29548	58.92	351	HR	2022-09-23	14	12 am-2 am	14-16h post feeding	Marshak	Bolus	DNA	Run2
AP204	53449	42174	78.91	39651	32479	60.77	30944	57.89	358	HR	2022-09-23	14	12 am-2 am	14-16h post feeding	Marshak	Bolus	DNA	Run2
AP205	52042	40109	77.07	37097	28871	55.48	27360	52.57	366	HR	2022-09-23	14	12 am-2 am	14-16h post feeding	Marshak	Bolus	DNA	Run2
AP206	21667	16926	78.12	14851	9990	46.11	9835	45.39	419	HR	2022-09-23	14	12 am-2 am	14-16h post feeding	Marshak	Bolus	DNA	Run2
AP207	44907	34945	77.82	32180	24487	54.53	23871	53.16	422	HR	2022-09-23	14	12 am-2 am	14-16h post feeding	Marshak	Bolus	DNA	Run2
AP208	34594	26627	76.97	23494	15548	44.94	15193	43.92	436	LR	2022-09-23	14	12 am-2 am	14-16h post feeding	Marshak	Bolus	DNA	Run2
AP209	45302	34867	76.97	31611	22581	49.85	22019	48.6	441	HR	2022-09-23	14	12 am-2 am	14-16h post feeding	Marshak	Bolus	DNA	Run2
AP210	55774	43628	78.22	40661	31652	56.75	30701	55.05	448	LR	2022-09-23	14	12 am-2 am	14-16h post feeding	Marshak	Bolus	DNA	Run2
AP211	33322	26060	78.21	23003	15720	47.18	15331	46.01	449	LR	2022-09-23	14	12 am-2 am	14-16h post feeding	Marshak	Bolus	DNA	Run2
AP212	45288	35170	77.66	31398	21759	48.05	21586	47.66	451	LR	2022-09-23	14	12 am-2 am	14-16h post feeding	Marshak	Bolus	DNA	Run2
AP213	32918	26627	80.89	24419	19443	59.06	18789	57.08	469	HR	2022-09-23	14	12 am-2 am	14-16h post feeding	Marshak	Bolus	DNA	Run2
AP214	31367	23600	75.24	21127	14443	46.05	14194	45.25	518	LR	2022-09-23	14	12 am-2 am	14-16h post feeding	Marshak	Bolus	DNA	Run2
AP215	34341	26799	78.04	24834	18537	53.98	17270	50.29	524	LR	2022-09-23	14	12 am-2 am	14-16h post feeding	Marshak	Bolus	DNA	Run2
AP217	40901	32362	79.12	30498	23264	56.88	21982	53.74	535	HR	2022-09-23	14	12 am-2 am	14-16h post feeding	Marshak	Bolus	DNA	Run2
AP218	60157	46320	77	43435	34863	57.95	34184	56.82	538	HR	2022-09-23	14	12 am-2 am	14-16h post feeding	Marshak	Bolus	DNA	Run2
AP221	49951	39499	79.08	37201	28876	57.81	27131	54.32	324	LR	2022-09-23	14	12 am-2 am	14-16h post feeding	Marshak	Fecal	DNA	Run2
AP223	48295	38338	79.38	36114	27907	57.78	25820	53.46	351	HR	2022-09-23	14	12 am-2 am	14-16h post feeding	Marshak	Fecal	DNA	Run2
AP224	47565	35861	75.39	32494	23100	48.57	22437	47.17	358	HR	2022-09-23	14	12 am-2 am	14-16h post feeding	Marshak	Fecal	DNA	Run2
AP225	47970	37454	78.08	34849	26284	54.79	24496	51.07	366	HR	2022-09-23	14	12 am-2 am	14-16h post feeding	Marshak	Fecal	DNA	Run2
AP226	88381	68167	77.13	63373	47711	53.98	44452	50.3	419	HR	2022-09-23	14	12 am-2 am	14-16h post feeding	Marshak	Fecal	DNA	Run2
AP227	26390	19927	75.51	17464	11771	44.6	11563	43.82	422	HR	2022-09-23	14	12 am-2 am	14-16h post feeding	Marshak	Fecal	DNA	Run2
AP228	35744	28021	78.39	26014	19174	53.64	17272	48.32	436	LR	2022-09-23	14	12 am-2 am	14-16h post feeding	Marshak	Fecal	DNA	Run2
AP229	71749	55406	77.22	50934	37982	52.94	35279	49.17	441	HR	2022-09-23	14	12 am-2 am	14-16h post feeding	Marshak	Fecal	DNA	Run2
AP230	91014	70887	77.89	65643	48502	53.29	46871	51.5	448	LR	2022-09-23	14	12 am-2 am	14-16h post feeding	Marshak	Fecal	DNA	Run2
AP231	55753	44254	79.38	41150	30576	54.84	29159	52.3	449	LR	2022-09-23	14	12 am-2 am	14-16h post feeding	Marshak	Fecal	DNA	Run2
AP232	46528	36543	78.54	33970	25597	55.01	24889	53.49	451	LR	2022-09-23	14	12 am-2 am	14-16h post feeding	Marshak	Fecal	DNA	Run2
AP233	45416	35861	78.96	33588	26083	57.43	23844	52.5	469	HR	2022-09-23	14	12 am-2 am	14-16h post feeding	Marshak	Fecal	DNA	Run2
AP234	52061	42030	80.73	39641	33117	63.61	31861	61.2	518	LR	2022-09-23	14	12 am-2 am	14-16h post feeding	Marshak	Fecal	DNA	Run2
AP235	49052	39431	80.39	37222	29165	59.46	27682	56.43	524	LR	2022-09-23	14	12 am-2 am	14-16h post feeding	Marshak	Fecal	DNA	Run2
AP236	44009	35458	80.57	33577	26715	60.7	23958	54.44	527	HR	2022-09-23	14	12 am-2 am	14-16h post feeding	Marshak	Fecal	DNA	Run2
AP237	49265	39449	80.08	37512	30352	61.61	27563	55.95	535	HR	2022-09-23	14	12 am-2 am	14-16h post feeding	Marshak	Fecal	DNA	Run2
AP238	41262	33351	80.83	30791	22890	55.47	21541	52.21	538	HR	2022-09-23	14	12 am-2 am	14-16h post feeding	Marshak	Fecal	DNA	Run2
AP239	33117	26688	80.59	24249	17224	52.01	16202	48.92	541	LR	2022-09-23	14	12 am-2 am	14-16h post feeding	Marshak	Fecal	DNA	Run2
AP240	40912	33464	81.8	31402	24483	59.84	23487	57.41	549	LR	2022-09-23	14	12 am-2 am	14-16h post feeding	Marshak	Fecal	DNA	Run2
MB1	69402	54830	79	51734	40563	58.45	39871	57.45	324	LR	2022-09-21	2	12 pm-2pm	2-4h post feeding	Marshak	Bolus	DNA	Run1
MB10	58662	48487	82.65	46445	40115	68.38	39578	67.47	448	LR	2022-09-21	2	12 pm-2pm	2-4h post feeding	Marshak	Bolus	DNA	Run1
MB11	81486	65566	80.46	61888	49012	60.15	47978	58.88	449	LR	2022-09-21	2	12 pm-2pm	2-4h post feeding	Marshak	Bolus	DNA	Run1
MB12	88106	71483	81.13	67980	55474	62.96	54210	61.53	451	LR	2022-09-21	2	12 pm-2pm	2-4h post feeding	Marshak	Bolus	DNA	Run1
MB13	80234	66084	82.36	64114	57274	71.38	55887	69.66	469	HR	2022-09-21	2	12 pm-2pm	2-4h post feeding	Marshak	Bolus	DNA	Run1
MB14	65144	52097	79.97	48835	37712	57.89	37091	56.94	518	LR	2022-09-21	2	12 pm-2pm	2-4h post feeding	Marshak	Bolus	DNA	Run1
MB16	68415	55208	80.7	52558	44044	64.38	43396	63.43	527	HR	2022-09-21	2	12 pm-2pm	2-4h post feeding	Marshak	Bolus	DNA	Run1
MB17	73034	57418	78.62	54115	42626	58.36	42019	57.53	535	HR	2022-09-21	2	12 pm-2pm	2-4h post feeding	Marshak	Bolus	DNA	Run1
MB18	54539	43888	80.47	41341	33356	61.16	32858	60.25	538	HR	2022-09-21	2	12 pm-2pm	2-4h post feeding	Marshak	Bolus	DNA	Run1
MB19	118082	94828	80.31	90642	74328	62.95	72793	61.65	541	LR	2022-09-21	2	12 pm-2pm	2-4h post feeding	Marshak	Bolus	DNA	Run1
MB2	58693	45990	78.36	43211	34229	58.32	33782	57.56	347	LR	2022-09-21	2	12 pm-2pm	2-4h post feeding	Marshak	Bolus	DNA	Run1
MB20	78046	61876	79.28	58294	46542	59.63	45847	58.74	549	LR	2022-09-21	2	12 pm-2pm	2-4h post feeding	Marshak	Bolus	DNA	Run1
MB3	55967	45666	81.59	43725	37936	67.78	37241	66.54	351	HR	2022-09-21	2	12 pm-2pm	2-4h post feeding	Marshak	Bolus	DNA	Run1
MB4	58346	48007	82.28	46256	40384	69.21	39614	67.89	358	HR	2022-09-21	2	12 pm-2pm	2-4h post feeding	Marshak	Bolus	DNA	Run1
MB5	68988	55340	80.22	52481	42922	62.22	42033	60.93	366	HR	2022-09-21	2	12 pm-2pm	2-4h post feeding	Marshak	Bolus	DNA	Run1
MB6	76377	61176	80.1	57905	46232	60.53	45573	59.67	419	HR	2022-09-21	2	12 pm-2pm	2-4h post feeding	Marshak	Bolus	DNA	Run1
MB7	59316	47714	80.44	45601	38797	65.41	38231	64.45	422	HR	2022-09-21	2	12 pm-2pm	2-4h post feeding	Marshak	Bolus	DNA	Run1
MB8	77766	62213	80	58511	46087	59.26	45457	58.45	436	LR	2022-09-21	2	12 pm-2pm	2-4h post feeding	Marshak	Bolus	DNA	Run1
MB9	86370	69332	80.27	65702	52524	60.81	51565	59.7	441	HR	2022-09-21	2	12 pm-2pm	2-4h post feeding	Marshak	Bolus	DNA	Run1
MF1	64111	52450	81.81	50349	42374	66.09	40991	63.94	324	LR	2022-09-21	2	12 pm-2pm	2-4h post feeding	Marshak	Fecal	DNA	Run1
MF10	34169	27981	81.89	26051	20008	58.56	19146	56.03	448	LR	2022-09-21	2	12 pm-2pm	2-4h post feeding	Marshak	Fecal	DNA	Run1
MF11	29893	24200	80.96	22692	17371	58.11	16918	56.6	449	LR	2022-09-21	2	12 pm-2pm	2-4h post feeding	Marshak	Fecal	DNA	Run1
MF12	35816	29032	81.06	26813	20007	55.86	19455	54.32	451	LR	2022-09-21	2	12 pm-2pm	2-4h post feeding	Marshak	Fecal	DNA	Run1
MF13	33569	27616	82.27	25593	19339	57.61	18880	56.24	469	HR	2022-09-21	2	12 pm-2pm	2-4h post feeding	Marshak	Fecal	DNA	Run1
MF14	40261	32872	81.65	31251	26034	64.66	25389	63.06	518	LR	2022-09-21	2	12 pm-2pm	2-4h post feeding	Marshak	Fecal	DNA	Run1
MF15	34222	28008	81.84	26093	20440	59.73	19697	57.56	524	LR	2022-09-21	2	12 pm-2pm	2-4h post feeding	Marshak	Fecal	DNA	Run1
MF16	47736	39064	81.83	37059	29720	62.26	28603	59.92	527	HR	2022-09-21	2	12 pm-2pm	2-4h post feeding	Marshak	Fecal	DNA	Run1
MF17	28225	22803	80.79	21197	16070	56.94	15800	55.98	535	HR	2022-09-21	2	12 pm-2pm	2-4h post feeding	Marshak	Fecal	DNA	Run1
MF18	30140	24663	81.83	22548	16289	54.04	15982	53.03	538	HR	2022-09-21	2	12 pm-2pm	2-4h post feeding	Marshak	Fecal	DNA	Run1
MF19	40548	32670	80.57	30456	23133	57.05	21972	54.19	541	LR	2022-09-21	2	12 pm-2pm	2-4h post feeding	Marshak	Fecal	DNA	Run1
MF2	62425	50822	81.41	48532	40272	64.51	39007	62.49	347	LR	2022-09-21	2	12 pm-2pm	2-4h post feeding	Marshak	Fecal	DNA	Run1
MF20	24836	20096	80.91	18699	14766	59.45	14424	58.08	549	LR	2022-09-21	2	12 pm-2pm	2-4h post feeding	Marshak	Fecal	DNA	Run1
MF3	44575	36206	81.22	34232	26996	60.56	26099	58.55	351	HR	2022-09-21	2	12 pm-2pm	2-4h post feeding	Marshak	Fecal	DNA	Run1
MF4	76177	62338	81.83	60002	51662	67.82	49676	65.21	358	HR	2022-09-21	2	12 pm-2pm	2-4h post feeding	Marshak	Fecal	DNA	Run1
MF5	65262	53387	81.8	50533	40445	61.97	39376	60.34	366	HR	2022-09-21	2	12 pm-2pm	2-4h post feeding	Marshak	Fecal	DNA	Run1
MF6	50621	40790	80.58	38515	30879	61	29733	58.74	419	HR	2022-09-21	2	12 pm-2pm	2-4h post feeding	Marshak	Fecal	DNA	Run1
MF7	61408	48948	79.71	47317	39447	64.24	38146	62.12	422	HR	2022-09-21	2	12 pm-2pm	2-4h post feeding	Marshak	Fecal	DNA	Run1
MF8	39256	32097	81.76	30180	23875	60.82	23125	58.91	436	LR	2022-09-21	2	12 pm-2pm	2-4h post feeding	Marshak	Fecal	DNA	Run1
MF9	33596	27234	81.06	25324	19675	58.56	19099	56.85	441	HR	2022-09-21	2	12 pm-2pm	2-4h post feeding	Marshak	Fecal	DNA	Run1
MR1	86447	67108	77.63	63768	51386	59.44	50496	58.41	324	LR	2022-09-21	2	12 pm-2pm	2-4h post feeding	Marshak	Rumen	DNA	Run1
MR10	97777	77785	79.55	75380	66743	68.26	65590	67.08	448	LR	2022-09-21	2	12 pm-2pm	2-4h post feeding	Marshak	Rumen	DNA	Run1
MR11	74458	57992	77.89	54722	42771	57.44	41990	56.39	449	LR	2022-09-21	2	12 pm-2pm	2-4h post feeding	Marshak	Rumen	DNA	Run1
MR12	92380	71065	76.93	67727	55434	60.01	54270	58.75	451	LR	2022-09-21	2	12 pm-2pm	2-4h post feeding	Marshak	Rumen	DNA	Run1
MR13	149265	119200	79.86	116747	107813	72.23	105384	70.6	469	HR	2022-09-21	2	12 pm-2pm	2-4h post feeding	Marshak	Rumen	DNA	Run1
MR14	86241	67852	78.68	64133	50435	58.48	49738	57.67	518	LR	2022-09-21	2	12 pm-2pm	2-4h post feeding	Marshak	Rumen	DNA	Run1
MR15	76348	60006	78.6	56659	46318	60.67	45660	59.81	524	LR	2022-09-21	2	12 pm-2pm	2-4h post feeding	Marshak	Rumen	DNA	Run1
MR16	106061	84360	79.54	81489	69850	65.86	68327	64.42	527	HR	2022-09-21	2	12 pm-2pm	2-4h post feeding	Marshak	Rumen	DNA	Run1
MR17	41252	32530	78.86	29856	22016	53.37	21802	52.85	535	HR	2022-09-21	2	12 pm-2pm	2-4h post feeding	Marshak	Rumen	DNA	Run1
MR18	47541	37906	79.73	35599	28382	59.7	27986	58.87	538	HR	2022-09-21	2	12 pm-2pm	2-4h post feeding	Marshak	Rumen	DNA	Run1
MR19	36322	28841	79.4	26228	18986	52.27	18807	51.78	541	LR	2022-09-21	2	12 pm-2pm	2-4h post feeding	Marshak	Rumen	DNA	Run1
MR2	80759	62064	76.85	59299	48721	60.33	47931	59.35	347	LR	2022-09-21	2	12 pm-2pm	2-4h post feeding	Marshak	Rumen	DNA	Run1
MR20	46052	36038	78.26	33215	24848	53.96	24572	53.36	549	LR	2022-09-21	2	12 pm-2pm	2-4h post feeding	Marshak	Rumen	DNA	Run1
MR3	73045	57140	78.23	55079	48777	66.78	48162	65.93	351	HR	2022-09-21	2	12 pm-2pm	2-4h post feeding	Marshak	Rumen	DNA	Run1
MR4	102590	81294	79.24	79146	71173	69.38	69663	67.9	358	HR	2022-09-21	2	12 pm-2pm	2-4h post feeding	Marshak	Rumen	DNA	Run1
MR5	101011	79830	79.03	76285	64037	63.4	62018	61.4	366	HR	2022-09-21	2	12 pm-2pm	2-4h post feeding	Marshak	Rumen	DNA	Run1
MR6	72036	55023	76.38	52300	42023	58.34	41431	57.51	419	HR	2022-09-21	2	12 pm-2pm	2-4h post feeding	Marshak	Rumen	DNA	Run1
MR7	81907	64031	78.18	61634	53322	65.1	52564	64.18	422	HR	2022-09-21	2	12 pm-2pm	2-4h post feeding	Marshak	Rumen	DNA	Run1
MR8	87709	67721	77.21	64275	51826	59.09	50953	58.09	436	LR	2022-09-21	2	12 pm-2pm	2-4h post feeding	Marshak	Rumen	DNA	Run1
MR9	83739	65920	78.72	62504	50013	59.72	49219	58.78	441	HR	2022-09-21	2	12 pm-2pm	2-4h post feeding	Marshak	Rumen	DNA	Run1

## Sheet: Table S2
SampleID	Raw.R1	Raw.R2	adF.R1	adf.R2	TriM.R1	Trim.R2	Phix.R1	Phix.R2	PhixHost.R1	PhixHost.R2	AnimalID	SampleType	host_species	SamplingHour	Group	PEN	LACT
AP100	27967285	27967285	27967285	27967285	24738692	24738692	24738692	24738692	24707201	24707201	549	Bolus	Cow	2Hr	LR	22	L1
AP102	15823076	15823076	15823076	15823076	14074635	14074635	14074635	14074635	14056342	14056342	347	Fecal	Cow	2Hr	LR	22	L3
AP103	14985128	14985128	14985128	14985128	13397387	13397387	13397387	13397387	13381990	13381990	351	Fecal	Cow	2Hr	HR	20	L3
AP104	18363472	18363472	18363472	18363472	16610086	16610086	16610086	16610086	16550742	16550742	358	Fecal	Cow	2Hr	HR	22	L3
AP105	17469511	17469511	17469511	17469511	15870343	15870343	15870343	15870343	15862281	15862281	366	Fecal	Cow	2Hr	HR	20	L3
AP106	24107908	24107908	24107908	24107908	21665005	21665005	21665005	21665005	21648423	21648423	419	Fecal	Cow	2Hr	HR	22	L2
AP107	18707962	18707962	18707962	18707962	16888979	16888979	16888979	16888979	16885942	16885942	422	Fecal	Cow	2Hr	HR	22	L2
AP108	18783272	18783272	18783272	18783272	16996835	16996835	16996835	16996835	16946710	16946710	436	Fecal	Cow	2Hr	LR	20	L2
AP109	24504656	24504656	24504656	24504656	22456614	22456614	22456614	22456614	22443209	22443209	441	Fecal	Cow	2Hr	HR	22	L2
AP110	17771171	17771171	17771171	17771171	16206406	16206406	16206406	16206406	16198510	16198510	448	Fecal	Cow	2Hr	LR	20	L2
AP111	17262244	17262244	17262244	17262244	15376761	15376761	15376761	15376761	15299714	15299714	449	Fecal	Cow	2Hr	LR	22	L2
AP112	13468047	13468047	13468047	13468047	12093033	12093033	12093033	12093033	12076474	12076474	451	Fecal	Cow	2Hr	LR	22	L2
AP113	15843792	15843792	15843792	15843792	14460772	14460772	14460772	14460772	14450967	14450967	469	Fecal	Cow	2Hr	HR	22	L2
AP114	12142288	12142288	12142288	12142288	10952318	10952318	10952318	10952318	10946534	10946534	518	Fecal	Cow	2Hr	LR	22	L1
AP115	18544560	18544560	18544560	18544560	16624640	16624640	16624640	16624640	16617470	16617470	524	Fecal	Cow	2Hr	LR	22	L1
AP116	14111721	14111721	14111721	14111721	12867948	12867948	12867948	12867948	12859279	12859279	527	Fecal	Cow	2Hr	HR	10	L1
AP117	14323649	14323649	14323649	14323649	13015318	13015318	13015318	13015318	13003453	13003453	535	Fecal	Cow	2Hr	HR	10	L1
AP118	20086079	20086079	20086079	20086079	18266646	18266646	18266646	18266646	18259033	18259033	538	Fecal	Cow	2Hr	HR	10	L1
AP119	11949443	11949443	11949443	11949443	10964325	10964325	10964325	10964325	10962029	10962029	541	Fecal	Cow	2Hr	LR	22	L1
AP120	12392668	12392668	12392668	12392668	11161233	11161233	11161233	11161233	11156644	11156644	549	Fecal	Cow	2Hr	LR	22	L1
AP121	14909982	14909982	14909982	14909982	12830456	12830456	12830456	12830456	12674106	12674106	324	Rumen	Cow	8Hr	LR	22	L3
AP122	23141760	23141760	23141760	23141760	20065396	20065396	20065396	20065396	20021304	20021304	347	Rumen	Cow	8Hr	LR	22	L3
AP123	13219647	13219647	13219647	13219647	11457606	11457606	11457606	11457606	9424892	9424892	351	Rumen	Cow	8Hr	HR	20	L3
AP124	22322025	22322025	22322025	22322025	19293150	19293150	19293150	19293150	18892474	18892474	358	Rumen	Cow	8Hr	HR	22	L3
AP125	15305277	15305277	15305277	15305277	13125960	13125960	13125960	13125960	13005863	13005863	366	Rumen	Cow	8Hr	HR	20	L3
AP126	17794760	17794760	17794760	17794760	15370621	15370621	15370621	15370621	15082052	15082052	419	Rumen	Cow	8Hr	HR	22	L2
AP127	14618943	14618943	14618943	14618943	12628106	12628106	12628106	12628106	12458876	12458876	422	Rumen	Cow	8Hr	HR	22	L2
AP128	16043181	16043181	16043181	16043181	13743588	13743588	13743588	13743588	13121786	13121786	436	Rumen	Cow	8Hr	LR	20	L2
AP129	17421997	17421997	17421997	17421997	15088267	15088267	15088267	15088267	15043442	15043442	441	Rumen	Cow	8Hr	HR	22	L2
AP130	17328507	17328507	17328507	17328507	15002773	15002773	15002773	15002773	14714526	14714526	448	Rumen	Cow	8Hr	LR	20	L2
AP132	18909153	18909153	18909153	18909153	16349067	16349067	16349067	16349067	13727845	13727845	451	Rumen	Cow	8Hr	LR	22	L2
AP133	14082550	14082550	14082550	14082550	12137912	12137912	12137912	12137912	11317274	11317274	469	Rumen	Cow	8Hr	HR	22	L2
AP134	23057540	23057540	23057540	23057540	20073963	20073963	20073963	20073963	18564643	18564643	518	Rumen	Cow	8Hr	LR	22	L1
AP135	19980309	19980309	19980309	19980309	17419694	17419694	17419694	17419694	15575470	15575470	524	Rumen	Cow	8Hr	LR	22	L1
AP136	17953247	17953247	17953247	17953247	15555977	15555977	15555977	15555977	15530569	15530569	527	Rumen	Cow	8Hr	HR	10	L1
AP137	18045622	18045622	18045622	18045622	15457182	15457182	15457182	15457182	13334335	13334335	535	Rumen	Cow	8Hr	HR	10	L1
AP138	11370622	11370622	11370622	11370622	9599201	9599201	9599201	9599201	9588793	9588793	538	Rumen	Cow	8Hr	HR	10	L1
AP139	19775064	19775064	19775064	19775064	16973685	16973685	16973685	16973685	16439594	16439594	541	Rumen	Cow	8Hr	LR	22	L1
AP140	15288147	15288147	15288147	15288147	13386392	13386392	13386392	13386392	12003277	12003277	549	Rumen	Cow	8Hr	LR	22	L1
AP141	16709565	16709565	16709565	16709565	14414385	14414385	14414385	14414385	14405537	14405537	324	Bolus	Cow	8Hr	LR	22	L3
AP142	12523820	12523820	12523820	12523820	10653219	10653219	10653219	10653219	10639460	10639460	347	Bolus	Cow	8Hr	LR	22	L3
AP143	18499231	18499231	18499231	18499231	16001162	16001162	16001162	16001162	15983013	15983013	351	Bolus	Cow	8Hr	HR	20	L3
AP144	4317315	4317315	4317315	4317315	3745522	3745522	3745522	3745522	3741746	3741746	358	Bolus	Cow	8Hr	HR	22	L3
AP145	18070419	18070419	18070419	18070419	15541709	15541709	15541709	15541709	15531163	15531163	366	Bolus	Cow	8Hr	HR	20	L3
AP146	11039619	11039619	11039619	11039619	9525629	9525629	9525629	9525629	9516095	9516095	419	Bolus	Cow	8Hr	HR	22	L2
AP148	8846066	8846066	8846066	8846066	7601018	7601018	7601018	7601018	7595481	7595481	436	Bolus	Cow	8Hr	LR	20	L2
AP149	17770221	17770221	17770221	17770221	15474029	15474029	15474029	15474029	15456787	15456787	441	Bolus	Cow	8Hr	HR	22	L2
AP150	13641719	13641719	13641719	13641719	11762660	11762660	11762660	11762660	11644261	11644261	448	Bolus	Cow	8Hr	LR	20	L2
AP151	17957344	17957344	17957344	17957344	15542518	15542518	15542518	15542518	15530527	15530527	449	Bolus	Cow	8Hr	LR	22	L2
AP152	11944514	11944514	11944514	11944514	10268046	10268046	10268046	10268046	10259211	10259211	451	Bolus	Cow	8Hr	LR	22	L2
AP153	12910360	12910360	12910360	12910360	11181037	11181037	11181037	11181037	11175840	11175840	469	Bolus	Cow	8Hr	HR	22	L2
AP154	12927340	12927340	12927340	12927340	11192548	11192548	11192548	11192548	11102934	11102934	518	Bolus	Cow	8Hr	LR	22	L1
AP155	20638231	20638231	20638231	20638231	17774157	17774157	17774157	17774157	17739152	17739152	524	Bolus	Cow	8Hr	LR	22	L1
AP156	16722021	16722021	16722021	16722021	14468190	14468190	14468190	14468190	14459179	14459179	527	Bolus	Cow	8Hr	HR	10	L1
AP157	10801635	10801635	10801635	10801635	9180653	9180653	9180653	9180653	9170763	9170763	535	Bolus	Cow	8Hr	HR	10	L1
AP158	17317501	17317501	17317501	17317501	14970621	14970621	14970621	14970621	14914094	14914094	538	Bolus	Cow	8Hr	HR	10	L1
AP159	17827070	17827070	17827070	17827070	15259688	15259688	15259688	15259688	15177726	15177726	541	Bolus	Cow	8Hr	LR	22	L1
AP160	18004622	18004622	18004622	18004622	15765742	15765742	15765742	15765742	15755261	15755261	549	Bolus	Cow	8Hr	LR	22	L1
AP161	13918515	13918515	13918515	13918515	11722828	11722828	11722828	11722828	11719442	11719442	324	Fecal	Cow	8Hr	LR	22	L3
AP162	13817709	13817709	13817709	13817709	11942361	11942361	11942361	11942361	11939818	11939818	347	Fecal	Cow	8Hr	LR	22	L3
AP163	18234699	18234699	18234699	18234699	16287080	16287080	16287080	16287080	16279676	16279676	351	Fecal	Cow	8Hr	HR	20	L3
AP164	15707744	15707744	15707744	15707744	13403665	13403665	13403665	13403665	13395016	13395016	358	Fecal	Cow	8Hr	HR	22	L3
AP165	19225345	19225345	19225345	19225345	16900198	16900198	16900198	16900198	16895748	16895748	366	Fecal	Cow	8Hr	HR	20	L3
AP166	18944103	18944103	18944103	18944103	16183019	16183019	16183019	16183019	16178073	16178073	419	Fecal	Cow	8Hr	HR	22	L2
AP167	17358225	17358225	17358225	17358225	14994161	14994161	14994161	14994161	14989709	14989709	422	Fecal	Cow	8Hr	HR	22	L2
AP168	16929765	16929765	16929765	16929765	14668005	14668005	14668005	14668005	14655995	14655995	436	Fecal	Cow	8Hr	LR	20	L2
AP169	17840945	17840945	17840945	17840945	15178966	15178966	15178966	15178966	15173217	15173217	441	Fecal	Cow	8Hr	HR	22	L2
AP170	19951129	19951129	19951129	19951129	16849118	16849118	16849118	16849118	16821078	16821078	448	Fecal	Cow	8Hr	LR	20	L2
AP171	16779917	16779917	16779917	16779917	14698565	14698565	14698565	14698565	14683064	14683064	449	Fecal	Cow	8Hr	LR	22	L2
AP172	17005728	17005728	17005728	17005728	14768189	14768189	14768189	14768189	14702492	14702492	451	Fecal	Cow	8Hr	LR	22	L2
AP173	17479257	17479257	17479257	17479257	15298373	15298373	15298373	15298373	15293200	15293200	469	Fecal	Cow	8Hr	HR	22	L2
AP174	13723943	13723943	13723943	13723943	11929087	11929087	11929087	11929087	11903352	11903352	518	Fecal	Cow	8Hr	LR	22	L1
AP175	19879267	19879267	19879267	19879267	17060538	17060538	17060538	17060538	17055396	17055396	524	Fecal	Cow	8Hr	LR	22	L1
AP176	15991559	15991559	15991559	15991559	14038329	14038329	14038329	14038329	14025898	14025898	527	Fecal	Cow	8Hr	HR	10	L1
AP177	17170401	17170401	17170401	17170401	14680298	14680298	14680298	14680298	14674286	14674286	535	Fecal	Cow	8Hr	HR	10	L1
AP178	14134644	14134644	14134644	14134644	12075396	12075396	12075396	12075396	12070462	12070462	538	Fecal	Cow	8Hr	HR	10	L1
AP179	12923294	12923294	12923294	12923294	11316772	11316772	11316772	11316772	11312522	11312522	541	Fecal	Cow	8Hr	LR	22	L1
AP180	15220521	15220521	15220521	15220521	13199877	13199877	13199877	13199877	13192663	13192663	549	Fecal	Cow	8Hr	LR	22	L1
AP61	18887045	18887045	18887045	18887045	16610450	16610450	16610450	16610450	16207831	16207831	324	Rumen	Cow	2Hr	LR	22	L3
AP62	17192933	17192933	17192933	17192933	15257143	15257143	15257143	15257143	15237611	15237611	347	Rumen	Cow	2Hr	LR	22	L3
AP63	12717725	12717725	12717725	12717725	10979240	10979240	10979240	10979240	10897286	10897286	351	Rumen	Cow	2Hr	HR	20	L3
AP64	19467178	19467178	19467178	19467178	17045166	17045166	17045166	17045166	17024296	17024296	358	Rumen	Cow	2Hr	HR	22	L3
AP65	20529572	20529572	20529572	20529572	17946735	17946735	17946735	17946735	17922749	17922749	366	Rumen	Cow	2Hr	HR	20	L3
AP66	17800203	17800203	17800203	17800203	15487911	15487911	15487911	15487911	14820183	14820183	419	Rumen	Cow	2Hr	HR	22	L2
AP67	18109550	18109550	18109550	18109550	15833403	15833403	15833403	15833403	15799200	15799200	422	Rumen	Cow	2Hr	HR	22	L2
AP68	21565616	21565616	21565616	21565616	18895655	18895655	18895655	18895655	18628461	18628461	436	Rumen	Cow	2Hr	LR	20	L2
AP69	12774846	12774846	12774846	12774846	10948645	10948645	10948645	10948645	9070225	9070225	441	Rumen	Cow	2Hr	HR	22	L2
AP70	21679407	21679407	21679407	21679407	19133616	19133616	19133616	19133616	18079386	18079386	448	Rumen	Cow	2Hr	LR	20	L2
AP71	13461647	13461647	13461647	13461647	11598638	11598638	11598638	11598638	11396493	11396493	449	Rumen	Cow	2Hr	LR	22	L2
AP72	18646872	18646872	18646872	18646872	16416431	16416431	16416431	16416431	16121527	16121527	451	Rumen	Cow	2Hr	LR	22	L2
AP73	17460735	17460735	17460735	17460735	15231514	15231514	15231514	15231514	15214549	15214549	469	Rumen	Cow	2Hr	HR	22	L2
AP74	13522953	13522953	13522953	13522953	11630161	11630161	11630161	11630161	11622101	11622101	518	Rumen	Cow	2Hr	LR	22	L1
AP75	23429600	23429600	23429600	23429600	20454117	20454117	20454117	20454117	19657395	19657395	524	Rumen	Cow	2Hr	LR	22	L1
AP76	12656626	12656626	12656626	12656626	10932376	10932376	10932376	10932376	10577572	10577572	527	Rumen	Cow	2Hr	HR	10	L1
AP77	17532936	17532936	17532936	17532936	15320673	15320673	15320673	15320673	14615841	14615841	535	Rumen	Cow	2Hr	HR	10	L1
AP78	16273257	16273257	16273257	16273257	14266370	14266370	14266370	14266370	6878505	6878505	538	Rumen	Cow	2Hr	HR	10	L1
AP79	5020318	5020318	5020318	5020318	4195832	4195832	4195832	4195832	3292654	3292654	541	Rumen	Cow	2Hr	LR	22	L1
AP80	20970031	20970031	20970031	20970031	18154234	18154234	18154234	18154234	18124412	18124412	549	Rumen	Cow	2Hr	LR	22	L1
AP81	12552967	12552967	12552967	12552967	10959256	10959256	10959256	10959256	10922427	10922427	324	Bolus	Cow	2Hr	LR	22	L3
AP82	16856496	16856496	16856496	16856496	14752428	14752428	14752428	14752428	14715835	14715835	347	Bolus	Cow	2Hr	LR	22	L3
AP83	9616118	9616118	9616118	9616118	8103042	8103042	8103042	8103042	8084922	8084922	351	Bolus	Cow	2Hr	HR	20	L3
AP84	18369611	18369611	18369611	18369611	16049733	16049733	16049733	16049733	16030843	16030843	358	Bolus	Cow	2Hr	HR	22	L3
AP85	13520141	13520141	13520141	13520141	11648739	11648739	11648739	11648739	11618885	11618885	366	Bolus	Cow	2Hr	HR	20	L3
AP86	19798647	19798647	19798647	19798647	17675072	17675072	17675072	17675072	17633484	17633484	419	Bolus	Cow	2Hr	HR	22	L2
AP87	21004601	21004601	21004601	21004601	18586602	18586602	18586602	18586602	18554727	18554727	422	Bolus	Cow	2Hr	HR	22	L2
AP88	22629408	22629408	22629408	22629408	20004379	20004379	20004379	20004379	19977287	19977287	436	Bolus	Cow	2Hr	LR	20	L2
AP89	17606448	17606448	17606448	17606448	15558698	15558698	15558698	15558698	15527920	15527920	441	Bolus	Cow	2Hr	HR	22	L2
AP90	16105466	16105466	16105466	16105466	12757483	12757483	12757483	12757483	12682157	12682157	448	Bolus	Cow	2Hr	LR	20	L2
AP91	22122777	22122777	22122777	22122777	19630850	19630850	19630850	19630850	19622991	19622991	449	Bolus	Cow	2Hr	LR	22	L2
AP92	21312083	21312083	21312083	21312083	18005937	18005937	18005937	18005937	17932363	17932363	451	Bolus	Cow	2Hr	LR	22	L2
AP93	23244371	23244371	23244371	23244371	20680305	20680305	20680305	20680305	20661803	20661803	469	Bolus	Cow	2Hr	HR	22	L2
AP94	21320645	21320645	21320645	21320645	18729993	18729993	18729993	18729993	18593906	18593906	518	Bolus	Cow	2Hr	LR	22	L1
AP95	18967040	18967040	18967040	18967040	15948468	15948468	15948468	15948468	15848542	15848542	524	Bolus	Cow	2Hr	LR	22	L1
AP96	23417823	23417823	23417823	23417823	20443365	20443365	20443365	20443365	20392072	20392072	527	Bolus	Cow	2Hr	HR	10	L1
AP97	26187456	26187456	26187456	26187456	23200306	23200306	23200306	23200306	23058405	23058405	535	Bolus	Cow	2Hr	HR	10	L1
AP98	13984895	13984895	13984895	13984895	12063155	12063155	12063155	12063155	11998303	11998303	538	Bolus	Cow	2Hr	HR	10	L1
AP99	24616123	24616123	24616123	24616123	21894576	21894576	21894576	21894576	21807724	21807724	541	Bolus	Cow	2Hr	LR	22	L1
