# Supplementary material for: Host-specific microbiome-rumination interactions shape methane-yield phenotypes in dairy cattle
Source: mSphere. 2025 Apr 25;10(5):e00090-25. doi: 10.1128/msphere.00090-25 (PMC12108071; doi:10.1128/msphere.00090-25)
Supplement: Data set S2 — Relative abundance of methanogenic and bacterial populations based on metagenomic analysis. [file msphere.00090-25-s0002.xlsx]

## Sheet: S2A-Archaea-Bolus
	LR			HR			Overall P-values			LR	HR	LR vs HR
	2Hr	8Hr	SEM	2Hr	8Hr	SEM	Group	SamplingHour	Group:SamplingHour	2Hr vs 8Hr	2Hr vs 8Hr	2Hr	8Hr
Halovivax cerinus	0.0546445	0.0471806	0.0105207	0.0437111	0.0597616	0.00442942	0.55115	0.700529	0.32281	0.7005288	0.3134415	0.5511495	0.4536056
Methanolacinia petrolearia	0.0504627	0.048275	0.00765732	0.0482639	0.0495001	0.00458849	0.901999	0.913929	0.887696	0.9139290	0.9267432	0.9019986	0.9444366
Methanolobus sp. WCC4	0.06849	0.0681963	0.00626575	0.0748477	0.0710354	0.00656898	0.628106	0.992837	0.762124	0.9928375	0.6809858	0.6281056	0.9084441
Halovivax ruber	0.0428494	0.0367098	0.00842955	0.0430383	0.040209	0.00557071	0.952194	0.69445	0.913236	0.6944497	0.8190909	0.9521938	0.8434596
Thermococcus nautili	0.0381817	0.0369882	0.00787945	0.0293042	0.0345319	0.00382553	0.5131	0.986452	0.75422	0.9864522	0.6748584	0.5130995	0.8441278
Thermococcus barophilus	0.0279514	0.0366884	0.00282965	0.0345835	0.0349664	0.0030416	0.26223	0.0613602	0.285715	0.06136015	0.69769572	0.2622303	0.9545205
Halorubrum sp. DM2	0.0611118	0.0519453	0.0112235	0.047566	0.0426839	0.00456702	0.476626	0.651914	0.904381	0.6519136	0.7859200	0.4766263	0.6006066
Methanomicrobium antiquum	0.0532881	0.0576618	0.0049079	0.0662945	0.0651865	0.00701089	0.307963	0.558665	0.488915	0.5586653	0.6881398	0.3079630	0.6833861
Thermococcus aciditolerans	0.0464374	0.0413824	0.0079648	0.0458131	0.0409214	0.00540264	0.991034	0.734509	0.98991	0.7345090	0.7290888	0.9910342	0.9775598
Natronosalvus amylolyticus	0.0381801	0.0307705	0.00664781	0.0406396	0.035611	0.00483863	0.802128	0.5633	0.908971	0.563300	0.686444	0.8021276	0.6867621
Haloterrigena salifodinae	0.0737663	0.0692832	0.0132007	0.0646873	0.0597752	0.00525441	0.720085	0.898152	0.941562	0.8981517	0.8209294	0.7200850	0.6525363
Natronomonas pharaonis	0.0433641	0.0446787	0.00820503	0.0461128	0.0498519	0.00601105	0.81271	0.862043	0.94425	0.8620427	0.7908455	0.8127098	0.7478419
Halobaculum litoreum	0.0837538	0.0654498	0.0139544	0.0666209	0.0597199	0.00674515	0.493341	0.466119	0.775481	0.4661192	0.7528602	0.4933411	0.7901260
uncultured Methanolobus sp.	0.181825	0.18553	0.0162431	0.204189	0.205868	0.017347	0.505298	0.825931	0.958925	0.8259307	0.8878964	0.5052979	0.5604965
Natronomonas salina	0.09732	0.0767223	0.0165365	0.0833855	0.0714753	0.00711962	0.666423	0.489563	0.881525	0.4895630	0.6408198	0.6664229	0.8339902
Haloprofundus halobius	0.0726865	0.066843	0.0123626	0.0590989	0.0695217	0.00663009	0.546218	0.848904	0.613171	0.8489044	0.6029196	0.5462184	0.9006162
Methanomethylovorans hollandica	0.0470767	0.0552236	0.00555949	0.051316	0.0535185	0.00383093	0.640519	0.389052	0.658758	0.3890516	0.8194743	0.6405191	0.8669471
Methanoregula boonei	0.0790746	0.0586101	0.0123206	0.0585427	0.0574188	0.00620266	0.320714	0.314139	0.506866	0.3141390	0.9522717	0.3207137	0.9397014
Methanoplanus sp. FWC-SCC4	0.0477679	0.0544659	0.00424763	0.0556456	0.047066	0.00507967	0.405672	0.447679	0.243819	0.4476787	0.3666673	0.4056717	0.4347631
Methanococcus aeolicus	0.103618	0.0667504	0.0125037	0.0847298	0.0625292	0.00620984	0.351388	0.0239842	0.574683	0.02398418	0.13035216	0.3513879	0.7726163
Halorubrum sp. PV6	0.0463777	0.0391431	0.00848425	0.0440659	0.0393676	0.0041997	0.913928	0.641276	0.927898	0.6412764	0.7434780	0.9139277	0.9823717
Methanobacterium formicicum	0.0619846	0.0593296	0.00580273	0.0765533	0.05522	0.00652028	0.229726	0.755907	0.0761971	0.755907308	0.009486828	0.2297263	0.6161568
Methanolobus sp. ZRKC5	0.0534607	0.0584864	0.00419214	0.0541769	0.0581605	0.00456673	0.947479	0.498223	0.865405	0.4982226	0.6743727	0.9474792	0.8921188
Halovivax gelatinilyticus	0.0496166	0.039581	0.00866456	0.0390518	0.0399138	0.0037812	0.473047	0.506401	0.609056	0.5064006	0.9473080	0.4730466	0.9828780
Methanobacterium petrolearium	0.158571	0.161593	0.0132816	0.206453	0.20661	0.0160028	0.116769	0.785331	0.73039	0.7853311	0.8283698	0.1167691	0.2040378
Natronomonas marina	0.120729	0.102694	0.022263	0.105707	0.117178	0.0106871	0.772715	0.708677	0.614547	0.7086767	0.7335303	0.7727147	0.6791752
Methanoplanus endosymbiosus	0.0374321	0.0491538	0.0052955	0.0449221	0.0395469	0.00409937	0.420158	0.175544	0.169953	0.1755436	0.5398805	0.4201584	0.3162446
Salarchaeum sp. JOR-1	0.0531242	0.0439119	0.00971224	0.0613606	0.0415503	0.00779352	0.604377	0.641156	0.650978	0.6411559	0.2850162	0.6043773	0.8942585
Halobiforma lacisalsi	0.0839186	0.0712181	0.0144929	0.0567152	0.0623438	0.00578355	0.255188	0.638235	0.613173	0.6382345	0.8031468	0.2551884	0.6669992
Halorubrum sp. CBA1229	0.0970141	0.0608501	0.0179005	0.0722064	0.0707829	0.0080778	0.419138	0.216993	0.404911	0.2169931	0.9580166	0.4191377	0.7216798
Methanobrevibacter sp. TLL-48-HuF1	3.10528	3.59936	0.198089	3.53806	3.60276	0.127406	0.109203	0.0148433	0.140698	0.0148433	0.6532831	0.1092035	0.9209326
Halovivax limisalsi	0.0603684	0.0525298	0.00996376	0.0597712	0.0556373	0.00593637	0.969096	0.694554	0.921438	0.6945542	0.8068453	0.9690961	0.8603316
Methanosarcina vacuolata	0.0860902	0.0915052	0.0109856	0.12142	0.114935	0.0217432	0.334972	0.708864	0.545628	0.7088642	0.6304522	0.3349722	0.5706754
Halorubrum sp. BOL3-1	0.0708635	0.0525567	0.0112446	0.0456432	0.0452355	0.00436519	0.160067	0.322007	0.496389	0.3220069	0.9829389	0.1600668	0.6733790
Natrononativus amylolyticus	0.0640331	0.0490712	0.0112991	0.0506816	0.0525983	0.00434909	0.486026	0.411288	0.517812	0.4112885	0.9187238	0.4860264	0.8496640
Halorarum salinum	0.0871123	0.0671499	0.0147816	0.0880223	0.0688469	0.010177	0.911283	0.485809	0.978399	0.4858092	0.4750318	0.9112831	0.9440895
Methanogenium sp. S4BF	0.0358599	0.0409955	0.00532615	0.0337713	0.0413449	0.00444014	0.845661	0.574267	0.875015	0.5742670	0.4467844	0.8456605	0.9763503
Haloarcula marismortui	0.042107	0.0388164	0.00868707	0.0327251	0.0421983	0.00524929	0.553804	0.853587	0.55741	0.8535867	0.5234764	0.5538037	0.8486591
Halorarum halophilum	0.101246	0.0979454	0.0170592	0.0859377	0.0839956	0.00879216	0.645164	0.998851	0.969183	0.9988513	0.9581685	0.6451639	0.6165031
Methanococcus vannielii	0.0666104	0.0545931	0.00822875	0.0615906	0.0562058	0.00500271	0.749883	0.199696	0.723464	0.1996963	0.4473367	0.7498827	0.9957386
Halorubrum sp. 2020YC2	0.0466471	0.0299455	0.00643838	0.0440017	0.0269792	0.00547908	0.833597	0.169998	0.971591	0.1699982	0.1668801	0.8335968	0.7996698
Methanobacterium sp. MZ-A1	0.0754072	0.0771857	0.00714277	0.10905	0.126278	0.014244	0.144491	0.930284	0.621064	0.9302839	0.4441375	0.14449106	0.05416987
Halobaculum magnesiiphilum	0.0743179	0.0498333	0.0151779	0.0582629	0.0583295	0.00589783	0.5537	0.33855	0.498482	0.3385496	0.9938932	0.5537000	0.7042812
Methanobrevibacter arboriphilus	0.687035	0.701403	0.0568517	0.890209	0.816228	0.0523542	0.0461733	0.516649	0.210395	0.5166488	0.2591779	0.0461733	0.3522284
Methanothermobacter wolfeii	0.029503	0.0432246	0.00393776	0.0352402	0.0551149	0.00881098	0.68116	0.114464	0.620244	0.11446423	0.03471029	0.6811602	0.3904530
Methanococcoides orientis	0.0622599	0.0567135	0.00701904	0.0810711	0.0658967	0.00731811	0.194199	0.573816	0.513132	0.5738156	0.1586870	0.1941994	0.4962883
Methanogenium organophilum	0.0426674	0.0459199	0.00736903	0.0374221	0.049827	0.00444036	0.699756	0.729077	0.610796	0.7290767	0.3026720	0.6997558	0.7689968
Natronosalvus rutilus	0.0662098	0.0453635	0.0129544	0.0441895	0.0400038	0.00449729	0.288442	0.324946	0.591155	0.3249460	0.8278638	0.2884417	0.7733028
Haloprofundus sp. MHR1	0.0587756	0.0520799	0.00914936	0.0653602	0.0541438	0.00835493	0.689998	0.737606	0.842929	0.7376062	0.5492532	0.6899984	0.9104687
Methanococcus maripaludis	0.217331	0.194716	0.0203926	0.242932	0.205856	0.0183583	0.48464	0.370857	0.606823	0.3708572	0.1272220	0.4846403	0.7874327
Methanosphaerula palustris	0.0828277	0.0784883	0.0123527	0.0757449	0.0934119	0.00879758	0.784167	0.886672	0.464465	0.8866724	0.3807792	0.7841672	0.5500276
Methanolobus mangrovi	0.0514738	0.0628748	0.00438027	0.0486621	0.0465993	0.00438036	0.742328	0.203574	0.296611	0.2035737	0.8313111	0.74232758	0.07731659
Natronosalvus caseinilyticus	0.0471742	0.0385856	0.00643455	0.043302	0.0413485	0.00458828	0.753003	0.477663	0.69745	0.4776628	0.8795183	0.7530030	0.8095478
Methanoregula formicica	0.0472554	0.0597267	0.007967	0.0533989	0.0603888	0.00716491	0.67325	0.349302	0.752954	0.3493018	0.6335940	0.6732495	0.9966908
Haloprofundus salinisoli	0.0480721	0.0398608	0.00884073	0.0397136	0.0353685	0.00351552	0.584336	0.596624	0.880255	0.5966241	0.7598838	0.5843359	0.7487413
Methanobacterium alkalithermotolerans	0.111162	0.116155	0.00911148	0.136462	0.146388	0.0102756	0.195642	0.586143	0.924211	0.5861432	0.5161741	0.1956423	0.1773959
Salinarchaeum sp. Harcht-Bsk1	0.0718648	0.0590322	0.0126321	0.052753	0.058525	0.00552352	0.369181	0.563497	0.539842	0.5634969	0.7677332	0.3691811	0.9714052
Methanothermococcus thermolithotrophicus	0.0664416	0.0496946	0.00767841	0.063952	0.0557038	0.0048516	0.877264	0.0551728	0.564093	0.05517278	0.26422838	0.8772637	0.7128144
Natronomonas halophila	0.0536504	0.0527373	0.00940355	0.0485906	0.047618	0.00424388	0.781099	0.996128	0.965861	0.9961277	0.9561826	0.7810988	0.7417112
Natrinema zhouii	0.0522564	0.0495351	0.00911585	0.0463342	0.0485608	0.00530328	0.739609	0.916967	0.856486	0.9169672	0.8800533	0.7396090	0.9450751
uncultured Methanoregula sp.	0.250135	0.262216	0.0417929	0.20146	0.25856	0.0194148	0.555486	0.619583	0.70236	0.6195831	0.3166866	0.5554864	0.9510424
Methanobrevibacter ruminantium	18.9915	17.4198	0.855467	20.9379	17.8555	0.699686	0.172334	0.464056	0.429112	0.46405645	0.08093588	0.1723341	0.7534733
Methanothermococcus okinawensis	0.0624908	0.0533247	0.00470145	0.057981	0.0603196	0.00462124	0.636239	0.152904	0.255654	0.1529039	0.8467082	0.6362395	0.5488460
Halanaeroarchaeum sulfurireducens	0.0372079	0.0391315	0.0072955	0.0258312	0.0308232	0.00272075	0.339387	0.800218	0.890069	0.8002185	0.6623890	0.3393867	0.4561222
uncultured Methanobacterium sp.	0.184731	0.180601	0.0186398	0.314897	0.209446	0.0302547	0.00937751	0.941289	0.0372939	0.941289063	0.005131277	0.00937751	0.57600956
Halobaculum limi	0.0503912	0.0496492	0.00950207	0.0510838	0.0414317	0.00645108	0.923145	0.974563	0.673779	0.9745627	0.5789545	0.9231451	0.6187166
Halomontanus rarus	0.118164	0.0971882	0.018036	0.134861	0.0976285	0.018207	0.625388	0.606688	0.745491	0.6066877	0.3456721	0.6253878	0.9845918
Halorubrum ezzemoulense	0.064405	0.0626987	0.00963131	0.0762286	0.0602062	0.00754515	0.475119	0.957827	0.559661	0.9578270	0.3900749	0.4751186	0.8989603
Salinigranum marinum	0.0841467	0.0644848	0.0169718	0.0638062	0.0607066	0.00546799	0.493112	0.498608	0.710551	0.4986083	0.8870145	0.4931118	0.8643468
Halorussus pelagicus	0.0552848	0.0394597	0.0105154	0.0499366	0.0420665	0.00583731	0.805403	0.393907	0.779642	0.3939072	0.6561932	0.8054031	0.8780937
Natronorubrum aibiense	0.04228	0.0434211	0.00695472	0.0398493	0.0517689	0.00442039	0.868486	0.878143	0.542087	0.8781429	0.3223985	0.8684858	0.4858789
Natrinema sp. SYSU A 869	0.0590695	0.0519808	0.0102287	0.0535037	0.0451122	0.00566542	0.788401	0.733017	0.911791	0.7330173	0.6279846	0.7884014	0.6781845
Haloarcula sinaiiensis	0.0455538	0.0424836	0.0106681	0.0317707	0.0211072	0.00448465	0.443398	0.918484	0.696506	0.9184836	0.5218101	0.4433981	0.2005235
Methanobrevibacter sp. YE315	16.9892	18.4823	0.997069	14.0265	14.4803	1.20937	0.188711	0.138677	0.976879	0.1386768	0.1673749	0.1887109	0.1872764
Halobaculum halobium	0.0630999	0.0540672	0.0109882	0.0638056	0.0494499	0.00612916	0.910577	0.664573	0.79835	0.6645726	0.4400124	0.9105773	0.8028120
Methanobacterium sp. BAmetb5	0.0599009	0.0514175	0.00753586	0.0894303	0.0719224	0.0111909	0.127383	0.56044	0.573114	0.5604403	0.1895372	0.1273834	0.3510114
Haloferax mediterranei	0.0440439	0.0371087	0.00836929	0.0421842	0.0425226	0.00494039	0.935227	0.636905	0.734074	0.6369051	0.9877032	0.9352270	0.7173779
Halorarius halobius	0.114968	0.101122	0.017993	0.103581	0.0832264	0.0106333	0.771127	0.725546	0.813462	0.7255463	0.5050866	0.7711265	0.5404519
Methanococcoides methylutens	0.0621763	0.0640861	0.00727991	0.0709813	0.0830069	0.00772127	0.554413	0.826435	0.627807	0.8264352	0.3810537	0.5544129	0.2658546
Natrialba magadii	0.0484815	0.0464043	0.0104167	0.0443155	0.0405373	0.00537775	0.860897	0.971621	0.883461	0.9716207	0.8116134	0.8608968	0.7150983
Haloferax larsenii	0.0492733	0.0408612	0.00816779	0.0556165	0.0397908	0.00688048	0.647527	0.585977	0.665979	0.5859774	0.2663815	0.6475267	0.9061985
Haladaptatus pallidirubidus	0.0707617	0.0463422	0.0107445	0.0597253	0.0449568	0.00695028	0.565179	0.147244	0.727511	0.1472437	0.3440297	0.5651793	0.8984546
Methanococcoides burtonii	0.0692259	0.0581136	0.00583953	0.0742444	0.0592209	0.00617762	0.67457	0.326805	0.788758	0.3268050	0.1924465	0.6745697	0.9537773
Methanosarcina lacustris	0.0563096	0.047774	0.00580543	0.051956	0.0519972	0.00567353	0.709366	0.412069	0.575149	0.4120695	0.9868744	0.7093657	0.7546935
Halobaculum lipolyticum	0.0783448	0.0662208	0.0126023	0.0689265	0.0611662	0.00579104	0.700451	0.605122	0.935419	0.6051222	0.6965180	0.7004508	0.7940919
Halorubrum ruber	0.0597863	0.050166	0.0114196	0.0469616	0.0370748	0.00505603	0.522025	0.64414	0.9212	0.6441398	0.5591747	0.522025	0.450656
Salinilacihabitans rarus	0.0980403	0.0820591	0.0165917	0.0749627	0.0816054	0.00707641	0.421473	0.605787	0.582271	0.6057870	0.7897106	0.4214731	0.9932358
Methanosarcina thermophila	0.0549582	0.0505217	0.00558353	0.0761439	0.0584711	0.00978593	0.198519	0.743934	0.472745	0.7439345	0.1976928	0.1985189	0.6768444
Halobaculum sp. QDC11	0.061177	0.0448085	0.0100402	0.0470933	0.0398581	0.00514582	0.415064	0.349434	0.730001	0.3494338	0.6617685	0.4150637	0.7570573
Saccharolobus caldissimus	0.0587646	0.0336703	0.00593604	0.0520074	0.0284071	0.00488763	0.490108	0.0016925	0.878428	0.001692503	0.003636145	0.4901080	0.6020217
Halomarina litorea	0.0850547	0.0737631	0.0137249	0.08809	0.0697706	0.0100408	0.8475	0.698689	0.800508	0.6986887	0.4691547	0.8475005	0.8668858
Methanosarcina acetivorans	0.0619587	0.0632094	0.008714	0.0625079	0.063714	0.00671391	0.943464	0.852473	0.92796	0.8524734	0.9573500	0.9434640	0.9727735
Methanobacterium congolense	0.139762	0.150673	0.0154963	0.186459	0.184336	0.0167425	0.139884	0.306091	0.317435	0.3060911	0.6814446	0.1398844	0.3699950
Natrialbaceae archaeon AArc-T1-2	0.0545401	0.0518982	0.00870434	0.0515496	0.0439586	0.005044	0.874755	0.895465	0.786327	0.8954655	0.6142057	0.8747547	0.5942799
Natronomonas gomsonensis	0.059105	0.0656634	0.00860709	0.0739845	0.0742909	0.00804174	0.36701	0.628749	0.742109	0.6287486	0.9917420	0.3670101	0.6419266
Methanobacterium lacus	0.168448	0.168395	0.018247	0.239272	0.228668	0.0209271	0.0749102	0.871135	0.583906	0.8711353	0.5469637	0.07491024	0.17795321
Natronosalvus vescus	0.0526573	0.0385016	0.00910107	0.0387462	0.0409542	0.00394357	0.35108	0.344494	0.436799	0.3444938	0.8702269	0.3510795	0.8592391
Halomarina halobia	0.0912643	0.0724884	0.0143898	0.0865991	0.0733676	0.00873749	0.908045	0.487278	0.913006	0.4872782	0.5995449	0.9080452	0.9671167
Methanobacterium subterraneum	0.124268	0.117609	0.0199071	0.14898	0.142592	0.0112564	0.384341	0.800308	0.964979	0.8003082	0.8567355	0.3843409	0.3731383
Methanolobus sediminis	0.0630224	0.0699139	0.00696107	0.0692771	0.0783054	0.00864674	0.708135	0.547867	0.964221	0.5478668	0.5233181	0.7081354	0.6794314
Methanobacterium paludis	0.146959	0.16468	0.0154378	0.204918	0.203478	0.015727	0.0660403	0.158218	0.197812	0.1582181	0.6619824	0.06604031	0.29619315
Halomarina pelagica	0.0931284	0.0766966	0.0155522	0.087906	0.0634993	0.00833637	0.907284	0.572863	0.769248	0.5728635	0.3434077	0.9072840	0.6002045
Halobaculum rubrum	0.0581039	0.0400616	0.0113932	0.0363315	0.0310425	0.00327148	0.220256	0.31715	0.639454	0.3171497	0.7414940	0.2202560	0.5814773
Halorubrum lacusprofundi	0.0731894	0.0600144	0.0134511	0.0694653	0.0749375	0.00753233	0.924359	0.58923	0.576603	0.5892295	0.7987196	0.9243594	0.4908814
Salinigranum rubrum	0.0978435	0.0706004	0.0184259	0.0869972	0.0862063	0.0105462	0.793276	0.427394	0.575571	0.4273940	0.9952254	0.7932758	0.5936086
Haloglomus halophilum	0.0890975	0.0710291	0.0160587	0.0795568	0.0766153	0.00965259	0.784915	0.554198	0.735283	0.5541981	0.9167312	0.7849146	0.8468478
Halorussus gelatinilyticus	0.074795	0.065753	0.0145489	0.0489876	0.0458196	0.00535912	0.281049	0.777165	0.922166	0.7771654	0.8895263	0.2810494	0.3616623
Methanimicrococcus hongohii	0.0709005	0.0615245	0.008234	0.07601	0.0714646	0.00757422	0.742968	0.51385	0.834368	0.5138504	0.7325500	0.7429681	0.5710771
Halobellus sp. DFY28	0.0706377	0.0694184	0.0127295	0.0827669	0.0691637	0.00895435	0.543467	0.988615	0.678502	0.9886149	0.5735413	0.5434672	0.9935535
Salinirubellus salinus	0.0967235	0.0837856	0.0169247	0.0824023	0.0755904	0.00749778	0.662562	0.705681	0.936491	0.7056806	0.7977985	0.6625618	0.7550539
Halalkalicoccus jeotgali	0.0854912	0.0641464	0.0152228	0.0553997	0.0577005	0.00540133	0.216274	0.393034	0.505131	0.3930340	0.9225252	0.2162742	0.7596371
Natribaculum luteum	0.0574116	0.0491106	0.00975271	0.0515187	0.0493806	0.00424995	0.752261	0.620572	0.820776	0.6205718	0.8686209	0.7522609	0.9961465
Thermococcus thermotolerans	0.0255934	0.0237336	0.00550921	0.0197318	0.0248092	0.00266764	0.531516	0.854403	0.587215	0.8544028	0.5632465	0.5315160	0.9276169
Halocatena salina	0.0347035	0.0330711	0.00562661	0.0290021	0.0349908	0.00407834	0.584763	0.906561	0.607932	0.9065613	0.5482374	0.5847631	0.8634939
Halalkalicoccus sp. CGA53	0.0640902	0.0508527	0.00991062	0.0625876	0.0596379	0.00715454	0.976696	0.490596	0.712991	0.4905961	0.8725912	0.9766958	0.6255867
uncultured Methanomethylovorans sp.	0.0489925	0.0587091	0.00454598	0.0556663	0.0599997	0.004757	0.478426	0.186986	0.525593	0.1869857	0.6781986	0.4784257	0.9925107
Natronococcus sp. CG52	0.0699275	0.0692961	0.0136249	0.054365	0.058952	0.00590105	0.517645	0.946754	0.911906	0.9467541	0.8266904	0.5176446	0.6357440
Natrinema longum	0.0451026	0.0419736	0.00778152	0.0471757	0.0465081	0.00619072	0.858425	0.86262	0.92896	0.8626205	0.9652605	0.8584248	0.7696695
Halobacterium sp. NMX12-1	0.0646484	0.0358636	0.00929424	0.0398738	0.0391979	0.00424758	0.0898471	0.0360632	0.147996	0.03606323	0.92765208	0.08984706	0.83846168
Methanobacterium sp. CWC-01	0.063037	0.0638154	0.00640232	0.0771785	0.0751151	0.00772367	0.335968	0.881594	0.640524	0.8815936	0.6145716	0.3359685	0.5731261
Methanosphaera sp. ISO3-F5	1.23923	2.08617	0.133915	1.76648	2.69163	0.174388	0.00649143	3.95684e-06	0.513224	3.956844e-06	3.802758e-05	0.006491427	0.031950587
Candidatus Methanoliparum sp. LAM-1	0.0256426	0.0252034	0.00211441	0.0283674	0.0282969	0.002312	0.548646	0.911233	0.916278	0.9112332	0.9692844	0.5486460	0.4758932
Halapricum salinum	0.0606312	0.0496459	0.0113076	0.0381938	0.0451931	0.00406109	0.216826	0.576102	0.495611	0.5761023	0.6818541	0.2168256	0.7850289
Natrinema gelatinilyticum	0.051204	0.0390942	0.0086617	0.0542052	0.0407877	0.0065983	0.807818	0.455477	0.9132	0.4554768	0.3832683	0.8078180	0.9300837
Actinarchaeum halophilum	0.0264873	0.0224214	0.00569107	0.0232942	0.021293	0.00267072	0.756328	0.692248	0.898237	0.6922475	0.8361516	0.7563282	0.9030485
Haloterrigena turkmenica	0.0810271	0.0588189	0.0149613	0.0538495	0.0562879	0.00511137	0.263553	0.363624	0.481616	0.3636235	0.9239192	0.2635533	0.8980981
Halomicrobium salinisoli	0.13329	0.117435	0.0230252	0.106889	0.0989106	0.0103785	0.53925	0.766924	0.956616	0.7669240	0.8319262	0.5392499	0.6030595
Halapricum desulfuricans	0.15897	0.131242	0.0287418	0.125804	0.130254	0.0120529	0.550482	0.66467	0.695107	0.6646704	0.9002110	0.5504817	0.9763312
Halospeciosus flavus	0.0878181	0.0653518	0.0155984	0.0763342	0.0748997	0.00759354	0.713636	0.42129	0.594006	0.4212902	0.9661725	0.7136356	0.6934956
Methanobacterium ferruginis	0.0909147	0.101422	0.00904829	0.111298	0.107851	0.00779578	0.22835	0.246706	0.305991	0.2467061	0.7574304	0.2283501	0.7052001
Methanothermobacter sp. THM-1	0.0201518	0.0224157	0.00352569	0.0244122	0.0198428	0.00656183	0.702909	0.806682	0.584526	0.8066820	0.5998606	0.7029091	0.7700121
Natronomonas moolapensis	0.0408806	0.033	0.00660145	0.0334358	0.0318456	0.00447873	0.540423	0.524057	0.729354	0.5240571	0.8893287	0.5404232	0.9109579
Halostagnicola larsenii	0.0511767	0.0481169	0.0107153	0.0432227	0.0453007	0.0055777	0.698704	0.93459	0.88239	0.9345904	0.8992996	0.6987038	0.8663349
Natronosalvus halobius	0.0512616	0.0401841	0.0104557	0.0408899	0.0448656	0.00492361	0.57639	0.523207	0.542927	0.5232070	0.8183865	0.5763896	0.8028207
Methanocaldococcus lauensis	0.0709037	0.0444483	0.00697842	0.0509104	0.0407316	0.00275641	0.0525908	0.0128774	0.25963	0.0128774	0.3005621	0.05259081	0.70826391
Halorubrum salinarum	0.0600714	0.0515114	0.00924755	0.059173	0.0475519	0.00637125	0.996724	0.637734	0.863416	0.6377337	0.4877334	0.9967241	0.8061820
Natrinema pallidum	0.0501627	0.0344468	0.00836957	0.0351074	0.0326098	0.00348908	0.263525	0.223916	0.486212	0.2239165	0.8201678	0.2635247	0.8654134
Halosolutus halophilus	0.0654116	0.0599373	0.0114114	0.0507356	0.0577775	0.0057255	0.464716	0.830866	0.673773	0.8308663	0.7039640	0.4647159	0.9043485
Methanobrevibacter olleyae	19.8463	18.7458	1.38345	19.0649	16.8022	1.25483	0.893878	0.691392	0.622502	0.6913917	0.2956954	0.8938776	0.5947017
Halorubrum hochsteinianum	0.0725533	0.0494151	0.00948431	0.0627297	0.0559464	0.00686929	0.583811	0.190234	0.517816	0.1902336	0.6912061	0.5838106	0.7047988
Halanaeroarchaeum sp. HSR-CO	0.0453421	0.0410281	0.00878437	0.0311568	0.0360958	0.00341605	0.324774	0.813185	0.673395	0.8131852	0.7198149	0.3247739	0.7121815
Halococcus qingdaonensis	0.0548917	0.0422958	0.0100191	0.050472	0.0433054	0.00686305	0.834449	0.509327	0.852928	0.5093266	0.6997831	0.8344487	0.9542423
Halorientalis marina	0.120578	0.100671	0.0252826	0.140829	0.109818	0.0275066	0.684339	0.760349	0.875419	0.7603486	0.6087897	0.6843390	0.8496818
Methanofollis aquaemaris	0.0597569	0.054952	0.00976135	0.052595	0.0712054	0.00737515	0.713938	0.82597	0.348076	0.8259698	0.2753523	0.7139384	0.3796323
Natrinema halophilum	0.0382124	0.0340245	0.00719908	0.0287007	0.0304505	0.00338855	0.431644	0.748273	0.742965	0.7482734	0.8839414	0.4316439	0.7386133
Halovenus salina	0.0448879	0.0422386	0.00905102	0.0464976	0.0453456	0.00557762	0.866278	0.916901	0.979578	0.9169010	0.9476568	0.8662782	0.8420396
Salinirubellus sp. SYNS196	0.0891416	0.0764806	0.0157826	0.079712	0.0773108	0.00786072	0.783684	0.697342	0.828466	0.6973422	0.9391965	0.7836842	0.9699294
Methanobrevibacter sp. AbM4	1.37566	1.31274	0.138599	1.70889	1.47403	0.101636	0.091898	0.898553	0.115055	0.89855279	0.04428199	0.09189804	0.53309239
Haloplanus rubicundus	0.0896925	0.0770697	0.0136483	0.0836386	0.07489	0.00887121	0.850245	0.650717	0.951035	0.6507171	0.7227573	0.8502448	0.9226640
Methanosphaera stadtmanae	0.411614	0.687051	0.0438515	0.527765	0.881489	0.0553307	0.0511829	3.7543e-06	0.550475	3.754300e-06	1.094641e-06	0.05118288	0.01540427
Desulfurococcus amylolyticus	0.0157451	0.0161984	0.00211431	0.0195311	0.0144046	0.00325605	0.495731	0.921325	0.445245	0.9213252	0.3355996	0.4957311	0.7277011
Methanosarcina sp. WWM596	0.0313573	0.0314965	0.00517243	0.0168794	0.0360272	0.0044968	0.132335	0.973154	0.155244	0.97315435	0.05006116	0.132335	0.633643
Methanofollis liminatans	0.0912995	0.0866694	0.0165402	0.0678202	0.0834805	0.00634224	0.403755	0.964008	0.624866	0.9640075	0.5246032	0.4037553	0.8935757
Haloglomus salinum	0.0756925	0.0582592	0.0163095	0.0570841	0.0539662	0.0064169	0.519376	0.542865	0.747034	0.5428654	0.8864058	0.5193764	0.8462016
Halorarius litoreus	0.11381	0.0856392	0.0212495	0.0962029	0.0830612	0.00977937	0.68739	0.47065	0.829295	0.4706498	0.6859726	0.6873903	0.9297270
Salarchaeum japonicum	0.0767044	0.070914	0.0128245	0.0652055	0.0639249	0.00805813	0.636081	0.843851	0.914653	0.8438508	0.9665235	0.6360809	0.7571106
Sulfolobus sp. S-194	0.0492118	0.0273526	0.0068318	0.0359328	0.0227094	0.0030934	0.203318	0.00726928	0.450792	0.007269276	0.081028310	0.2033177	0.6276269
Haloglomus litoreum	0.122116	0.0969139	0.0219767	0.104139	0.101407	0.0102872	0.694963	0.554658	0.713314	0.5546584	0.9493286	0.6949626	0.8921476
Haladaptatus salinisoli	0.0631045	0.0537237	0.0130825	0.0502488	0.0573819	0.00614538	0.590529	0.711054	0.613897	0.7110536	0.7302089	0.5905288	0.8721841
Halohasta litchfieldiae	0.0485018	0.0459198	0.00759354	0.0456072	0.0595423	0.00478878	0.865997	0.881637	0.375574	0.8816366	0.2781388	0.8659970	0.3188484
Natronorubrum bangense	0.0373493	0.0423063	0.00619818	0.0387215	0.053574	0.00478592	0.873025	0.611089	0.546463	0.6110894	0.1909789	0.8730247	0.3252414
Methanothermobacter marburgensis	0.0163724	0.0175007	0.00396503	0.0276211	0.0270948	0.0056474	0.260523	0.907807	0.896555	0.9078071	0.9450744	0.2605235	0.3534130
Methanocella conradii	0.0473207	0.0486933	0.00832866	0.0449811	0.0486184	0.00603106	0.902826	0.87514	0.935461	0.8751402	0.7908082	0.9028264	0.9961282
Halomicrobium urmianum	0.0891683	0.0814271	0.0143549	0.082357	0.0662448	0.00969772	0.825502	0.820014	0.781949	0.8200143	0.5456930	0.8255021	0.5476952
Natrarchaeobaculum aegyptiacum	0.0547924	0.0411763	0.00954588	0.0431687	0.0447685	0.00492422	0.485693	0.415288	0.520656	0.4152875	0.9189283	0.4856925	0.8198762
Haloferax gibbonsii	0.0827638	0.0718776	0.0152229	0.0814902	0.0678792	0.00823502	0.958764	0.728543	0.865466	0.7285434	0.5684694	0.9587641	0.8578264
Methanocella arvoryzae	0.0761769	0.0729554	0.0127084	0.0608105	0.0698712	0.006579	0.494499	0.955493	0.715933	0.9554926	0.6507618	0.4944986	0.8779677
Natrinema pellirubrum	0.0752105	0.0613884	0.0126028	0.0763505	0.0633074	0.00945346	0.919753	0.586229	0.99728	0.5862286	0.5936873	0.9197535	0.9259248
Haloterrigena alkaliphila	0.0736488	0.0556327	0.0107011	0.0622412	0.0554756	0.00576389	0.549533	0.292444	0.690263	0.2924445	0.6332396	0.5495325	0.9409333
Haloarcula hispanica	0.0133478	0.00947689	0.00340742	0.00888476	0.0270009	0.00909875	0.733247	0.771115	0.269268	0.7711152	0.2090446	0.7332469	0.2175195
Methanothermobacter sp. KEPCO 2	0.0185555	0.0156848	0.00192015	0.0344138	0.0165012	0.00593395	0.0645058	0.629428	0.0876067	0.629428335	0.008143323	0.06450577	0.99783487
Halodesulfurarchaeum formicicum	0.0399702	0.0360973	0.0061564	0.0429865	0.0462211	0.0054673	0.78052	0.775079	0.685775	0.7750792	0.7739896	0.7805204	0.4035307
Haloterrigena sp. KLK7	0.0770502	0.0713053	0.0118756	0.0665142	0.0667344	0.00727133	0.646955	0.839972	0.879646	0.8399721	0.9880909	0.6469549	0.8161776
Sulfurisphaera ohwakuensis	0.0393417	0.0235409	0.00519122	0.0326972	0.0216221	0.00302931	0.432132	0.0536841	0.696493	0.05368411	0.16380360	0.4321324	0.8017201
Methanothermobacter tenebrarum	0.0581711	0.0581128	0.00851185	0.0813899	0.0821917	0.00956407	0.213209	0.929468	0.694036	0.9294682	0.6466386	0.2132094	0.2958864
Halobaculum sp. CBA1158	0.0854559	0.0690246	0.014098	0.0699295	0.0622693	0.00608407	0.538307	0.503085	0.839472	0.5030851	0.7109861	0.5383069	0.7474112
Halarchaeum sp. CBA1220	0.114838	0.0792067	0.0179396	0.0976125	0.0777558	0.00848392	0.603192	0.237978	0.738461	0.2379777	0.4845400	0.6031917	0.9711741
Sulfurisphaera javensis	0.0977245	0.0763018	0.00830953	0.101374	0.0894617	0.00714069	0.794888	0.0499401	0.566456	0.04994007	0.24262157	0.7948878	0.4275915
Halobaculum marinum	0.0681541	0.0543506	0.0121784	0.0657996	0.0546866	0.00737747	0.962053	0.548322	0.959576	0.5483223	0.6076201	0.9620533	0.9800912
Halobellus inordinatus	0.0680022	0.0574577	0.0119178	0.0551568	0.0620374	0.00532197	0.541893	0.618387	0.543076	0.6183866	0.7141636	0.5418935	0.8227408
Halalkaliarchaeum desulfuricum	0.0573378	0.053063	0.0106827	0.0448998	0.0527688	0.00459421	0.496639	0.853029	0.635644	0.8530288	0.6307661	0.4966389	0.9799480
Sulfolobus tengchongensis	0.0424514	0.0328936	0.00446262	0.0455181	0.0357722	0.00441554	0.721881	0.143062	0.911967	0.1430623	0.1216945	0.7218814	0.8126806
Haladaptatus sp. DJG-WS-42	0.0303159	0.0266943	0.00541096	0.0294496	0.0320525	0.00307266	0.95626	0.706924	0.645986	0.7069238	0.7823736	0.9562598	0.5763635
Methanimicrococcus stummii	0.0562884	0.0586666	0.00881059	0.0506047	0.0500608	0.00457518	0.732535	0.771785	0.800802	0.7717848	0.9435203	0.7325348	0.5247795
Thermococcus camini	0.0280139	0.0229484	0.00651258	0.0396911	0.0303431	0.00711019	0.384242	0.715642	0.780526	0.7156423	0.4624399	0.3842419	0.6217270
Sulfolobus islandicus	0.0945279	0.0638627	0.00956193	0.0788059	0.053769	0.00710018	0.341765	0.0299681	0.83913	0.02996814	0.06218718	0.3417649	0.4844267
Methanofollis formosanus	0.0822331	0.069854	0.0138085	0.101396	0.0814325	0.015713	0.512616	0.6929	0.825329	0.6928996	0.4932967	0.5126160	0.7230976
Natronobacterium gregoryi	0.0413797	0.0385172	0.00783304	0.0289894	0.0394013	0.00297262	0.329416	0.865968	0.467589	0.8659678	0.3966087	0.3294160	0.9408943
Thermococcus piezophilus	0.0325433	0.0266212	0.00454119	0.0229191	0.0323158	0.00253085	0.200699	0.439394	0.159594	0.4393938	0.2174727	0.2006992	0.4486911
Natrinema caseinilyticum	0.0474031	0.0435919	0.00667619	0.0532244	0.041513	0.00774939	0.683548	0.824998	0.695307	0.8249975	0.4497007	0.6835482	0.8770308
Candidatus Nitrososphaera evergladensis	0.0386729	0.0317312	0.00509328	0.047483	0.036459	0.00655792	0.454169	0.560431	0.807586	0.5604311	0.3698145	0.4541686	0.6936443
Haloplanus sp. HW8-1	0.0772771	0.0708147	0.0162172	0.0567608	0.0568945	0.00639741	0.471002	0.911069	0.933468	0.9110693	0.9936973	0.4710024	0.5595498
Natronococcus sp. AD-5	0.071165	0.0704426	0.0128086	0.0583712	0.0587557	0.00616832	0.582696	0.948586	0.981222	0.9485864	0.9762183	0.5826957	0.5713755
Natrinema thermotolerans	0.0853199	0.0650825	0.015595	0.0627198	0.0898194	0.00769938	0.398071	0.444246	0.179109	0.4442458	0.2497651	0.3980712	0.3153359
Natronorubrum daqingense	0.0345419	0.0332443	0.0053345	0.0572041	0.0477561	0.0105622	0.185931	0.947314	0.637263	0.9473136	0.4748060	0.1859311	0.4463745
Natrinema sp. DC36	0.0572478	0.0552374	0.0110255	0.0491002	0.0641593	0.00511539	0.689853	0.963817	0.488418	0.9638167	0.3602593	0.6898530	0.6302243
Methanosphaera sp. BMS	0.662638	1.1737	0.0940075	0.768721	1.08079	0.0611929	0.297272	6.67117e-06	0.105109	6.671166e-06	1.532796e-03	0.2972722	0.5689404
Methanomethylophilus alvi	0.447644	0.329108	0.0864964	0.352218	0.313307	0.0434758	0.622787	0.55776	0.80304	0.5577600	0.8235958	0.6227870	0.8854285
Saccharolobus solfataricus	0.0575862	0.0197613	0.013438	0.0265395	0.0204297	0.00197244	0.10699	0.0177904	0.154475	0.01779035	0.65488668	0.1069900	0.9751276
Halomicrobium sp. HM KBTZ05	0.0278181	0.0327789	0.00577318	0.0216285	0.0250631	0.00263085	0.523787	0.557566	0.884204	0.5575661	0.7125378	0.5237875	0.4124879
Halorhabdus utahensis	0.0462092	0.0419373	0.00889095	0.0592346	0.0511483	0.0080914	0.428004	0.836075	0.836024	0.8360752	0.6263922	0.4280041	0.6164301
Haloplanus sp. GDY1	0.0881548	0.0772776	0.0159223	0.0798337	0.0707778	0.00839037	0.819197	0.75477	0.983063	0.7547697	0.7392632	0.8191970	0.8013875
Halobacterium salinarum	0.0582214	0.0563501	0.0114675	0.0654533	0.0627731	0.00967056	0.703746	0.988488	0.956847	0.9884876	0.9287407	0.7037459	0.7693214
Saccharolobus shibatae	0.0488202	0.0330074	0.00611592	0.0632759	0.0235403	0.00920572	0.318642	0.173007	0.16208	0.173006806	0.003276253	0.3186419	0.5121884
Acidianus sp. HS-5	0.0400002	0.0306971	0.00501357	0.0341421	0.0261638	0.00279783	0.49241	0.140718	0.964794	0.1407183	0.1733747	0.4924104	0.5313941
Salinibaculum sp. KK48	0.0381687	0.0310074	0.00797461	0.0341569	0.0272594	0.00413889	0.798043	0.622053	0.973014	0.6220526	0.5993784	0.7980435	0.7677382
Methanocaldococcus bathoardescens	0.053813	0.0585579	0.00367599	0.0497033	0.0575008	0.0032163	0.560747	0.30972	0.796994	0.3097198	0.1901219	0.5607470	0.7427745
Natranaeroarchaeum sulfidigenes	0.0325465	0.032684	0.00607178	0.0301699	0.0290287	0.00333289	0.842507	0.956929	0.908281	0.9569295	0.9138744	0.8425075	0.7231852
Haloferax volcanii	0.128648	0.110482	0.0203771	0.150488	0.110822	0.0174429	0.522067	0.693331	0.674149	0.6933310	0.3376288	0.5220672	0.9748316
Haloarcula sp. GH36	0.0282454	0.023619	0.00545037	0.0523459	0.0360607	0.00773854	0.0744386	0.704248	0.444636	0.7042484	0.1622260	0.0744386	0.3996407
Salinarchaeum laminariae	0.0620751	0.0483903	0.00992142	0.0628393	0.054236	0.00671983	0.919312	0.462114	0.86177	0.4621141	0.6344090	0.9193123	0.7320263
Halorubrum trapanicum	0.0650035	0.0503335	0.0120252	0.0605869	0.042661	0.00596714	0.889148	0.494185	0.844572	0.4941849	0.3521136	0.8891478	0.6818070
Halobaculum sp. XH14	0.0869003	0.071065	0.0168597	0.0605636	0.0638685	0.0065562	0.355136	0.60996	0.657011	0.6099597	0.9014588	0.3551355	0.7637527
Haloarcula sp. SYNS111	0.0793287	0.0699165	0.0133995	0.0671724	0.0574138	0.00648515	0.627471	0.73044	0.926838	0.7304403	0.6443897	0.6274712	0.5499324
Methanobrevibacter millerae	10.7929	12.3085	0.665909	11.6241	16.5106	1.41654	0.517063	0.0918851	0.445105	0.09188510	0.01230836	0.5170631	0.1842033
Methanolobus zinderi	0.0697413	0.0683865	0.0057794	0.0732152	0.0697313	0.00670711	0.795202	0.911846	0.826688	0.9118465	0.6822226	0.7952017	0.9963447
Haloprofundus salilacus	0.0441057	0.0412719	0.00880429	0.0520812	0.049294	0.0057082	0.552415	0.902552	0.963647	0.9025516	0.8555678	0.5524151	0.6060484
Halosimplex rubrum	0.0803186	0.0730091	0.0147008	0.070122	0.0677718	0.00650239	0.730761	0.824707	0.941348	0.8247067	0.9105326	0.7307614	0.8150075
Natrinema salinisoli	0.0584683	0.0579297	0.011553	0.0519517	0.0510256	0.00552008	0.786789	0.934726	0.927562	0.9347259	0.9623425	0.7867889	0.6980732
Methanoplanus limicola	0.0489068	0.0547665	0.00475086	0.0473622	0.0551433	0.00534769	0.871291	0.463643	0.929113	0.4636430	0.4087826	0.8712906	0.9557639
Halopiger xanaduensis	0.0757836	0.0603969	0.0129339	0.106959	0.0700549	0.0113849	0.170133	0.566645	0.507335	0.5666453	0.1482747	0.1701328	0.6798355
Halosolutus gelatinilyticus	0.0852638	0.0697399	0.0136646	0.0906382	0.0792919	0.00869129	0.744987	0.563532	0.947565	0.5635321	0.6381692	0.7449873	0.6841364
Halorussus vallis	0.10203	0.0804994	0.0194318	0.0967071	0.0868716	0.0101629	0.967522	0.57772	0.859397	0.5777198	0.7674512	0.9675219	0.8343790
Natrinema versiforme	0.0709627	0.0711349	0.011907	0.0499373	0.0696713	0.00696457	0.308784	0.913119	0.511053	0.9131191	0.3115528	0.3087837	0.9228752
Halobellus limi	0.0900437	0.0720681	0.0152038	0.0936364	0.0814224	0.0103039	0.827357	0.552685	0.91249	0.5526851	0.6706331	0.8273568	0.7147325
Halococcus dombrowskii	0.0548764	0.0499365	0.00760018	0.0476886	0.0488871	0.00483655	0.614013	0.754325	0.774982	0.7543251	0.9246355	0.6140133	0.9293123
Natrinema sp. J7-2	0.0365115	0.0292132	0.00689262	0.0298632	0.0259583	0.00327928	0.576918	0.539997	0.859939	0.5399968	0.7251543	0.5769177	0.7671809
Methanofervidicoccus sp. A16	0.0305666	0.0261335	0.00287549	0.0518377	0.0364718	0.00683513	0.0471913	0.546111	0.252045	0.54611126	0.03886503	0.04719128	0.41624211
Halomicrococcus gelatinilyticus	0.0952728	0.0758251	0.0141597	0.0789644	0.0689988	0.00813134	0.53251	0.457744	0.827543	0.4577439	0.6730215	0.5325104	0.7626409
Halosegnis marinus	0.0838393	0.0594124	0.0142834	0.0692027	0.0572793	0.00739473	0.576102	0.328584	0.751946	0.3285840	0.6036797	0.5761023	0.9206697
Sulfolobus sp. A20	0.0433268	0.0290946	0.005001	0.0353959	0.025562	0.00329899	0.348031	0.0544515	0.704929	0.05445152	0.16359176	0.3480313	0.6382877
Methanotorris igneus	0.113465	0.078528	0.0287114	0.0676061	0.0615849	0.00563946	0.319343	0.145361	0.455227	0.1453610	0.6950646	0.3193434	0.6510350
Halosimplex pelagicum	0.10251	0.0857061	0.0166644	0.0826896	0.0779262	0.00807213	0.520376	0.611493	0.824476	0.6114933	0.8527006	0.5203756	0.7535839
Candidatus Methanomassiliicoccus intestinalis	0.0516936	0.0505322	0.00534482	0.0452437	0.0524999	0.00385361	0.51162	0.936601	0.550337	0.9366010	0.4511579	0.5116205	0.8396820
Candidatus Nitrosocosmicus franklandus	0.0410438	0.0252739	0.00446428	0.0371357	0.0220253	0.00339283	0.606005	0.0129258	0.986501	0.01292579	0.01668774	0.6060049	0.6281037
Pyrobaculum neutrophilum	0.0249346	0.0146792	0.00506876	0.0151384	0.018938	0.00192442	0.215374	0.203556	0.218577	0.2035564	0.6265732	0.2153736	0.5837733
Methanoculleus receptaculi	0.0403024	0.0461933	0.00679643	0.0328812	0.0342701	0.00316981	0.519755	0.546256	0.743029	0.5462557	0.8954771	0.5197549	0.2809906
Methanocaldococcus fervens	0.0496252	0.0402663	0.00545073	0.0537026	0.0479823	0.00486632	0.681572	0.158013	0.80415	0.1580132	0.3028583	0.6815720	0.5388684
Halalkalicoccus sp. FCH27	0.0900529	0.0807187	0.0167624	0.0829683	0.0785279	0.00758509	0.876685	0.814422	0.959194	0.8144221	0.8754818	0.8766849	0.9369756
Methanosarcina sp. MTP4	0.0729561	0.0696332	0.00943861	0.0651605	0.0684379	0.00693528	0.664918	0.860854	0.814678	0.8608543	0.8754544	0.6649180	0.8868525
Acidianus brierleyi	0.0629185	0.0373714	0.00664909	0.0641141	0.0349216	0.00733784	0.927133	0.0231191	0.73829	0.02311909	0.01024400	0.9271334	0.7687228
Methanoculleus chikugoensis	0.154108	0.124505	0.0233242	0.123225	0.129103	0.0117683	0.461643	0.501587	0.546332	0.5015867	0.8506085	0.4616431	0.8961594
Methanosarcina barkeri	0.212917	0.1931	0.0161446	0.247744	0.200448	0.0204487	0.360747	0.553972	0.506022	0.5539718	0.1453156	0.3607474	0.9059141
Haloarcula sp. CBA1115	0.078717	0.0640687	0.0146122	0.0513613	0.0420195	0.00559486	0.246045	0.562767	0.9181	0.5627669	0.6741972	0.2460452	0.3244423
Halorhabdus tiamatea	0.0796154	0.0602218	0.014838	0.0694084	0.0525169	0.00634058	0.729287	0.453576	0.99682	0.4535756	0.4630383	0.7292871	0.7328021
Halorussus aquaticus	0.0853549	0.0781896	0.0138097	0.088474	0.0762175	0.00931418	0.83742	0.834027	0.841933	0.8340269	0.6311000	0.8374200	0.9356005
Methanospirillum hungatei	0.0707339	0.0766141	0.00656826	0.0821531	0.0759645	0.00716678	0.410561	0.597676	0.474574	0.5976761	0.6254567	0.4105607	0.9515488
Natrarchaeobaculum sulfurireducens	0.0497447	0.0334753	0.00957301	0.0351883	0.0376368	0.0031271	0.338901	0.26161	0.366063	0.2616100	0.8684449	0.3389009	0.7829825
Salinibaculum sp. SYNS191	0.0953849	0.0845096	0.0153292	0.0817334	0.0796386	0.00782975	0.637168	0.732857	0.84807	0.7328567	0.9483064	0.6371682	0.8497784
Nitrosopumilus adriaticus	0.0377447	0.0309889	0.00335838	0.0362388	0.0254711	0.00302382	0.813207	0.171136	0.590858	0.17113611	0.04738577	0.8132071	0.4171631
Methanobrevibacter smithii	3.62961	4.17555	0.198035	3.89877	4.18829	0.130278	0.281141	0.0142373	0.333297	0.01423734	0.23310537	0.2811405	0.9158879
Natrinema marinum	0.0499107	0.0535693	0.0096175	0.060419	0.0508758	0.00805753	0.526964	0.780107	0.585529	0.7801070	0.6239034	0.5269641	0.8785799
Halolamina sp. CBA1230	0.0902749	0.0713374	0.0158005	0.0692155	0.0628682	0.00680697	0.442271	0.50221	0.777754	0.5022099	0.7934376	0.4422708	0.7248664
Haloarcula halophila	0.0362476	0.0373807	0.00710795	0.0422933	0.0498325	0.00473727	0.588507	0.873125	0.735568	0.8731247	0.5340120	0.5885075	0.3344334
Halobaculum roseum	0.0832616	0.074995	0.012642	0.0879454	0.063961	0.0102935	0.795652	0.770667	0.600692	0.7706674	0.3165377	0.7956525	0.6276260
Haloplanus rallus	0.0594772	0.0465752	0.0135682	0.0460029	0.0584701	0.00778035	0.599791	0.618425	0.44642	0.6184246	0.5606186	0.5997914	0.6115261
Halalkaliarchaeum sp. AArc-CO	0.0490976	0.0439552	0.00854169	0.0435614	0.0451149	0.00497906	0.735894	0.760571	0.77338	0.7605706	0.9157925	0.7358939	0.9501201
Halorientalis litorea	0.0602307	0.05206	0.00999603	0.0572611	0.0499098	0.00507445	0.909748	0.668265	0.988163	0.6682653	0.6622779	0.9097482	0.8959315
Halorussus salilacus	0.0788591	0.0637015	0.0123622	0.0680203	0.068394	0.00770798	0.647041	0.515155	0.634349	0.5151552	0.9766310	0.6470406	0.8267780
Halococcoides cellulosivorans	0.0458483	0.039215	0.00744754	0.0451075	0.0379084	0.00441677	0.995433	0.636469	0.94208	0.6364694	0.5759554	0.9954331	0.9143947
Thermococcus indicus	0.0236493	0.0244997	0.00508407	0.0212574	0.0205297	0.00274312	0.800621	0.886575	0.877563	0.8865749	0.9392146	0.8006211	0.6450187
Methanosarcina siciliae	0.12959	0.130872	0.014803	0.138551	0.124393	0.0122313	0.719346	0.900102	0.654018	0.9001018	0.6155756	0.7193458	0.8108899
Halomicrobium sp. LC1Hm	0.0303125	0.0366148	0.00426111	0.0243343	0.0260539	0.00383098	0.471811	0.437353	0.688783	0.4373526	0.8404445	0.4718108	0.2113637
Haloplanus aerogenes	0.0595602	0.0535903	0.0099405	0.0531556	0.0420291	0.00564844	0.744535	0.774578	0.776273	0.7745778	0.5023764	0.7445349	0.4758450
Halobacterium litoreum	0.0802669	0.0637111	0.0136202	0.0794427	0.0613653	0.00857714	0.968879	0.520072	0.923654	0.5200720	0.4496743	0.9688793	0.9230305
Caldisphaera lagunensis	0.112442	0.0403304	0.0274218	0.222061	0.0472835	0.059096	0.230929	0.317175	0.407535	0.31717541	0.04304213	0.2309286	0.9363824
Haloarcula rara	0.0535373	0.0440142	0.0103945	0.0465735	0.0413312	0.00489497	0.725739	0.619993	0.899869	0.6199926	0.7585116	0.7257386	0.8696735
Thermococcus siculi	0.0442448	0.0404658	0.00806141	0.0315989	0.0397764	0.00331616	0.33693	0.812885	0.528263	0.8128849	0.5155543	0.3369296	0.9617092
Natronococcus occultus	0.0632585	0.0716013	0.00839025	0.066133	0.075193	0.00547891	0.804675	0.532993	0.994353	0.5329930	0.5382352	0.8046749	0.8026746
Candidatus Methanoplasma termitum	0.0716936	0.0683953	0.0120335	0.0471095	0.0588724	0.00454307	0.201498	0.94933	0.598559	0.9493302	0.5027341	0.2014983	0.5902209
Haloarcula pelagica	0.0688415	0.0616529	0.0134311	0.0483216	0.0590475	0.00505002	0.355712	0.807385	0.582555	0.8073850	0.5957946	0.3557120	0.8988656
Thermococcus celer	0.032781	0.0318992	0.0047621	0.0358493	0.0348191	0.00500173	0.748618	0.95847	0.982891	0.9584701	0.9358774	0.7486179	0.7787599
Haloarcula halobia	0.0528151	0.0426624	0.00997192	0.0463816	0.0414338	0.00418814	0.73325	0.562005	0.855528	0.5620054	0.7554021	0.7332501	0.9395300
Haladaptatus caseinilyticus	0.0362398	0.0384328	0.00625356	0.0311801	0.0317846	0.00408334	0.659075	0.808118	0.900612	0.8081183	0.9506356	0.6590752	0.5469134
Methanosarcina sp. Kolksee	0.0406662	0.0402483	0.0036808	0.065084	0.0411077	0.00867567	0.0681466	0.968614	0.145874	0.96861396	0.04533447	0.06814656	0.98232091
Halobacterium hubeiense	0.0630588	0.0554756	0.0101602	0.0532401	0.0504094	0.0060216	0.600175	0.681423	0.90049	0.6814226	0.8231202	0.6001748	0.7260144
Haladaptatus halobius	0.132609	0.0709716	0.016725	0.110896	0.0640436	0.0144171	0.464129	0.0410311	0.738917	0.04103109	0.11272074	0.4641291	0.7916153
Thermococcus sp. 5-4	0.0293783	0.0228372	0.00582595	0.0355534	0.0290284	0.00609909	0.603753	0.598187	0.998382	0.5981867	0.6071293	0.6037529	0.6164247
Candidatus Nitrosocosmicus oleophilus	0.0405646	0.0297306	0.00616903	0.0408243	0.0272848	0.00358712	0.947418	0.194196	0.754727	0.19419610	0.09934595	0.9474175	0.7731192
Haloarcula marina	0.0663041	0.0617174	0.0120719	0.0586422	0.0617034	0.00570179	0.749694	0.883203	0.821906	0.8832034	0.8640557	0.7496942	0.9950047
Methanospirillum sp. J.3.6.1-F.2.7.3	0.0330728	0.0315429	0.00323649	0.0434344	0.0326598	0.00577976	0.279043	0.874867	0.504319	0.8748673	0.2836496	0.2790426	0.9073625
Halocatena marina	0.0345564	0.0340615	0.00514798	0.0419284	0.0386608	0.00522304	0.476592	0.990967	0.813798	0.9909669	0.7351604	0.4765925	0.6979741
Methanocaldococcus vulcanius	0.0479861	0.0371676	0.00481612	0.0553208	0.0364066	0.0052902	0.445594	0.172782	0.438247	0.17278217	0.02399702	0.4455943	0.8987147
uncultured Methanospirillum sp.	0.0722301	0.077878	0.00787539	0.0759659	0.088782	0.00781114	0.798377	0.630259	0.747709	0.6302589	0.3667509	0.7983768	0.5232835
Methanoculleus bourgensis	0.0944024	0.0862855	0.0163061	0.0848709	0.0949888	0.00848312	0.79595	0.854398	0.675717	0.8543977	0.6853648	0.7959498	0.7491920
Haloarcula sp. JP-L23	0.0859939	0.0640168	0.0160451	0.0803358	0.0635954	0.00878209	0.905764	0.452762	0.945473	0.4527616	0.5246080	0.9057638	0.9849101
Halopenitus persicus	0.0667288	0.0525178	0.0113103	0.0672313	0.0478612	0.00989207	0.950761	0.532881	0.823026	0.5328809	0.3632531	0.9507607	0.8059084
Candidatus Nitrosocosmicus hydrocola	0.0493002	0.0295777	0.0094167	0.0499889	0.0276528	0.00560937	0.909724	0.129437	0.817098	0.12943725	0.07986837	0.9097236	0.8777421
Halosimplex litoreum	0.0905692	0.0711836	0.0154047	0.080908	0.064611	0.00836588	0.770773	0.502477	0.99598	0.5024773	0.5190873	0.7707729	0.7827999
Haloarcula ordinaria	0.0505247	0.0370181	0.0090437	0.0473119	0.0379894	0.00484576	0.87128	0.389272	0.869664	0.3892720	0.5397145	0.871280	0.941757
Geoglobus acetivorans	0.0402999	0.0465729	0.0061719	0.0428698	0.0433583	0.00489116	0.81064	0.565011	0.722263	0.5650114	0.9480804	0.8106400	0.7905984
Halorussus halophilus	0.0504022	0.0467948	0.00880215	0.0513722	0.0522572	0.00516726	0.899764	0.851426	0.866492	0.8514257	0.9579999	0.8997641	0.7296462
Halobacterium zhouii	0.0741346	0.0655801	0.012938	0.0509361	0.0561154	0.00487126	0.278021	0.738242	0.678388	0.7382418	0.7993087	0.2780206	0.6192352
Halorientalis sp. IM1011	0.0651593	0.0610002	0.0131241	0.0622805	0.0634241	0.00677629	0.967722	0.932756	0.912913	0.9327562	0.9437796	0.9677224	0.9090773
Methanohalophilus mahii	0.0291696	0.0280448	0.00383558	0.0396689	0.0310113	0.00426161	0.202135	0.857583	0.371222	0.8575830	0.1656553	0.2021347	0.7407801
Natronobeatus ordinarius	0.0904937	0.0781665	0.0145979	0.0848124	0.0776571	0.00755047	0.881918	0.660845	0.93582	0.6608454	0.7535907	0.8819176	0.9723708
Methanosarcina horonobensis	0.0811361	0.0724358	0.00838035	0.0778374	0.073365	0.00625181	0.83723	0.558919	0.835479	0.5589194	0.7801161	0.8372305	0.9386284
Nitrosopumilus ureiphilus	0.025244	0.0259826	0.00436598	0.0436359	0.0338509	0.00704758	0.127472	0.898443	0.281456	0.8984425	0.1747433	0.1274723	0.6145826
Methanohalophilus portucalensis	0.0413276	0.0390838	0.00533505	0.0444911	0.0455561	0.00543876	0.772784	0.807133	0.824513	0.8071328	0.9418361	0.7727836	0.5985065
Halobacterium noricense	0.0585585	0.0502517	0.0101487	0.0497626	0.0450683	0.00446375	0.629977	0.661254	0.919039	0.6612542	0.7758825	0.6299770	0.7449083
Methanocaldococcus jannaschii	0.0528142	0.0438038	0.0050215	0.0535521	0.0459216	0.00329779	0.906082	0.182456	0.939806	0.1824560	0.2359428	0.9060818	0.8449483
Haloarcula litorea	0.0815137	0.0734772	0.0156613	0.0711015	0.0732457	0.00814777	0.760134	0.83037	0.849484	0.8303697	0.9547216	0.7601336	0.9628461
Methanopyrus kandleri	0.0259654	0.0222594	0.00569094	0.0163505	0.0210782	0.00220517	0.293656	0.708252	0.524762	0.7082517	0.5991868	0.2936564	0.8969721
Nitrososphaera viennensis	0.0325388	0.0323867	0.00550344	0.0295158	0.0269817	0.00411338	0.777159	0.976694	0.805964	0.9766942	0.7542349	0.7771587	0.5610107
Methanosarcina mazei	0.133775	0.130862	0.0112689	0.121467	0.134729	0.0112048	0.596103	0.951526	0.621364	0.9515263	0.5313047	0.5961032	0.9477977
Ferroplasma sp.	0.0346496	0.033694	0.00349078	0.0409849	0.0315855	0.00355425	0.368071	0.864175	0.26413	0.86417493	0.09493677	0.3680705	0.7923001
Methanothrix harundinacea	0.11425	0.100293	0.0177921	0.101009	0.0909372	0.00953094	0.721371	0.717951	0.99845	0.7179506	0.7240552	0.7213706	0.7272794
Methanocella paludicola	0.104899	0.0875275	0.0146255	0.0921339	0.0829292	0.00943004	0.645473	0.513545	0.859174	0.5135448	0.6975415	0.6454730	0.8327353
Halorussus limi	0.103404	0.0902004	0.0154336	0.0770926	0.0819019	0.0072059	0.315916	0.648871	0.647454	0.6488714	0.8446127	0.3159165	0.7205800
uncultured Methanocorpusculum sp.	0.0425283	0.0437863	0.00799764	0.0377261	0.0440103	0.00483946	0.752355	0.871136	0.816354	0.8711359	0.6313851	0.7523546	0.9872090
Halorhabdus sp. BNX81	0.0417679	0.0328316	0.00802793	0.0325659	0.0299222	0.0037263	0.501217	0.520635	0.760793	0.5206347	0.8394669	0.5012169	0.8204713
Haladaptatus sp. DYSN1	0.033697	0.0289262	0.00649917	0.0456799	0.0317931	0.00553456	0.316817	0.704785	0.606419	0.7047854	0.2837117	0.3168172	0.8005555
Methanocorpusculum labreanum	0.0689583	0.0795739	0.00773152	0.0744145	0.0784758	0.00795349	0.734506	0.423522	0.708267	0.4235222	0.7963203	0.7345058	0.8969018
Nanobdella aerobiophila	0.0612357	0.0269532	0.00791684	0.0439486	0.0301273	0.00492207	0.164082	0.00688484	0.233245	0.006884843	0.227104335	0.1640817	0.8167990
Methanocaldococcus sp. FS406-22	0.0620125	0.0441948	0.00964886	0.0684939	0.0557391	0.0062178	0.639392	0.189447	0.864772	0.1894472	0.2978191	0.6393923	0.5198049
Halogeometricum borinquense	0.0590813	0.0527642	0.0102592	0.0481372	0.0525454	0.00451693	0.538368	0.738347	0.669726	0.7383470	0.7863686	0.5383685	0.9719479
Haloplanus sp. CK5-1	0.0392827	0.0320099	0.00789978	0.0292572	0.0342459	0.00262547	0.435933	0.581165	0.497922	0.5811648	0.6803836	0.4359335	0.8496469
Halorussus caseinilyticus	0.0557513	0.053573	0.00953477	0.0505109	0.0406006	0.00518871	0.781005	0.940765	0.694815	0.9407647	0.5372800	0.7810048	0.4135552
Promethearchaeum syntrophicum	0.0876707	0.0636264	0.00968584	0.0869934	0.0644897	0.00807342	0.99165	0.0564592	0.98558	0.05645921	0.06315767	0.9916497	0.9780053
Ferroglobus placidus	0.0363049	0.0512102	0.00552187	0.0522147	0.0440253	0.00570859	0.154708	0.155017	0.133409	0.1550168	0.4626021	0.1547082	0.5418414
Thermococcus kodakarensis	0.0357787	0.0249346	0.00650338	0.0377323	0.0274774	0.00390118	0.818706	0.334082	0.990723	0.3340818	0.3556344	0.8187062	0.8113307
Halorussus lipolyticus	0.0522387	0.0538322	0.00855593	0.0452318	0.0513809	0.00515686	0.665472	0.854545	0.862318	0.8545446	0.6752820	0.6654724	0.8597990
Methanothrix soehngenii	0.047386	0.0484025	0.0045899	0.0415941	0.0425383	0.00462939	0.539577	0.889661	0.956626	0.8896609	0.9534618	0.5395770	0.5068093
Thermococcus henrietii	0.0363928	0.0384565	0.00432905	0.0440232	0.0337393	0.00456792	0.395664	0.813196	0.346432	0.8131956	0.2793957	0.3956640	0.6109572
Archaeoglobus fulgidus	0.0385138	0.0394584	0.00551287	0.0385138	0.0423065	0.00452697	0.989881	0.886897	0.852173	0.8868969	0.6928515	0.9898806	0.8153735
Nitrosopumilus oxyclinae	0.0383302	0.0236965	0.0061547	0.0312089	0.0268776	0.00331935	0.490304	0.0763445	0.409671	0.07634452	0.53013845	0.4903044	0.8032326
Acidianus manzaensis	0.056469	0.0436627	0.00689945	0.0511853	0.035427	0.00375706	0.660475	0.168351	0.737331	0.16835062	0.08023084	0.6604747	0.4216147
Haloplanus salinarum	0.0371774	0.0258016	0.00735428	0.020236	0.0260638	0.00313268	0.152377	0.342857	0.310274	0.3428572	0.6167955	0.1523770	0.9791537
Acidiplasma sp.	0.0485698	0.0325557	0.00512236	0.0392383	0.0291387	0.0034481	0.27907	0.025701	0.594125	0.02570102	0.12866688	0.2790701	0.6355606
Methanothrix thermoacetophila	0.0356703	0.0348317	0.00546882	0.0417232	0.0380175	0.00524034	0.568936	0.968128	0.850916	0.9681276	0.7637692	0.5689363	0.7718235
Thermococcus barossii	0.0356394	0.0429539	0.00639491	0.031324	0.0417477	0.00317383	0.693892	0.4598	0.839072	0.4598001	0.3207272	0.6938925	0.9225623
Picrophilus oshimae	0.0355777	0.0278289	0.00302428	0.0264927	0.0169012	0.00245057	0.0915905	0.118857	0.742741	0.11885721	0.05543734	0.09159051	0.04269419
Methanolapillus millepedarum	0.0528857	0.0425396	0.00676336	0.0478071	0.0481751	0.00486646	0.685218	0.397146	0.535222	0.3971456	0.9692544	0.6852179	0.6436959
Candidatus Nitrosopumilus sediminis	0.0247925	0.018508	0.00252956	0.0195243	0.0165001	0.00176437	0.231681	0.164138	0.612608	0.1641378	0.4977954	0.2316807	0.6463450
Acidianus sulfidivorans	0.055657	0.0346479	0.00607724	0.0439601	0.0292516	0.00362823	0.228496	0.00997464	0.640024	0.009974638	0.048157978	0.2284961	0.5008121
Halorhabdus sp. CBA1104	0.0393398	0.0305817	0.00753922	0.0310436	0.0340502	0.00326004	0.517041	0.499102	0.514854	0.4991024	0.8007454	0.5170409	0.7728154
Thermococcus sp. 4557	0.0318186	0.0294401	0.00560207	0.0313879	0.0276356	0.00390416	0.992447	0.83731	0.888894	0.8373105	0.6944327	0.9924473	0.8427484
Methanohalobium evestigatum	0.0578475	0.0545408	0.00438308	0.0580404	0.0510137	0.00382454	0.976472	0.599485	0.614296	0.5994852	0.2371117	0.9764723	0.6206069
Halobacterium wangiae	0.0578384	0.0459902	0.00987035	0.0527974	0.0507125	0.00690152	0.807292	0.536038	0.719581	0.5360384	0.9179981	0.8072923	0.7888839
Halosimplex aquaticum	0.152501	0.113374	0.0283941	0.12878	0.107804	0.0120867	0.709048	0.457524	0.875018	0.4575241	0.6131318	0.7090480	0.8843737

## Sheet: S2B-Archaea-Rumen
	LR			HR			Overall P-values			LR	HR	LR vs HR
	2Hr	8Hr	SEM	2Hr	8Hr	SEM	Group	SamplingHour	Group:SamplingHour	2Hr vs 8Hr	2Hr vs 8Hr	2Hr	8Hr
Halanaeroarchaeum sulfurireducens	0.0572367	0.0444467	0.00689361	0.0490305	0.0414835	0.00402019	0.476118	0.254579	0.748472	0.2545786	0.4645371	0.4761183	0.7878616
Methanothrix thermoacetophila	0.0627189	0.0420051	0.00594568	0.057995	0.0488076	0.00390903	0.63162	0.0459129	0.405254	0.04591286	0.33882038	0.6316199	0.4771148
Natribaculum luteum	0.0863123	0.056217	0.00890146	0.0847512	0.0572952	0.00650898	0.932746	0.0460104	0.920095	0.04601038	0.05408206	0.9327460	0.9584572
Halomicrococcus gelatinilyticus	0.126553	0.0874098	0.0120677	0.125283	0.0893142	0.00742175	0.983171	0.0431618	0.91851	0.04316183	0.05123791	0.9831715	0.9052835
Natrinema pellirubrum	0.102004	0.0888865	0.0127384	0.104069	0.0877551	0.00653179	0.868018	0.535849	0.884154	0.5358486	0.3995538	0.8680180	0.9697919
Halomicrobium urmianum	0.15083	0.0813262	0.0156057	0.127033	0.102084	0.00675566	0.28665	0.00320723	0.141345	0.003207226	0.214151355	0.2866496	0.3060060
Natrononativus amylolyticus	0.0918578	0.0557858	0.00919753	0.0865886	0.0609763	0.00571106	0.730118	0.0119118	0.589179	0.01191183	0.05062078	0.7301182	0.7132094
Halanaeroarchaeum sp. HSR-CO	0.068163	0.0454053	0.00705368	0.0475193	0.0424836	0.00409898	0.0668007	0.0580518	0.276564	0.05805182	0.64251756	0.06680074	0.78761470
Salarchaeum sp. JOR-1	0.0689833	0.0504705	0.00642992	0.075895	0.0543561	0.0077696	0.631307	0.200133	0.896233	0.2001331	0.1369007	0.6313066	0.7770083
Natronosalvus caseinilyticus	0.0791223	0.0476842	0.00857401	0.0721804	0.0499301	0.00534778	0.61444	0.0284187	0.63421	0.02841868	0.09647190	0.6144403	0.8571020
Natronobacterium gregoryi	0.0611621	0.0422074	0.0055529	0.0633749	0.0462731	0.00588729	0.845598	0.103657	0.897477	0.1036573	0.1327459	0.8455979	0.7117699
Halobacterium litoreum	0.122134	0.0667186	0.0132353	0.110306	0.0706781	0.00729644	0.556563	0.00747662	0.5678	0.007476625	0.036687571	0.5565627	0.8154873
Ferroplasma sp.	0.0376462	0.0433011	0.00683436	0.0423977	0.054677	0.00498403	0.689145	0.175297	0.845312	0.17529686	0.09504206	0.6891453	0.5800079
Picrophilus oshimae	0.028404	0.0348399	0.00243653	0.0267388	0.0523492	0.00557054	0.820726	0.173909	0.0421392	0.17390930	0.00022739	0.8207265	0.0554372
Halorientalis sp. IM1011	0.11322	0.0624067	0.012053	0.0875981	0.0711726	0.00450379	0.118407	0.00484766	0.143852	0.004847656	0.283066433	0.1184074	0.5672806
Halohasta litchfieldiae	0.0687829	0.0559107	0.00592761	0.0736558	0.0655941	0.00479142	0.627757	0.253853	0.769248	0.2538531	0.4422048	0.6277567	0.3796701
Methanocaldococcus bathoardescens	0.0512449	0.0566192	0.00542621	0.0589239	0.0797488	0.00522468	0.456737	0.29577	0.242914	0.29576991	0.01051615	0.45673652	0.06243074
Acidiplasma sp.	0.0374936	0.053707	0.00707936	0.0474192	0.0751396	0.00758288	0.470285	0.180346	0.522034	0.18034611	0.02857856	0.4702853	0.1484200
Halovivax limisalsi	0.0990035	0.0597381	0.010059	0.0964492	0.0721824	0.00542882	0.892451	0.0145734	0.471971	0.01457339	0.10209791	0.8924511	0.3785110
Natronosalvus amylolyticus	0.0605426	0.040339	0.00588525	0.061545	0.0538128	0.00416582	0.905639	0.053328	0.369374	0.05332798	0.42984869	0.9056394	0.1768333
Acidianus manzaensis	0.0411515	0.0600094	0.00628671	0.0511582	0.106755	0.0147354	0.633257	0.070969	0.0626636	0.0709690090	0.0001344038	0.6332574	0.0542688
Methanocaldococcus sp. FS406-22	0.044257	0.0566043	0.00425742	0.0670268	0.0972957	0.0086862	0.0765972	0.217813	0.253729	0.217813332	0.007424755	0.076597203	0.004561383
Methanococcoides orientis	0.0764377	0.085163	0.00752575	0.100381	0.102817	0.00872358	0.160013	0.497182	0.753749	0.4971819	0.7949181	0.1600131	0.2703787
Methanosarcina mazei	0.153013	0.167663	0.011329	0.176698	0.211647	0.0139085	0.369725	0.479726	0.532559	0.4797256	0.1135831	0.3697245	0.1098560
Methanocaldococcus vulcanius	0.0367216	0.0458194	0.00343992	0.0432011	0.073908	0.0070327	0.51357	0.163612	0.0873283	0.1636123087	0.0006881539	0.51356994	0.01721499
Methanosphaera sp. ISO3-F5	1.34459	1.75924	0.102236	1.98176	2.10665	0.161747	0.00861797	0.0575935	0.255715	0.0575935	0.6873607	0.008617971	0.228146155
Natrinema marinum	0.0950208	0.0586416	0.00958074	0.0904164	0.0672229	0.00657407	0.780723	0.025706	0.539839	0.02570596	0.12581707	0.7807231	0.5663935
Halosimplex pelagicum	0.159043	0.0879925	0.0154806	0.132686	0.102761	0.00776707	0.234222	0.00358743	0.186016	0.00358743	0.15997119	0.2342221	0.4627265
Halomarina litorea	0.121771	0.0728012	0.0128668	0.117301	0.0877004	0.00706621	0.862113	0.0170199	0.481787	0.01701991	0.11164443	0.8621129	0.4183079
Salinarchaeum sp. Harcht-Bsk1	0.101911	0.0717873	0.00910107	0.0858151	0.0706145	0.00394335	0.231356	0.0337495	0.436265	0.03374953	0.23791489	0.2313561	0.9429902
Halorhabdus tiamatea	0.0966077	0.0726733	0.0102194	0.102491	0.0717162	0.00777523	0.705378	0.150356	0.763986	0.15035571	0.06238839	0.7053782	0.9807274
Methanococcoides burtonii	0.0737284	0.0749858	0.00606048	0.0875183	0.0992757	0.00586662	0.26267	0.711851	0.463531	0.7118508	0.1579462	0.26267016	0.07697265
Methanothrix harundinacea	0.179923	0.111254	0.0184821	0.152418	0.132765	0.00815816	0.327424	0.0177639	0.202946	0.01776391	0.44178013	0.3274240	0.3856934
Haladaptatus sp. DJG-WS-42	0.0403243	0.0376187	0.00420235	0.0574899	0.0417837	0.00525478	0.0729216	0.748855	0.316201	0.74885490	0.08606462	0.07292162	0.64390869
Methanosarcina siciliae	0.163678	0.151293	0.0122224	0.189227	0.207117	0.0156556	0.39687	0.629562	0.329296	0.6295622	0.3611379	0.39687021	0.07115075
Halovivax gelatinilyticus	0.0648744	0.0437217	0.00753973	0.0605164	0.0439877	0.00398076	0.725186	0.0821836	0.789887	0.08218363	0.14977425	0.7251856	0.9738003
Haloterrigena salifodinae	0.109718	0.0788511	0.00945852	0.104021	0.0826909	0.00559867	0.715828	0.0485813	0.648291	0.04858131	0.14843963	0.7158283	0.7752920
Methanothrix soehngenii	0.0738751	0.0583559	0.00679935	0.0662685	0.0565696	0.00427028	0.499038	0.133692	0.662119	0.1336916	0.3371592	0.4990378	0.9152293
Natrinema sp. J7-2	0.0478749	0.0347455	0.00472703	0.0530099	0.0376012	0.00527977	0.604972	0.128842	0.868834	0.12884164	0.07501015	0.6049717	0.7581026
Candidatus Methanoplasma termitum	0.0640916	0.0696723	0.0055731	0.0696076	0.0624322	0.00487886	0.609386	0.601945	0.401339	0.6019447	0.5006175	0.6093856	0.5276359
Methanococcoides methylutens	0.0879118	0.0748817	0.00566772	0.103511	0.0984657	0.00745264	0.264053	0.2703	0.595874	0.2703003	0.6917674	0.26405263	0.09196167
Methanobrevibacter ruminantium	16.4868	17.2025	0.564372	18.743	18.1477	0.70087	0.102176	0.329931	0.277275	0.3299308	0.5728681	0.1021757	0.4829502
Natrinema sp. SYSU A 869	0.0704758	0.0503924	0.00612735	0.0770291	0.0635718	0.00522822	0.540909	0.083916	0.665171	0.08391602	0.22713282	0.5409094	0.2334710
Natrinema salinisoli	0.0925266	0.0583545	0.00909226	0.0821808	0.0605678	0.00570231	0.47543	0.0257796	0.542837	0.02577961	0.12531749	0.4754305	0.8702541
Natronosalvus vescus	0.0612355	0.0460978	0.00502613	0.071921	0.0496634	0.00455096	0.219448	0.0698245	0.47587	0.069824474	0.007150289	0.2194477	0.7282912
Methanocaldococcus jannaschii	0.0453353	0.0552979	0.00362433	0.0520229	0.0703666	0.00679207	0.533987	0.131978	0.418022	0.13197800	0.01091923	0.5339865	0.1923030
Haloplanus sp. CK5-1	0.0586867	0.0397483	0.00743414	0.0439011	0.0414626	0.00276887	0.182101	0.103154	0.301386	0.1031537	0.8133283	0.1821008	0.8719963
Halomicrobium sp. HM KBTZ05	0.0545576	0.0304539	0.00525356	0.0466986	0.0397354	0.00451507	0.389435	0.0125105	0.177941	0.01251052	0.40575931	0.3894353	0.3599836
Salarchaeum japonicum	0.113565	0.0717001	0.0116547	0.0970706	0.0765562	0.00643993	0.362716	0.0182611	0.37602	0.01826107	0.18499442	0.3627165	0.8070946
Natronosalvus rutilus	0.0819572	0.047329	0.00853438	0.0695812	0.0522626	0.00457905	0.324017	0.0113294	0.332869	0.01132944	0.15860335	0.3240172	0.6795635
Natronococcus occultus	0.120933	0.0797499	0.0135831	0.121814	0.0885306	0.00721536	0.904627	0.0543104	0.801657	0.05431039	0.09696904	0.9046268	0.6426078
Saccharolobus shibatae	0.0246025	0.0438405	0.00558816	0.0442458	0.0593026	0.00746691	0.132867	0.0435204	0.721457	0.04352039	0.09834710	0.1328675	0.2520574
Halobacterium sp. NMX12-1	0.079611	0.0387737	0.00966743	0.0592793	0.0413414	0.00388684	0.122799	0.00497387	0.225367	0.004973869	0.154538097	0.1227991	0.8372559
Natronosalvus halobius	0.0599986	0.0502444	0.00546952	0.0665644	0.0541141	0.00421909	0.482941	0.253446	0.820377	0.2534461	0.1375642	0.4829408	0.6798269
Methanobrevibacter sp. YE315	17.0102	18.7811	0.941696	12.8666	14.4736	1.1172	0.0542331	0.163658	0.949664	0.1636578	0.1237187	0.05423313	0.06222401
Haloarcula sinaiiensis	0.0598998	0.0275573	0.00920367	0.0470971	0.0335744	0.00543414	0.375757	0.0311686	0.342996	0.0311686	0.3260006	0.3757567	0.6590217
Methanosarcina barkeri	0.23738	0.248809	0.015656	0.257908	0.358793	0.0280869	0.674353	0.526458	0.032344	0.5264577538	0.0008308128	0.67435306	0.02972247
Methanobrevibacter arboriphilus	0.618798	0.712972	0.0504013	0.763752	0.903383	0.0486717	0.114199	0.0102568	0.707946	0.010256832	0.002292389	0.1141994	0.0782006
Haloarcula sp. CBA1115	0.117494	0.0662794	0.00985842	0.0941723	0.0744058	0.00832581	0.156959	0.00630853	0.187055	0.00630853	0.24263766	0.1569585	0.6140827
Halopenitus persicus	0.0932324	0.0611657	0.00879165	0.0853656	0.0627449	0.00612539	0.581196	0.0247998	0.619275	0.02479983	0.08853167	0.5811956	0.9126200
Haladaptatus halobius	0.117608	0.0864485	0.0109686	0.106609	0.0941584	0.00685487	0.550112	0.0932925	0.462486	0.09329247	0.46285979	0.5501116	0.6867631
Natranaeroarchaeum sulfidigenes	0.0556696	0.0364688	0.00530304	0.0428657	0.0380023	0.00238498	0.09833	0.0206594	0.192157	0.02065943	0.51365419	0.09833003	0.84045700
Halorhabdus sp. BNX81	0.0622543	0.0431597	0.00593154	0.048008	0.0503915	0.00248378	0.105653	0.0425396	0.0943939	0.04253964	0.77523495	0.1056532	0.4006565
Halocatena marina	0.0539023	0.043179	0.00394778	0.0559619	0.056398	0.00436319	0.815845	0.222498	0.352691	0.2224984	0.9458955	0.8158454	0.1283216
Natrialbaceae archaeon AArc-T1-2	0.0780713	0.0605217	0.00722479	0.0714262	0.0555232	0.00483359	0.584713	0.154371	0.928345	0.1543707	0.1785227	0.5847134	0.6836524
Salinarchaeum laminariae	0.0918938	0.0631825	0.00821434	0.0961973	0.0735627	0.00596334	0.727234	0.0453129	0.745383	0.04531286	0.09943581	0.7272337	0.4286571
Methanolobus mangrovi	0.0674586	0.0766476	0.0048502	0.0634029	0.0626685	0.00508557	0.669853	0.380254	0.504838	0.3802542	0.9607963	0.6698525	0.1912143
Haloplanus salinarum	0.0372146	0.0229791	0.0054942	0.0425695	0.0281962	0.00593401	0.638228	0.226869	0.995183	0.2268690	0.2174211	0.6382278	0.6421447
Halolamina sp. CBA1230	0.124966	0.0760311	0.0117242	0.108328	0.0772961	0.00627111	0.332856	0.00812107	0.464243	0.008121074	0.062992031	0.3328556	0.9292043
Nitrosopumilus adriaticus	0.030034	0.0336719	0.00254661	0.0313232	0.0573871	0.00592086	0.875405	0.502323	0.0286124	0.5023226565	0.0006490325	0.87540453	0.01164287
Methanolobus zinderi	0.0820167	0.0938983	0.006728	0.0869407	0.0929767	0.00644212	0.715554	0.31572	0.7412	0.3157204	0.5632790	0.7155536	0.9788019
Methanosarcina horonobensis	0.0950164	0.0998582	0.0079228	0.107337	0.123325	0.00923821	0.497347	0.73441	0.557101	0.7344099	0.2377532	0.4973472	0.1952215
Halalkaliarchaeum sp. AArc-CO	0.0782518	0.0525521	0.00973089	0.0804809	0.0546166	0.00501416	0.812877	0.0920038	0.951537	0.09200378	0.07125270	0.8128770	0.8847396
Caldisphaera lagunensis	0.0385019	0.050229	0.00543629	0.0796304	0.0787853	0.0159804	0.108095	0.244631	0.419809	0.2446310	0.9480949	0.1080946	0.2914582
Natrinema versiforme	0.113253	0.0728793	0.0107899	0.103213	0.0929365	0.00588471	0.563272	0.0233617	0.205064	0.02336172	0.51683445	0.5632721	0.2135385
Halobacterium noricense	0.0799792	0.0505533	0.00762816	0.0736192	0.0563985	0.00388879	0.581523	0.0153522	0.442562	0.01535223	0.12145386	0.5815234	0.5826856
Halospeciosus flavus	0.110938	0.0695957	0.0118439	0.105165	0.0798173	0.00635813	0.779805	0.0297004	0.530517	0.02970035	0.14853559	0.7798052	0.5405460
Desulfurococcus amylolyticus	0.0211718	0.0206635	0.00228676	0.0251875	0.0199146	0.00259305	0.420004	0.912958	0.4908	0.9129575	0.2756280	0.4200035	0.8778811
Halosimplex aquaticum	0.226668	0.129427	0.0210549	0.195907	0.132649	0.0104192	0.29792	0.00215314	0.408058	0.002153136	0.024553684	0.2979204	0.8773133
Halovivax ruber	0.0602694	0.0379009	0.00620683	0.0602077	0.0422251	0.00600557	0.990645	0.0638237	0.77661	0.06382373	0.12261299	0.9906445	0.7078463
Halovivax cerinus	0.0882497	0.0689474	0.00924039	0.0960664	0.0670033	0.0062432	0.571139	0.213185	0.625893	0.21318509	0.05651245	0.5711389	0.9047681
Haloglomus halophilum	0.115617	0.0710156	0.0125841	0.100361	0.0853134	0.00639561	0.441264	0.0285378	0.280314	0.02853783	0.40588139	0.4412645	0.4314488
Methanotorris igneus	0.0617582	0.0979961	0.0197883	0.0613781	0.103776	0.00865182	0.998195	0.0964246	0.70604	0.09642456	0.02863295	0.9981950	0.7197107
Pyrobaculum neutrophilum	0.0324294	0.0227333	0.00402532	0.0267613	0.0221703	0.00230858	0.383094	0.154116	0.58606	0.1541164	0.4715748	0.3830938	0.9333378
Halomicrobium sp. LC1Hm	0.0631916	0.0256251	0.00709767	0.047458	0.0433469	0.00365679	0.108468	0.00077361	0.0192798	0.0007736104	0.6487861383	0.10846805	0.07723808
Halalkalicoccus jeotgali	0.105253	0.0756182	0.00964792	0.090696	0.070009	0.00562978	0.34029	0.0398034	0.667389	0.03980337	0.11342775	0.3402899	0.6918785
Methanosphaera stadtmanae	0.45976	0.594304	0.0339844	0.647396	0.719069	0.0578891	0.0388859	0.0909444	0.494427	0.09094438	0.40832201	0.03888593	0.22353691
Saccharolobus solfataricus	0.0175752	0.0259752	0.00199293	0.0277184	0.0381087	0.0046742	0.159743	0.0851223	0.868305	0.08512232	0.04617332	0.1597428	0.1261032
Methanospirillum sp. J.3.6.1-F.2.7.3	0.0424602	0.0398749	0.0041815	0.0440031	0.0769246	0.00807049	0.916182	0.823748	0.0294641	0.823748302	0.005429151	0.916182192	0.005122922
Methanosphaera sp. BMS	0.821212	1.05092	0.0733205	0.829504	0.941796	0.0543254	0.974433	0.068543	0.534156	0.06854298	0.28850233	0.9744325	0.4567832
Candidatus Nitrosocosmicus oleophilus	0.0282628	0.0408193	0.00448937	0.0348781	0.0619402	0.00641945	0.515982	0.0424135	0.267755	0.042413546	0.001042244	0.51598198	0.09509897
uncultured Methanomethylovorans sp.	0.0708101	0.0648152	0.00377635	0.0786585	0.0859867	0.00564043	0.442001	0.544623	0.316243	0.5446234	0.4094788	0.44200063	0.04516446
Natronococcus sp. CG52	0.106352	0.0727382	0.00803515	0.0902026	0.0726425	0.00588995	0.219567	0.0194459	0.398244	0.01944586	0.17969695	0.2195674	0.9946257
Candidatus Nitrosocosmicus hydrocola	0.0361777	0.0401143	0.00464563	0.0353201	0.0655376	0.00644698	0.945192	0.303764	0.0449421	0.3037638994	0.0005567564	0.94519238	0.05477739
Halorhabdus utahensis	0.0590646	0.0399845	0.00494951	0.0687272	0.0554135	0.00543892	0.341588	0.0538681	0.6351	0.05386815	0.16822079	0.3415877	0.1273427
Haloarcula marina	0.116338	0.0730198	0.0133571	0.0980047	0.0718889	0.00469822	0.345628	0.0291116	0.536526	0.02911161	0.14267210	0.3456277	0.9609182
Haloplanus sp. GDY1	0.125628	0.0815433	0.0123466	0.122883	0.0916724	0.00667383	0.9263	0.0251175	0.628133	0.02511754	0.08820319	0.9262997	0.5547474
Natrinema gelatinilyticum	0.0676539	0.0503992	0.00554139	0.0755104	0.0549396	0.0060925	0.488236	0.141298	0.852411	0.14129754	0.08062996	0.4882357	0.6794499
Candidatus Nitrosopumilus sediminis	0.0170547	0.0223366	0.00150671	0.021769	0.0375622	0.0046035	0.463472	0.25567	0.202745	0.255670202	0.006012404	0.46347171	0.03752658
Methanosarcina lacustris	0.0681929	0.0710381	0.00681546	0.0750561	0.0814097	0.00609569	0.616277	0.797673	0.817767	0.7976731	0.5517373	0.6162770	0.4432681
Haloterrigena turkmenica	0.111405	0.0770807	0.0107764	0.0999418	0.0704612	0.00572817	0.498053	0.0288285	0.875004	0.02882849	0.03912887	0.4980533	0.6423563
Methanobrevibacter smithii	3.63175	4.07413	0.159717	3.63943	3.92379	0.0881084	0.76646	0.0327969	0.516807	0.03279687	0.16299799	0.7664602	0.6907668
Nitrosopumilus ureiphilus	0.0232805	0.0313363	0.00366454	0.0411657	0.0559576	0.00650501	0.0947494	0.13858	0.510522	0.13858022	0.01859272	0.09474938	0.03483073
Methanosarcina thermophila	0.0638668	0.0672367	0.00668741	0.0865326	0.0932381	0.00879995	0.170896	0.76782	0.740574	0.7678203	0.4337346	0.1708956	0.1086412
Halogeometricum borinquense	0.0858154	0.0688697	0.00699814	0.0842109	0.0795885	0.00523889	0.900575	0.13867	0.421352	0.1386704	0.6781018	0.9005754	0.3959187
Salinibaculum sp. SYNS191	0.144222	0.0942838	0.012666	0.130751	0.102118	0.00747741	0.497344	0.0171007	0.43556	0.01710066	0.13720295	0.4973439	0.6582463
Halodesulfurarchaeum formicicum	0.0763666	0.0458917	0.0070383	0.0723683	0.0553566	0.00574101	0.732371	0.0190609	0.418527	0.01906087	0.16173668	0.7323709	0.4179768
Haloterrigena sp. KLK7	0.114425	0.0828893	0.0114826	0.0934401	0.0797481	0.00468353	0.227299	0.0804982	0.47447	0.08049824	0.40262711	0.2272988	0.8627002
Natronomonas moolapensis	0.0729396	0.0419735	0.00823962	0.0559638	0.0410071	0.0035041	0.145503	0.0145683	0.340356	0.01456835	0.18667207	0.1455031	0.9372334
Haladaptatus sp. DYSN1	0.063523	0.0249305	0.00826742	0.0493167	0.0377116	0.00471955	0.246873	0.0029754	0.1093	0.002975397	0.275115129	0.2468734	0.3509499
Haloplanus rallus	0.0966427	0.0698474	0.0108979	0.079109	0.057848	0.00749987	0.355675	0.145725	0.896927	0.1457250	0.1827368	0.355675	0.457902
Sulfolobus tengchongensis	0.0302644	0.0416302	0.00370414	0.0489469	0.0795898	0.0088828	0.15157	0.106646	0.128648	0.1066459098	0.0007534369	0.15157008	0.01030535
Halorientalis litorea	0.0924534	0.0599355	0.00943904	0.0809975	0.0630807	0.00598424	0.455445	0.0420639	0.497228	0.04206388	0.22429901	0.4554447	0.8313500
Halosolutus gelatinilyticus	0.127149	0.0813648	0.0129495	0.119247	0.098094	0.00656723	0.723651	0.0281841	0.377863	0.02818407	0.26241461	0.7236513	0.3667379
Haloplanus aerogenes	0.0823234	0.0576247	0.00854956	0.0745579	0.0535087	0.00487584	0.573207	0.0772449	0.866514	0.07724488	0.10994667	0.5732067	0.7552581
Thermococcus camini	0.0406972	0.0287781	0.00309288	0.0472973	0.0389766	0.00596298	0.516102	0.184027	0.728321	0.1840271	0.3690753	0.5161016	0.2849831
Halorientalis marina	0.163474	0.115339	0.0157761	0.188644	0.11954	0.0148423	0.362114	0.0614163	0.538411	0.061416299	0.008401766	0.3621139	0.8773177
Methanobrevibacter olleyae	16.2566	17.3908	1.15465	16.3791	15.2661	0.998017	0.98709	0.299032	0.222518	0.2990321	0.4867117	0.9870896	0.4163847
Halomontanus rarus	0.153979	0.107109	0.014927	0.170482	0.124074	0.0109309	0.459528	0.0661594	0.981527	0.06615941	0.06379454	0.4595275	0.4532814
uncultured Methanocorpusculum sp.	0.0729473	0.0561282	0.00653909	0.0667956	0.0553677	0.00598642	0.613573	0.126622	0.692434	0.1266219	0.2934827	0.6135729	0.9871706
Halococcus dombrowskii	0.0804892	0.0575563	0.00849502	0.0708592	0.0500053	0.00470654	0.472345	0.0961372	0.936305	0.09613718	0.10864047	0.4723455	0.5576365
Natronomonas pharaonis	0.0721065	0.0512254	0.00599566	0.0789513	0.0668708	0.00589471	0.555156	0.0886563	0.580225	0.08865633	0.31053335	0.5551563	0.1815472
Natronorubrum aibiense	0.0790665	0.0501457	0.00815123	0.0703736	0.0635781	0.00482976	0.504292	0.0358348	0.228486	0.03583484	0.59295840	0.5042917	0.2860383
Methanolobus sp. WCC4	0.102693	0.0907046	0.00838754	0.10333	0.110787	0.0092249	0.991712	0.510059	0.428875	0.5100590	0.6442543	0.9917117	0.2787410
Salinigranum marinum	0.120484	0.0842575	0.0120157	0.100042	0.0716151	0.00497075	0.247165	0.0475532	0.783111	0.04755316	0.09128020	0.2471653	0.4567312
Salinirubellus salinus	0.13823	0.0839293	0.0132124	0.136041	0.0878648	0.00795899	0.953613	0.00903211	0.833772	0.009032106	0.014870567	0.9536129	0.8117949
Natronorubrum daqingense	0.056447	0.0430415	0.0050498	0.063226	0.0449954	0.00593974	0.533014	0.175939	0.737303	0.17593916	0.06749126	0.5330143	0.8495420
Methanogenium organophilum	0.0593327	0.0552218	0.00452989	0.0608658	0.0496214	0.0046348	0.87825	0.66552	0.602227	0.6655199	0.2407654	0.8782496	0.5591737
uncultured Methanolobus sp.	0.237089	0.256525	0.0190319	0.263366	0.300684	0.0206127	0.541662	0.542485	0.590755	0.5424848	0.1675493	0.5416623	0.2656257
Halorarum salinum	0.122638	0.0835926	0.0110996	0.133436	0.0926512	0.00865359	0.524998	0.0388202	0.938181	0.03882016	0.02725395	0.5249981	0.6083737
Methanobrevibacter sp. TLL-48-HuF1	3.2071	3.45344	0.153032	3.2198	3.4435	0.0916025	0.783252	0.117243	0.85712	0.1172427	0.1623957	0.7832520	0.9110813
Natrinema sp. DC36	0.0978149	0.0576481	0.011407	0.0880051	0.077484	0.00570278	0.592799	0.0286494	0.227458	0.02864941	0.52183429	0.5927988	0.2312270
Natrialba magadii	0.0708151	0.0557868	0.00698736	0.0620463	0.0524315	0.0035254	0.43311	0.163615	0.718971	0.1636152	0.3430929	0.4331103	0.7758444
Halalkalicoccus sp. FCH27	0.129773	0.0859703	0.0118852	0.125199	0.103452	0.00708771	0.827129	0.0244595	0.385374	0.02445948	0.22728795	0.8271291	0.3202530
Halorussus limi	0.147884	0.0993373	0.0135918	0.124843	0.0984696	0.00797382	0.274204	0.0302739	0.462942	0.03027387	0.19633491	0.2742044	0.9742661
Methanococcus maripaludis	0.179282	0.209935	0.0158437	0.224167	0.301315	0.0207722	0.197919	0.0392869	0.116573	0.0392869021	0.0001894529	0.19791928	0.02522091
Halobacterium salinarum	0.106116	0.0620776	0.0105075	0.110317	0.0972361	0.00810461	0.789724	0.0233863	0.228866	0.02338629	0.45704780	0.78972448	0.05360646
Saccharolobus caldissimus	0.0332741	0.0446862	0.00444724	0.0386812	0.0896673	0.0116049	0.731095	0.268402	0.0355827	0.2684018265	0.0003224121	0.73109530	0.01287436
Methanobacterium sp. CWC-01	0.086582	0.078326	0.00861658	0.10493	0.0979231	0.0105781	0.369349	0.508414	0.988195	0.5084137	0.5010516	0.3693486	0.3691504
Halorubrum ruber	0.0803744	0.0539858	0.00867547	0.077033	0.0506916	0.00545814	0.831289	0.0604765	0.976715	0.06047647	0.04995169	0.8312890	0.8051079
Salinilacihabitans rarus	0.143003	0.0931533	0.0140442	0.131076	0.0945652	0.00831749	0.5981	0.0287293	0.669376	0.02872930	0.08548176	0.5981004	0.9297267
Sulfurisphaera ohwakuensis	0.0216821	0.0242246	0.00269819	0.0298954	0.0509225	0.00620098	0.382539	0.283563	0.0296914	0.2835630280	0.0002548182	0.38253861	0.01846743
Haloarcula sp. GH36	0.0416429	0.0294945	0.00383476	0.0611259	0.0451598	0.0046061	0.0199768	0.147264	0.769377	0.14726381	0.06297389	0.01997684	0.05909524
Haloterrigena alkaliphila	0.10161	0.0658727	0.0106097	0.0980272	0.0749613	0.00742111	0.852761	0.0508084	0.598835	0.05080838	0.18291993	0.8527608	0.5837185
Halapricum desulfuricans	0.219002	0.157213	0.0185236	0.206642	0.151245	0.0133642	0.709523	0.0410908	0.916057	0.04109082	0.04860571	0.7095225	0.8215791
Nitrosopumilus oxyclinae	0.0196129	0.0257443	0.0023976	0.0270116	0.045317	0.00471869	0.290867	0.290533	0.168477	0.290532962	0.005154605	0.29086663	0.01111189
Methanosarcina acetivorans	0.0754585	0.088688	0.00956589	0.0763785	0.0986216	0.00698715	0.954588	0.127725	0.473573	0.12772452	0.01392293	0.9545877	0.5578291
Halorussus lipolyticus	0.0841314	0.0593147	0.00803599	0.0764799	0.0594975	0.00533983	0.568832	0.0587969	0.664977	0.05879689	0.16449513	0.5688318	0.9855816
Haloarcula halophila	0.0703348	0.0454261	0.00741895	0.0772189	0.0596824	0.00569644	0.563342	0.0506486	0.660777	0.05064855	0.14598677	0.5633418	0.2576296
Thermococcus indicus	0.0324582	0.0300936	0.00494907	0.0306125	0.0275608	0.00324603	0.816124	0.745841	0.9734	0.7458412	0.7016702	0.8161238	0.7882756
Halarchaeum sp. CBA1220	0.145237	0.0960377	0.0128375	0.134859	0.0928885	0.00798003	0.614242	0.0187908	0.808433	0.01879081	0.03385378	0.6142416	0.8811767
Halobaculum sp. CBA1158	0.126934	0.0691723	0.0130785	0.116579	0.0794434	0.00686334	0.602404	0.00414301	0.433782	0.004143013	0.039536500	0.6024039	0.5485011
Natrinema pallidum	0.062111	0.0417452	0.00546725	0.047861	0.0445128	0.0024525	0.0768453	0.0198164	0.144367	0.01981641	0.66591595	0.07684526	0.72177578
uncultured Methanoregula sp.	0.400074	0.320349	0.0312561	0.400179	0.362318	0.0274507	0.991124	0.136586	0.533758	0.1365865	0.4901325	0.9911240	0.4799373
Methanolobus sediminis	0.0856005	0.0839584	0.0100368	0.0934721	0.101981	0.00849358	0.671253	0.871683	0.542845	0.8716829	0.4773805	0.6712527	0.3139179
Sulfolobus islandicus	0.0737381	0.0821815	0.00882148	0.0806853	0.139098	0.0155169	0.766126	0.213999	0.048967	0.2139994909	0.0003715396	0.76612636	0.06551278
Natrinema zhouii	0.0729639	0.0572578	0.00663125	0.0841734	0.0694247	0.00622785	0.380399	0.224803	0.939645	0.2248031	0.2516213	0.3803987	0.3402169
Halomarina pelagica	0.134922	0.0782522	0.013411	0.130818	0.0910791	0.00837666	0.864826	0.00592357	0.516012	0.005923572	0.036255189	0.8648255	0.4929641
Haloplanus rubicundus	0.134322	0.0950846	0.0126045	0.119219	0.0907474	0.00678545	0.447589	0.0536039	0.708044	0.05360394	0.13218701	0.4475893	0.8310078
Thermococcus piezophilus	0.0466204	0.0389204	0.00409299	0.0436203	0.0359781	0.00358184	0.692736	0.256419	0.963751	0.2564185	0.2661323	0.6927361	0.7427378
Salinirubellus sp. SYNS196	0.141261	0.0855245	0.0162628	0.131697	0.094429	0.00708722	0.729673	0.0171735	0.561082	0.01717355	0.08026327	0.7296727	0.6564383
Haloarcula rara	0.0758793	0.0522112	0.00697545	0.0764044	0.0594895	0.00544656	0.950405	0.0553994	0.683119	0.05539936	0.14728323	0.9504045	0.5400708
Haloplanus sp. HW8-1	0.102051	0.0712279	0.00953753	0.0905677	0.0722824	0.00614046	0.468933	0.0603216	0.583935	0.06032159	0.22337273	0.4689330	0.9471025
Candidatus Methanomassiliicoccus intestinalis	0.0726174	0.0774922	0.00513021	0.074	0.0818599	0.00642607	0.921804	0.624269	0.816834	0.6242692	0.4029116	0.9218040	0.7173037
Methanosarcina sp. WWM596	0.0361131	0.0411971	0.00560654	0.0300787	0.0585356	0.00737193	0.626851	0.690601	0.209741	0.69060115	0.03517713	0.6268514	0.1896542
Natrinema caseinilyticum	0.075547	0.0513733	0.00727152	0.0656524	0.055406	0.00513234	0.408487	0.0619747	0.412705	0.06197473	0.40967474	0.4084866	0.7231581
Halocatena salina	0.0503158	0.0384838	0.00310692	0.0446029	0.0363486	0.00362403	0.37421	0.054519	0.662832	0.054519	0.152646	0.3742101	0.7298275
Methanoculleus chikugoensis	0.222848	0.154864	0.0184486	0.1994	0.156017	0.0120927	0.426935	0.0261759	0.544192	0.02617593	0.12592116	0.4269349	0.9449734
Methanosarcina sp. Kolksee	0.0511083	0.0683158	0.00760086	0.0603742	0.0760271	0.00781667	0.562281	0.175033	0.930113	0.1750333	0.1972429	0.5622811	0.6407036
Natrinema thermotolerans	0.111101	0.0724367	0.00951249	0.117602	0.0867965	0.00667619	0.624486	0.0147569	0.699839	0.01475692	0.04043999	0.6244862	0.3161808
Haloglomus litoreum	0.177701	0.0990492	0.0185568	0.159716	0.116728	0.00751638	0.518199	0.00441714	0.319974	0.004417136	0.077385484	0.5181989	0.4334857
Natronomonas salina	0.128389	0.0836227	0.0130188	0.127651	0.0954507	0.00640344	0.972083	0.0270034	0.649979	0.02700337	0.08679136	0.9720831	0.5026076
Methanosarcina sp. MTP4	0.0922189	0.0876696	0.00786911	0.0822206	0.0835367	0.00619444	0.474248	0.704453	0.701719	0.7044534	0.8741979	0.4742475	0.7840914
Halorarum halophilum	0.162405	0.0993899	0.0160843	0.144358	0.100826	0.00863566	0.459778	0.0121434	0.573554	0.01214343	0.05626180	0.4597780	0.9416405
Halorubrum sp. 2020YC2	0.0741755	0.0358914	0.00822095	0.0538032	0.0358232	0.00346469	0.0618654	0.00203856	0.195938	0.002038562	0.093411389	0.0618654	0.9994158
Methanobacterium sp. BAmetb5	0.0622503	0.0573568	0.00734265	0.0901897	0.101889	0.00822954	0.0855466	0.704684	0.232173	0.7046844	0.1822806	0.08554662	0.01162059
Haladaptatus pallidirubidus	0.0750295	0.0610047	0.00667926	0.0647116	0.0756662	0.00516966	0.387715	0.230048	0.130326	0.2300484	0.3320728	0.3877153	0.2167893
Haloferax gibbonsii	0.113912	0.073787	0.0107412	0.12125	0.0788928	0.0089386	0.657942	0.0291213	0.910448	0.02912130	0.01805458	0.6579425	0.7789858
Actinarchaeum halophilum	0.0385913	0.028053	0.0033268	0.0384122	0.0353548	0.00334167	0.970174	0.133891	0.425938	0.1338912	0.6606444	0.9701744	0.2792934
Haloarcula marismortui	0.0573835	0.0571699	0.00713055	0.0721659	0.0630243	0.00715564	0.317042	0.976627	0.679161	0.9766270	0.5333352	0.3170418	0.6660403
Natrarchaeobaculum sulfurireducens	0.0551104	0.046104	0.00452918	0.0590694	0.0436855	0.00474573	0.662922	0.340225	0.625847	0.3402251	0.1029723	0.6629224	0.7926855
Haloferax volcanii	0.172717	0.128445	0.0156869	0.187389	0.137298	0.0122844	0.564613	0.102201	0.885045	0.10220060	0.06284207	0.5646132	0.7149452
Ferroglobus placidus	0.0597764	0.0613344	0.00535863	0.0575398	0.0651052	0.00584473	0.842023	0.768684	0.652143	0.7686837	0.3428394	0.8420231	0.8095932
Halorubrum trapanicum	0.116443	0.0586067	0.0138907	0.0889459	0.0584467	0.00722217	0.175556	0.00864283	0.353637	0.00864283	0.11411371	0.1755559	0.9886732
Haloprofundus sp. MHR1	0.08744	0.0555813	0.00838356	0.0871948	0.0706059	0.0053471	0.984199	0.0210808	0.406153	0.02108081	0.18347778	0.9841992	0.2577762
Sulfurisphaera javensis	0.104919	0.103063	0.00867362	0.123213	0.159941	0.0104092	0.330448	0.931209	0.0645344	0.93120933	0.01331396	0.33044773	0.00584808
Halorhabdus sp. CBA1104	0.0597014	0.0391793	0.00442818	0.0547884	0.0460264	0.00350774	0.500061	0.00915504	0.244429	0.009155044	0.216745210	0.5000606	0.3525904
Halobacterium zhouii	0.101974	0.0618857	0.00982744	0.094792	0.0616638	0.0069235	0.643013	0.0147607	0.752816	0.01476068	0.03307396	0.6430133	0.9936794
Halorubrum salinarum	0.103918	0.0531582	0.013587	0.0844395	0.0604213	0.00545321	0.330971	0.0146056	0.340563	0.01460555	0.18685841	0.3309707	0.6857029
Thermococcus henrietii	0.0596103	0.0427017	0.00490254	0.0630381	0.052717	0.00487686	0.716024	0.0857744	0.613843	0.08577437	0.27091313	0.7160240	0.3008072
Halosolutus halophilus	0.107589	0.0687258	0.0111219	0.0973898	0.0657106	0.00606486	0.555611	0.0273062	0.778916	0.02730616	0.05439868	0.5556114	0.8579890
Halorussus salilacus	0.120896	0.08109	0.0116698	0.108568	0.0735852	0.00671622	0.49817	0.0243387	0.870059	0.02433865	0.03398644	0.4981699	0.6550881
Halorubrum hochsteinianum	0.0904466	0.0619357	0.00922976	0.0914144	0.0698577	0.0058484	0.914008	0.0683896	0.745227	0.06838964	0.14598061	0.9140082	0.5753848
Methanofollis formosanus	0.117182	0.0908722	0.0110633	0.114941	0.0922595	0.00977889	0.906481	0.198421	0.878228	0.1984212	0.2637210	0.9064810	0.9262404
Halosimplex litoreum	0.125435	0.0821037	0.0119348	0.109136	0.0856621	0.00578918	0.373505	0.0207323	0.439592	0.02073233	0.15748149	0.3735052	0.8423528
Halococcoides cellulosivorans	0.0712957	0.0500218	0.00719265	0.0662495	0.0453695	0.00363603	0.649022	0.0579179	0.992107	0.05791790	0.05362501	0.6490223	0.6687741
Halorubrum lacusprofundi	0.0918756	0.0678299	0.00721634	0.108189	0.081059	0.00743163	0.24087	0.0942222	0.898971	0.09422220	0.06080016	0.2408702	0.3336167
Halococcus qingdaonensis	0.0771719	0.0521761	0.0074383	0.0636532	0.0429764	0.00428169	0.229181	0.0324231	0.80645	0.03242313	0.05745891	0.2291805	0.3974873
Methanofervidicoccus sp. A16	0.0362536	0.0391213	0.00413658	0.0454843	0.0528485	0.00456228	0.298693	0.24468	0.588399	0.24467983	0.05433339	0.2986929	0.1830910
Sulfolobus sp. A20	0.0290175	0.0360533	0.00311708	0.0307837	0.0577981	0.00723984	0.867302	0.430154	0.170318	0.430153568	0.009985945	0.86730207	0.05969342
Natrinema halophilum	0.0536206	0.0448616	0.005553	0.0411686	0.0364726	0.00325336	0.176707	0.359049	0.761896	0.3590485	0.6043061	0.1767067	0.3694959
Halorussus gelatinilyticus	0.102918	0.0701161	0.00961895	0.0826035	0.0632077	0.00474798	0.15919	0.0298212	0.52062	0.02982124	0.15381557	0.1591900	0.6120723
uncultured Methanobacterium sp.	0.189693	0.201752	0.0183166	0.265999	0.315466	0.0266366	0.103252	0.460689	0.181547	0.46068893	0.01193691	0.10325185	0.02130065
Thermococcus thermotolerans	0.0360192	0.0285595	0.00587122	0.0292229	0.0323562	0.00338866	0.47943	0.44477	0.434467	0.4447700	0.7354789	0.4794301	0.6765857
Methanocorpusculum labreanum	0.108132	0.0905769	0.00739854	0.113522	0.0985864	0.0102563	0.803538	0.282633	0.850238	0.2826333	0.3955424	0.8035384	0.6304900
Halorussus pelagicus	0.0774304	0.0485825	0.00642172	0.0706804	0.0555863	0.00405782	0.490004	0.00757507	0.321789	0.00757507	0.12104441	0.4900043	0.4622732
Candidatus Nitrosocosmicus franklandus	0.0277871	0.0405607	0.0037559	0.0387937	0.0674121	0.00855623	0.370716	0.104253	0.295944	0.104253118	0.003793622	0.37071646	0.06368443
Methanomethylovorans hollandica	0.0618759	0.0720971	0.00558406	0.0668783	0.077766	0.00461771	0.622665	0.335983	0.955046	0.3359835	0.2861995	0.6226646	0.5780968
Natronococcus sp. AD-5	0.111229	0.075043	0.0115338	0.1022	0.0800725	0.00562219	0.6311	0.0493153	0.577898	0.04931533	0.19236832	0.6311003	0.7509881
Halorussus caseinilyticus	0.0816467	0.0576	0.00738881	0.0791367	0.055934	0.00437332	0.844118	0.0443426	0.969689	0.04434260	0.04417609	0.8441181	0.8906257
Halalkalicoccus sp. CGA53	0.090912	0.061447	0.00776292	0.0906478	0.0704286	0.00563591	0.997618	0.0302488	0.607513	0.03024883	0.11277106	0.9976182	0.4693232
Haloarcula litorea	0.150709	0.0891353	0.0142359	0.122983	0.091868	0.00671726	0.17042	0.00542269	0.291658	0.005422692	0.108847706	0.1704200	0.8766939
Methanococcus aeolicus	0.0686414	0.0832199	0.00917933	0.0738739	0.131486	0.0127706	0.787477	0.182739	0.071179	0.1827387418	0.0005592079	0.78747668	0.04773354
Natrinema longum	0.0794187	0.0445619	0.00931418	0.0680956	0.0516125	0.00570853	0.444825	0.0155962	0.32921	0.01559616	0.20416712	0.4448253	0.6028190
Haloferax larsenii	0.0722235	0.0478985	0.00621829	0.073852	0.045765	0.0075928	0.923321	0.0742565	0.85713	0.07425649	0.04056900	0.9233210	0.8734419
Candidatus Methanoliparum sp. LAM-1	0.0264673	0.0428812	0.00509832	0.026457	0.0405031	0.00281445	0.998098	0.0102264	0.794984	0.01022643	0.01809334	0.9980976	0.7822434
uncultured Methanospirillum sp.	0.109	0.109799	0.00852813	0.121281	0.126712	0.00861377	0.499604	0.93476	0.80755	0.9347595	0.6632338	0.4996041	0.3492248
Halobiforma lacisalsi	0.112501	0.0801653	0.00969044	0.107788	0.0764128	0.00695536	0.783179	0.0476057	0.998971	0.04760573	0.04239708	0.7831786	0.7907618
Haloprofundus salinisoli	0.0630674	0.0482316	0.00552153	0.0582753	0.0419038	0.00401342	0.605971	0.126951	0.898247	0.12695128	0.08387501	0.6059708	0.4973315
Methanothermobacter marburgensis	0.0184595	0.0304874	0.00689813	0.0378338	0.0273463	0.0055246	0.120077	0.268144	0.121249	0.2681439	0.2614285	0.1200772	0.8911969
Salinibaculum sp. KK48	0.052352	0.035125	0.00511865	0.0482003	0.0359143	0.0036446	0.629517	0.0471465	0.67799	0.04714655	0.12914500	0.6295172	0.9312823
Thermococcus kodakarensis	0.0413384	0.0357486	0.00497302	0.0484038	0.037538	0.00529226	0.500327	0.544404	0.69904	0.5444036	0.2435239	0.5003267	0.8521146
Halobacterium hubeiense	0.094113	0.0601846	0.0106054	0.0812908	0.0571934	0.00621983	0.444164	0.0427525	0.674486	0.04275251	0.11946110	0.4441639	0.8515443
Methanothermobacter wolfeii	0.0451926	0.0366038	0.00696728	0.0434667	0.0527174	0.00754819	0.909532	0.556818	0.373529	0.5568179	0.4966762	0.9095324	0.3027903
Halomicrobium salinisoli	0.197938	0.11256	0.0166847	0.176834	0.146167	0.00974736	0.381888	0.00111976	0.0909835	0.001119764	0.171456653	0.3818880	0.1490476
Archaeoglobus fulgidus	0.0540262	0.0476814	0.00454704	0.0558668	0.0537346	0.00589326	0.889584	0.514974	0.750029	0.5149744	0.8241211	0.8895838	0.6455671
Haloarcula sp. SYNS111	0.139326	0.0829222	0.0146299	0.101207	0.0945848	0.00637197	0.0776166	0.0129492	0.0996675	0.01294916	0.72967932	0.07761663	0.62667254
Haloprofundus halobius	0.0998115	0.0703747	0.00742854	0.0903443	0.0763261	0.00591012	0.460712	0.0319591	0.403018	0.03195911	0.26019283	0.4607116	0.6442495
Methanocaldococcus fervens	0.0400614	0.0447976	0.00336108	0.0521778	0.0787193	0.00693824	0.24395	0.256189	0.00793351	0.2561891016	0.0000325274	0.243949950	0.004188066
Methanoregula boonei	0.0960824	0.0796636	0.00658451	0.0805949	0.0821226	0.00569498	0.21161	0.19118	0.29599	0.1911797	0.8864227	0.2116096	0.8644072
Halobacterium wangiae	0.0811911	0.0557857	0.00886157	0.0868851	0.0518463	0.00654433	0.65433	0.0915281	0.613878	0.09152812	0.01957612	0.6543299	0.7830901
Haloprofundus salilacus	0.0606043	0.0430993	0.00664736	0.0724423	0.0524204	0.00574859	0.308527	0.140622	0.858141	0.1406221	0.0807557	0.3085269	0.4472363
Natronomonas gomsonensis	0.0954971	0.083924	0.00951865	0.0902951	0.0813706	0.00583255	0.764711	0.472142	0.918156	0.4721418	0.5510675	0.7647105	0.8807391
Methanobrevibacter millerae	9.77427	11.0674	0.512398	10.0902	12.0848	0.827545	0.750578	0.134947	0.856417	0.13494685	0.07414928	0.7505785	0.6252970
Halorussus vallis	0.148402	0.0928571	0.0165744	0.152622	0.105184	0.00909171	0.776412	0.0312636	0.849937	0.03126358	0.04764719	0.7764124	0.5926446
Thermococcus siculi	0.058909	0.0399081	0.0061811	0.0581136	0.0506529	0.00477354	0.942666	0.0807047	0.418999	0.08070468	0.48010260	0.9426659	0.3117035
Halalkaliarchaeum desulfuricum	0.0934259	0.0598335	0.00820878	0.0811928	0.0618467	0.00467913	0.319399	0.0101436	0.405873	0.01014358	0.10012511	0.3193988	0.8627258
Natronomonas halophila	0.0869082	0.066612	0.00668547	0.0884345	0.0677569	0.00568544	0.889712	0.105009	0.982029	0.10500908	0.09085333	0.8897117	0.9179946
Halovenus salina	0.0677008	0.0506568	0.00619875	0.0645524	0.0545434	0.00391441	0.770013	0.104151	0.624722	0.1041508	0.3081544	0.7700133	0.6981597
Methanomicrobium antiquum	0.0740884	0.0734495	0.00516048	0.0907641	0.102536	0.00816384	0.24843	0.98374	0.35291	0.9837401	0.1783934	0.24843003	0.05477741
Salinigranum rubrum	0.147545	0.0832895	0.0155125	0.137106	0.0984719	0.00778384	0.670176	0.00714341	0.406428	0.007143408	0.074148476	0.6701757	0.4475203
Methanothermococcus okinawensis	0.0533394	0.0640674	0.00376006	0.0590166	0.111997	0.0110616	0.692098	0.12375	0.0017104	1.237504e-01	1.858925e-06	0.692098376	0.004183879
Thermococcus sp. 4557	0.0549086	0.0405253	0.00550364	0.0401375	0.0389477	0.00331463	0.103637	0.0809976	0.236454	0.08099761	0.87960384	0.1036365	0.8437438
Methanolacinia petrolearia	0.0697954	0.0555333	0.00672075	0.0728157	0.0730412	0.00483847	0.78446	0.24522	0.386706	0.2452203	0.9710133	0.7844597	0.1415406
Halorubrum sp. DM2	0.0928282	0.0566539	0.00919334	0.0804161	0.0555552	0.00520746	0.366747	0.0107745	0.543388	0.01077449	0.05646024	0.3667466	0.9496635
Natronomonas marina	0.171245	0.10295	0.0149699	0.1719	0.129026	0.00937481	0.936374	0.00445493	0.394632	0.004454929	0.051669401	0.9363738	0.2042519
Methanobrevibacter sp. AbM4	1.1983	1.26129	0.0999555	1.49801	1.49694	0.0870902	0.0945566	0.151264	0.299926	0.1512635	0.9771818	0.0945566	0.2148853
Methanobacterium petrolearium	0.176299	0.162203	0.0149819	0.246674	0.292396	0.028651	0.12529	0.618789	0.114768	0.61878939	0.07780929	0.12528954	0.01105815
Halorubrum sp. PV6	0.0591322	0.0421257	0.00647101	0.0711744	0.0485727	0.00458312	0.236316	0.114512	0.695839	0.11451236	0.03542054	0.2363157	0.5317102
Halorarius litoreus	0.146264	0.110523	0.0143172	0.14121	0.0948258	0.00859632	0.863348	0.110702	0.676626	0.11070203	0.03144747	0.863348	0.467360
Methanomethylophilus alvi	0.297574	0.279243	0.028828	0.370265	0.295425	0.031143	0.251178	0.772555	0.564188	0.7725548	0.2670185	0.2511782	0.7432437
Thermococcus sp. 5-4	0.0368494	0.0257625	0.00261317	0.0531655	0.0384486	0.00378371	0.00941525	0.0814495	0.694199	0.08144953	0.02399028	0.009415249	0.042117081
Methanosarcina vacuolata	0.0965435	0.109838	0.0108474	0.164488	0.127365	0.0203404	0.0452034	0.602639	0.225622	0.6026394	0.2242943	0.0452034	0.5651572
Natronorubrum bangense	0.0696002	0.0508641	0.00550968	0.0667243	0.0542816	0.00525776	0.775309	0.0324364	0.571997	0.03243642	0.13096687	0.7753093	0.7418881
Halorarius halobius	0.172533	0.108515	0.0161814	0.139321	0.124859	0.005993	0.14922	0.00937591	0.127887	0.009375907	0.493341752	0.1492201	0.4322149
Thermococcus barophilus	0.0404752	0.04204	0.00411509	0.04363	0.0400214	0.00493373	0.750013	0.822787	0.667621	0.8227867	0.6989269	0.7500135	0.8040185
Natrarchaeobaculum aegyptiacum	0.0813023	0.0506082	0.00792008	0.063801	0.0557648	0.00414642	0.142988	0.0182407	0.189484	0.01824068	0.48509497	0.1429878	0.6574064
Halobaculum lipolyticum	0.138573	0.0707388	0.0166322	0.109707	0.0806053	0.00594965	0.217384	0.00636587	0.236145	0.006365867	0.174717112	0.2173845	0.6273477
Halorussus aquaticus	0.119419	0.075832	0.0133576	0.112727	0.097351	0.00760887	0.777494	0.0394219	0.312451	0.03942193	0.43495590	0.7774941	0.2822120
Geoglobus acetivorans	0.0719449	0.0570602	0.00549673	0.0587573	0.0622673	0.0047966	0.200202	0.117472	0.156721	0.1174718	0.6758075	0.2002016	0.6168231
Halapricum salinum	0.0995992	0.0577853	0.0092184	0.0742053	0.0589266	0.00405673	0.0458842	0.00204607	0.124877	0.002046075	0.178753792	0.04588417	0.92335521
Halobaculum sp. QDC11	0.0720523	0.0532741	0.0071766	0.0599515	0.0464248	0.00354639	0.272603	0.0775827	0.727899	0.07758266	0.17076242	0.2726034	0.5286151
Methanobacterium alkalithermotolerans	0.10836	0.128502	0.00733951	0.122366	0.16772	0.0102067	0.382868	0.0166349	0.100468	1.663494e-02	5.915595e-05	0.38286824	0.03925427
Haloarcula hispanica	0.01459	0.0258849	0.00643604	0.0328441	0.0118628	0.00878735	0.241726	0.477475	0.156028	0.4774746	0.1852338	0.2417260	0.3696656
Thermococcus barossii	0.0653941	0.0488589	0.00613092	0.0535583	0.0512301	0.00359205	0.240637	0.105473	0.308721	0.1054733	0.8032920	0.2406366	0.8038859
Methanoregula formicica	0.0896879	0.0667683	0.00761319	0.0861126	0.0752365	0.00843869	0.804041	0.120907	0.528008	0.1209072	0.4564930	0.8040409	0.5960845
Halostagnicola larsenii	0.0728878	0.0533894	0.00718386	0.0688122	0.0619414	0.00378672	0.727354	0.097791	0.424724	0.09779097	0.53990739	0.7273537	0.4305394
Methanothermobacter sp. KEPCO 2	0.027526	0.0251251	0.003	0.02237	0.0299507	0.00258615	0.356459	0.67036	0.210683	0.6703603	0.1734914	0.3564589	0.3950510
Methanofollis aquaemaris	0.0979444	0.0731978	0.00908007	0.113255	0.0869051	0.00813719	0.357728	0.146133	0.973158	0.1461334	0.1243465	0.357728	0.396873
Halosimplex rubrum	0.117664	0.0870483	0.0118712	0.112956	0.0775199	0.00706367	0.827403	0.0903909	0.81703	0.09039087	0.04269741	0.8274026	0.6079503
Natronobeatus ordinarius	0.131931	0.0924116	0.0109923	0.119448	0.0932831	0.00747704	0.48318	0.0367086	0.598933	0.03670857	0.13820903	0.4831795	0.9536806
Haloarcula halobia	0.0884262	0.0519296	0.00785892	0.0752316	0.0577811	0.00450083	0.24059	0.00410314	0.236103	0.00410314	0.12321543	0.2405897	0.5858544
Halomarina halobia	0.114323	0.0821514	0.00991793	0.115942	0.0857877	0.00599322	0.879556	0.0460719	0.932513	0.04607189	0.05243844	0.8795561	0.7904261
Methanopyrus kandleri	0.0375221	0.0277826	0.00346569	0.0322231	0.0274582	0.00246944	0.36672	0.116129	0.551825	0.1161294	0.4175709	0.3667200	0.9556111
Methanohalophilus portucalensis	0.0469023	0.0487168	0.00492758	0.0648644	0.0622054	0.00616273	0.127615	0.912822	0.806539	0.9128217	0.8106268	0.1276149	0.2190044
Halobellus inordinatus	0.0930356	0.0659842	0.00808352	0.0931491	0.0705772	0.00581747	0.98093	0.0555557	0.806636	0.05555567	0.09768342	0.9809299	0.7139385
Haloarcula ordinaria	0.071372	0.0506322	0.00711167	0.0708284	0.0505723	0.00515672	0.978591	0.0981188	0.983206	0.09811885	0.09506119	0.9785911	0.9972109
Methanolobus sp. ZRKC5	0.0741873	0.0763999	0.00373119	0.0825388	0.0725485	0.00573873	0.420987	0.822516	0.394453	0.8225156	0.3219750	0.4209865	0.7056930
Thermococcus celer	0.0504315	0.0432101	0.00430888	0.0477767	0.0490654	0.00320708	0.732046	0.334433	0.406244	0.3344335	0.8453648	0.7320464	0.4567375
Halobellus limi	0.130248	0.0792154	0.0138607	0.138253	0.0941911	0.00875677	0.64701	0.0230466	0.819161	0.02304661	0.03973661	0.6470103	0.4455729
Methanobacterium formicicum	0.0593384	0.0626269	0.00470319	0.0696781	0.0998104	0.00718894	0.360403	0.714744	0.0675259	0.714743641	0.005246323	0.360403400	0.003388753
Halosegnis marinus	0.0972256	0.058914	0.0115698	0.0986402	0.0728534	0.00581006	0.871753	0.028126	0.606034	0.02812599	0.10484818	0.8717529	0.4023938
Methanoculleus receptaculi	0.0631087	0.0450763	0.00641434	0.0623095	0.0561416	0.00386775	0.96314	0.0902464	0.415109	0.09024644	0.52544703	0.9631395	0.2878598
Halobellus sp. DFY28	0.101339	0.087267	0.0114951	0.115476	0.10388	0.0118232	0.5505	0.553208	0.954481	0.5532084	0.5945539	0.5504999	0.5140084
Sulfolobus sp. S-194	0.0283816	0.0343609	0.00378982	0.0318607	0.0536311	0.00622396	0.725392	0.138247	0.140719	0.138247320	0.001237414	0.7253920	0.1255971
Haloglomus salinum	0.0927702	0.0616563	0.00975026	0.0910559	0.0593976	0.0063486	0.938326	0.0529869	0.964048	0.05298687	0.04182736	0.9383257	0.8899967
Methanospirillum hungatei	0.0942839	0.104245	0.00602668	0.108456	0.115844	0.0088884	0.394592	0.432411	0.884554	0.4324112	0.5423662	0.3945922	0.5117089
Haladaptatus caseinilyticus	0.0592904	0.0469124	0.00550258	0.0563952	0.0471177	0.00316539	0.755038	0.175769	0.808901	0.1757691	0.2864193	0.7550384	0.9733756
Haloferax mediterranei	0.0530958	0.0383796	0.00347405	0.0582396	0.05197	0.00415072	0.492685	0.0177057	0.299447	0.01770566	0.25318172	0.49268527	0.08724948
Thermococcus aciditolerans	0.0720746	0.049898	0.00730288	0.0771053	0.0518575	0.00649155	0.690529	0.0902684	0.872155	0.09026837	0.05232663	0.6905286	0.8628982
Methanothermococcus thermolithotrophicus	0.046958	0.0627159	0.00543244	0.0540195	0.0835521	0.00586185	0.477939	0.0360105	0.240512	0.0360105114	0.0007028261	0.47793940	0.06197726
Haladaptatus salinisoli	0.0962753	0.0597124	0.00902327	0.0912913	0.0620774	0.00609596	0.730747	0.0151372	0.710005	0.01513723	0.04001460	0.7307474	0.8504568
Methanoplanus limicola	0.0580802	0.0713725	0.00593238	0.0738049	0.0891005	0.00713202	0.239912	0.309501	0.887122	0.3095013	0.2146488	0.2399119	0.1859487
Halobaculum litoreum	0.120594	0.0682755	0.0146147	0.0915451	0.0718582	0.00599234	0.177346	0.0211573	0.290361	0.02115726	0.31496731	0.1773461	0.8560339
Acidianus sp. HS-5	0.0280827	0.0402493	0.00445794	0.0356286	0.0617473	0.00604883	0.436373	0.0113483	0.0868589	1.134835e-02	3.135564e-05	0.43637308	0.05365698
Methanogenium sp. S4BF	0.0586079	0.0556006	0.00563734	0.0666223	0.0627731	0.00594786	0.504121	0.660861	0.965276	0.6608610	0.6936136	0.5041210	0.4840929
Methanoculleus bourgensis	0.160092	0.109486	0.0124527	0.138031	0.125633	0.00858205	0.273558	0.021786	0.186201	0.02178604	0.54928760	0.2735580	0.4083687
Halorubrum sp. CBA1229	0.108789	0.0634803	0.00860651	0.105418	0.0782364	0.00645913	0.801962	0.00244839	0.32426	0.002448387	0.044684303	0.8019619	0.2508729
Thermococcus nautili	0.0610766	0.0474225	0.00422794	0.0549862	0.0469585	0.00372583	0.432696	0.100119	0.615434	0.1001192	0.3077053	0.4326956	0.9543045
Methanocaldococcus lauensis	0.0493617	0.0614427	0.0040521	0.0486624	0.105628	0.0143512	0.968899	0.360224	0.0716735	0.360223766	0.001598163	0.96889903	0.04334179
Methanoplanus endosymbiosus	0.0547393	0.0653285	0.00488435	0.0563455	0.0686835	0.00520938	0.895298	0.281327	0.87368	0.2813271	0.1849233	0.8952976	0.7376711
Halorussus halophilus	0.0700276	0.0499605	0.00555033	0.0719254	0.0512378	0.00552991	0.86024	0.035812	0.96438	0.03581199	0.02675992	0.8602401	0.9058472
Methanosphaerula palustris	0.124482	0.0921765	0.00939266	0.129512	0.110669	0.00774223	0.754179	0.046616	0.520003	0.04661601	0.22175939	0.7541791	0.2648799
Acidianus brierleyi	0.0360223	0.0551333	0.00552869	0.0593468	0.0865029	0.00988623	0.138392	0.0265132	0.801536	0.026513236	0.009803761	0.13839150	0.09695823
Halobaculum sp. XH14	0.13033	0.068882	0.0149083	0.112483	0.0732898	0.00707912	0.409408	0.00610515	0.458208	0.006105154	0.049877305	0.4094078	0.8146670
Methanimicrococcus stummii	0.0812735	0.0755392	0.00557766	0.0794767	0.0768057	0.00551973	0.86623	0.631687	0.842658	0.6316871	0.8336586	0.8662305	0.9083062
Methanobacterium ferruginis	0.100999	0.113909	0.00941393	0.122151	0.155213	0.0105695	0.275446	0.10079	0.0979195	0.1007896573	0.0004225133	0.27544594	0.04896992
Halobaculum roseum	0.124509	0.0660086	0.014982	0.118593	0.0792143	0.00771241	0.844146	0.0130734	0.548479	0.01307339	0.06685779	0.8441460	0.5134426
Candidatus Nitrososphaera evergladensis	0.0521317	0.0477146	0.00505008	0.0617482	0.0707918	0.00525876	0.359278	0.688535	0.286352	0.6885351	0.2604314	0.35927760	0.04568755
Methanimicrococcus hongohii	0.0875258	0.0781411	0.00716094	0.104966	0.100016	0.00941312	0.322909	0.569096	0.833102	0.5690961	0.7725264	0.3229085	0.2252546
Haloarcula sp. JP-L23	0.121767	0.088182	0.0103215	0.112782	0.103168	0.00424181	0.578739	0.0374408	0.269996	0.03744077	0.50654755	0.5787390	0.3041959
Halobaculum marinum	0.0898399	0.0638357	0.00911997	0.0990102	0.0637614	0.00650343	0.493299	0.0884234	0.640702	0.08842342	0.02110370	0.4932990	0.9919559
Methanococcus vannielii	0.0560171	0.0727822	0.00864282	0.0656697	0.0999887	0.00887557	0.560368	0.00363394	0.179437	3.633935e-03	3.385505e-05	0.5603683	0.1960915
Methanothermobacter tenebrarum	0.0699386	0.0746489	0.0117671	0.0891869	0.105024	0.00980228	0.369987	0.478042	0.290747	0.47804197	0.03135502	0.3699865	0.1689574
Halopiger xanaduensis	0.0997555	0.0682362	0.00844864	0.123814	0.0826739	0.00750615	0.0857535	0.0346665	0.650886	0.034666491	0.007726696	0.08575353	0.29004724
Halobaculum rubrum	0.0690638	0.0424626	0.00720147	0.0638601	0.0463201	0.0050788	0.667533	0.0345895	0.591787	0.0345895	0.1344472	0.6675329	0.7393976
Methanoplanus sp. FWC-SCC4	0.0533777	0.0725983	0.00645203	0.069097	0.0794127	0.00551282	0.180363	0.0553045	0.509954	0.05530445	0.26032658	0.1803627	0.5551652
Methanobacterium paludis	0.155872	0.179268	0.0150168	0.214888	0.233171	0.0133922	0.0427742	0.0742127	0.696624	0.07421272	0.17334952	0.04277419	0.07434770
Methanobacterium sp. MZ-A1	0.0653961	0.103993	0.00927807	0.0912301	0.0875254	0.0156022	0.354969	0.0912918	0.199471	0.09129179	0.94609209	0.3549691	0.5229844
Methanofollis liminatans	0.156288	0.107439	0.0130558	0.134963	0.104623	0.00901507	0.313736	0.0314045	0.542499	0.03140455	0.14884849	0.3137362	0.9000689
Halorubrum ezzemoulense	0.0933771	0.07031	0.00955511	0.122795	0.0811071	0.00739934	0.052873	0.156982	0.394294	0.15698222	0.01284184	0.05287297	0.47153701
Methanothermobacter sp. THM-1	0.0259206	0.0281197	0.00449915	0.0299876	0.0365508	0.00699598	0.755895	0.852486	0.790481	0.8524858	0.5682852	0.7558955	0.5010594
Methanocella conradii	0.0803353	0.0574753	0.00688245	0.0692294	0.0596025	0.00454437	0.32368	0.0411864	0.372182	0.04118636	0.35130119	0.3236796	0.8450701
Methanohalobium evestigatum	0.0490831	0.0556782	0.00515174	0.0696192	0.0857565	0.00647746	0.0845925	0.289676	0.388085	0.28967635	0.02659121	0.08459254	0.01965123
Halobaculum magnesiiphilum	0.106818	0.0724266	0.0106519	0.103023	0.0717437	0.00753261	0.840197	0.0618159	0.898867	0.06181593	0.07915961	0.8401969	0.9861583
Methanocella arvoryzae	0.125756	0.0940893	0.0122128	0.098587	0.0937704	0.00548382	0.14856	0.0934649	0.294932	0.09346491	0.78443816	0.1485605	0.9907813
Haloarcula pelagica	0.117285	0.0664238	0.0114896	0.100561	0.0761638	0.0051771	0.291424	0.00274066	0.216717	0.002740659	0.100258141	0.2914240	0.5045934
Methanolapillus millepedarum	0.0642067	0.057337	0.00596459	0.0748819	0.0561666	0.00642087	0.391825	0.55501	0.486225	0.5550097	0.1179283	0.3918248	0.9402336
Halobaculum halobium	0.0978873	0.0613802	0.00993197	0.10814	0.0705275	0.00655035	0.447	0.020267	0.948297	0.02026700	0.01446416	0.4470001	0.5158891
Nanobdella aerobiophila	0.0226286	0.0315691	0.00365349	0.0275483	0.0655847	0.00856169	0.682499	0.192259	0.0347182	0.1922593199	0.0001912131	0.68249860	0.01553681
Methanobacterium subterraneum	0.132715	0.115009	0.0173558	0.180946	0.213005	0.017235	0.154343	0.378216	0.0759342	0.37821607	0.09150971	0.154343005	0.009029625
Methanohalophilus mahii	0.0427094	0.0412768	0.00548323	0.042951	0.0490038	0.00387915	0.975267	0.744952	0.40554	0.7449521	0.3872749	0.9752665	0.3716851
Acidianus sulfidivorans	0.0328579	0.0432441	0.00367805	0.0380978	0.0711924	0.0086907	0.677087	0.0892239	0.0640335	0.0892239315	0.0001833979	0.67708729	0.05631483
Halobaculum limi	0.0704944	0.0489927	0.00725425	0.0743922	0.0486864	0.00543801	0.717596	0.0662493	0.73606	0.06624929	0.02192277	0.7175960	0.9431248
Promethearchaeum syntrophicum	0.0650925	0.0817652	0.00887384	0.0798062	0.154939	0.0176395	0.547833	0.15322	0.0445836	0.1532202642	0.0002058812	0.54783272	0.01864888
Halorubrum sp. BOL3-1	0.0859158	0.0501886	0.00726797	0.0848738	0.0621976	0.00410653	0.93691	0.00173732	0.348313	0.001737317	0.028179369	0.9369102	0.2142241
Methanobacterium congolense	0.162557	0.167003	0.014297	0.195406	0.224545	0.0132752	0.224747	0.551754	0.0450884	0.551754179	0.001498094	0.22474694	0.04459521
Nitrososphaera viennensis	0.0523254	0.038983	0.00605423	0.0445905	0.0381377	0.00399692	0.450635	0.16213	0.610297	0.1621296	0.4534312	0.4506347	0.8891446
Methanocella paludicola	0.148698	0.111321	0.0116474	0.147325	0.125588	0.00786195	0.965628	0.0658721	0.561464	0.0658721	0.2590781	0.9656282	0.4391947
Methanobacterium lacus	0.182443	0.183206	0.0199878	0.229253	0.267006	0.020455	0.240285	0.966426	0.0712811	0.96642581	0.01138462	0.24028507	0.04653818

## Sheet: S2C-Archaea-Feces
	LR			HR			Overall P-values			LR	HR	LR vs HR
	2Hr	8Hr	SEM	2Hr	8Hr	SEM	Group	SamplingHour	Group:SamplingHour	2Hr vs 8Hr	2Hr vs 8Hr	2Hr	8Hr
Methanosarcina lacustris	0.0258642	0.024843	0.002497	0.0283961	0.0307846	0.0034136	0.678266	0.830752	0.529086	0.8307523	0.4915547	0.6782660	0.3365226
Thermococcus nautili	0.0103855	0.0171947	0.00137519	0.0139747	0.0151358	0.00170769	0.256195	0.0131088	0.120077	0.0131088	0.6181169	0.2561950	0.4898865
Halorubrum lacusprofundi	0.00728325	0.014294	0.001373	0.00658804	0.0151077	0.00153763	0.987896	3.94686e-06	0.602481	3.946859e-06	5.907481e-07	0.9878956	0.7325446
Halarchaeum sp. CBA1220	0.00845914	0.0203849	0.00181662	0.00797408	0.0220214	0.00225785	0.935666	1.08233e-05	0.518322	1.082334e-05	1.258088e-06	0.9356665	0.5734091
uncultured Methanolobus sp.	0.0809374	0.126538	0.00772762	0.118001	0.129698	0.0110498	0.0499111	0.00287334	0.0892447	0.002873336	0.330249255	0.04991113	0.86653826
Halobaculum marinum	0.00627604	0.0139835	0.00135817	0.00600345	0.0144505	0.00146002	0.913806	0.000354726	0.777519	0.0003547263	0.0001103105	0.9138062	0.8298498
Halorubrum sp. PV6	0.00434789	0.0111554	0.00112335	0.00504725	0.0102628	0.00114804	0.775732	0.000141179	0.465952	0.0001411791	0.0010149321	0.7757322	0.6266584
Halorubrum sp. BOL3-1	0.0062714	0.0159614	0.00150612	0.00573662	0.0142774	0.00129675	0.779737	7.9692e-05	0.676594	7.969201e-05	2.454025e-04	0.7797368	0.3745590
Methanosarcina vacuolata	0.0376704	0.0461397	0.0039851	0.0571565	0.0688589	0.0079674	0.141478	0.30182	0.798997	0.3018204	0.1552211	0.14147776	0.08581393
Halobaculum rubrum	0.00268104	0.00704892	0.0006083	0.00312788	0.0098218	0.00106082	0.663939	0.000147671	0.0996538	1.476709e-04	8.248190e-07	0.66393903	0.02460952
Thermococcus thermotolerans	0.00574646	0.00885812	0.00101356	0.0058492	0.00786394	0.000963863	0.937556	0.0532381	0.595534	0.05323811	0.18663684	0.9375559	0.6046874
Halovivax gelatinilyticus	0.00320904	0.00936129	0.000896445	0.00528708	0.0092031	0.00108429	0.238142	0.000418553	0.28275	0.000418553	0.010188149	0.2381421	0.9214104
Halorubrum sp. CBA1229	0.0131517	0.0221235	0.00326213	0.00832627	0.0226761	0.00223083	0.383534	0.0156636	0.323168	0.0156635807	0.0005227899	0.3835337	0.8978219
Halovivax ruber	0.00443107	0.0101726	0.000978499	0.0056109	0.0103107	0.0012966	0.625376	0.00223834	0.690516	0.002238344	0.006033185	0.6253756	0.9487770
Halorarum halophilum	0.00641448	0.018088	0.00172864	0.00777283	0.0170012	0.00138773	0.451515	2.06271e-07	0.211854	2.062707e-07	4.061047e-06	0.4515147	0.5907245
Thermococcus barophilus	0.0150445	0.0193816	0.00141689	0.0220517	0.0220022	0.00229052	0.0876103	0.173245	0.320417	0.1732452	0.9988537	0.08761033	0.50102879
Methanothrix thermoacetophila	0.0135502	0.0169966	0.00189582	0.0186206	0.018076	0.00305135	0.337017	0.450694	0.542158	0.4506944	0.9245659	0.3370172	0.8374113
Methanolobus sp. ZRKC5	0.0293247	0.0426714	0.00328716	0.0383337	0.0430534	0.00372113	0.188421	0.0218389	0.259082	0.02183887	0.36435267	0.1884213	0.9533080
Salarchaeum sp. JOR-1	0.00999168	0.0101855	0.00252704	0.00592124	0.00903994	0.00126192	0.327915	0.939586	0.561005	0.9395857	0.3632291	0.3279147	0.7724538
Halobiforma lacisalsi	0.00934513	0.0163462	0.00173501	0.00711057	0.0186546	0.00184307	0.486237	0.00858568	0.215464	0.0085856793	0.0001269183	0.4862375	0.4247649
Methanospirillum hungatei	0.0278085	0.0437199	0.00308817	0.0381227	0.0441642	0.00381138	0.129253	0.0132931	0.241384	0.01329314	0.28600915	0.1292527	0.9416523
Methanocaldococcus bathoardescens	0.0326268	0.0473855	0.00273406	0.0392207	0.0510558	0.00342343	0.261147	0.00609612	0.67503	0.006096119	0.018044434	0.2611468	0.5118768
Halapricum salinum	0.0134947	0.0236843	0.00215963	0.0122358	0.0189987	0.00193258	0.769071	0.00535819	0.443281	0.005358189	0.045846965	0.7690709	0.2051275
Methanosphaerula palustris	0.0217166	0.0305799	0.00315238	0.0337886	0.0408582	0.00480977	0.13543	0.0261866	0.665403	0.02618662	0.07245292	0.1354299	0.2182377
Halorarum salinum	0.00630945	0.0198071	0.00173976	0.00721998	0.0217147	0.00191289	0.568617	8.47067e-09	0.642414	8.470672e-09	2.691931e-09	0.5686167	0.2768301
Methanobrevibacter olleyae	10.9751	13.6082	0.976269	13.7784	14.0957	1.37172	0.496275	0.1386	0.452116	0.1386004	0.6169370	0.4962749	0.9806171
Thermococcus aciditolerans	0.005829	0.00884173	0.000905085	0.0060795	0.0111825	0.00111545	0.789304	0.0402982	0.384507	0.040298181	0.002234998	0.7893038	0.2098689
Natronosalvus halobius	0.00301551	0.00727226	0.000860969	0.00303761	0.00898877	0.00100122	0.99452	0.00448094	0.362183	0.0044809359	0.0001948067	0.9945195	0.2476034
Methanobrevibacter sp. YE315	26.8306	24.5359	0.874209	21.4021	19.4377	1.80768	0.0361459	0.0720475	0.630784	0.07204748	0.20859825	0.03614586	0.05600648
uncultured Methanospirillum sp.	0.0253299	0.0393254	0.00266185	0.0326385	0.04793	0.00501805	0.308846	0.00289631	0.922468	0.002896306	0.001517273	0.3088461	0.2686694
Saccharolobus solfataricus	0.00797193	0.0152023	0.00131954	0.0143128	0.0154525	0.00214626	0.0760702	0.0129135	0.111861	0.01291345	0.65019946	0.07607019	0.94364804
Methanocaldococcus vulcanius	0.0198414	0.0314312	0.00193996	0.0281827	0.0347112	0.00309613	0.0856667	0.00121951	0.221277	0.001219505	0.042544001	0.08566665	0.50726741
Methanothrix soehngenii	0.0188445	0.0269479	0.00305924	0.0124159	0.0252331	0.00232569	0.203137	0.0492251	0.388615	0.049225139	0.002872903	0.2031372	0.7275339
Natronosalvus vescus	0.00386406	0.00919837	0.000936161	0.00554292	0.0114082	0.00120521	0.253409	7.35347e-05	0.95589	7.353470e-05	4.131502e-05	0.2534093	0.2274095
Natronomonas gomsonensis	0.00624906	0.0165871	0.00148642	0.01288	0.0164369	0.00286266	0.140942	0.0147531	0.225561	0.01475305	0.33715519	0.1409425	0.9725944
Methanobrevibacter millerae	27.2474	22.8558	1.57713	25.3671	25.0144	2.81852	0.51462	0.145277	0.28275	0.1452771	0.9950000	0.5146198	0.9324438
Salinarchaeum sp. Harcht-Bsk1	0.00579656	0.0163415	0.00171447	0.00653065	0.0173139	0.00158254	0.669517	1.69764e-05	0.998509	1.697640e-05	1.273521e-05	0.6695172	0.6597115
Halanaeroarchaeum sp. HSR-CO	0.00780826	0.0133607	0.00121209	0.00980738	0.0149107	0.00165173	0.452514	0.0253664	0.867106	0.02536636	0.03502995	0.4525142	0.5681474
Natronosalvus rutilus	0.00559364	0.0127688	0.00158212	0.00378533	0.0110073	0.00110832	0.482896	7.65154e-05	0.927776	7.651541e-05	6.835693e-05	0.4828961	0.4246947
Halomicrobium salinisoli	0.0147884	0.0316819	0.00286036	0.0189482	0.0307359	0.00346386	0.417688	0.000374885	0.331148	0.0003748848	0.0061050667	0.4176884	0.8683798
Halorubrum sp. 2020YC2	0.00660974	0.0103177	0.00119946	0.00483312	0.00901132	0.00095317	0.373662	0.0617149	0.837823	0.06171491	0.03015444	0.3736617	0.5139316
Methanosarcina acetivorans	0.0281823	0.0410909	0.00319979	0.0420452	0.0475043	0.00463901	0.0858718	0.00359857	0.178722	0.003598574	0.152253984	0.0858718	0.4194199
Halolamina sp. CBA1230	0.00731255	0.0183468	0.00207249	0.00902904	0.0192947	0.00215498	0.513504	4.09674e-05	0.644295	4.096738e-05	1.085111e-04	0.5135039	0.7876042
Natronomonas moolapensis	0.00346831	0.00813097	0.000924106	0.00338613	0.00860889	0.00092957	0.985107	0.00330894	0.798799	0.003308943	0.001200085	0.9851073	0.7497914
Halococcus dombrowskii	0.00586968	0.014595	0.00156122	0.00575278	0.011365	0.00105273	0.939867	0.000107247	0.200059	0.0001072468	0.0051583762	0.9398668	0.1280307
uncultured Methanocorpusculum sp.	0.00905699	0.0287308	0.00310494	0.0213576	0.0895194	0.0302011	0.728921	0.558856	0.447572	0.5588558	0.1009643	0.7289208	0.1673946
Thermococcus piezophilus	0.00621487	0.0129793	0.00116731	0.0105075	0.0111022	0.00176457	0.151333	0.00881021	0.0709584	0.008810211	0.778545354	0.1513328	0.5132659
Methanolobus sp. WCC4	0.0254445	0.0432727	0.00322867	0.0327885	0.0383431	0.00449561	0.335544	0.00490872	0.134991	0.004908723	0.293469192	0.3355444	0.5083836
Methanomicrobium antiquum	0.0361768	0.0484084	0.0029545	0.0494241	0.0560388	0.00537713	0.152267	0.0236531	0.444361	0.02365307	0.16104156	0.1522673	0.3879876
Desulfurococcus amylolyticus	0.046017	0.013056	0.00711609	0.0356014	0.011927	0.00579296	0.388464	0.00497987	0.538035	0.004979871	0.027340114	0.3884644	0.9172795
Methanosphaera stadtmanae	0.598083	0.759227	0.0320549	0.576006	0.835626	0.0468444	0.687899	0.0051551	0.206729	5.155104e-03	6.945509e-05	0.6878991	0.2924668
Methanobrevibacter sp. TLL-48-HuF1	4.87978	4.83442	0.123893	4.43745	4.3808	0.231836	0.149382	0.800625	0.767593	0.8006251	0.8700126	0.1493821	0.2149198
Acidiplasma sp.	0.0536185	0.0252178	0.00691807	0.0499803	0.0265544	0.00705569	0.783008	0.0249583	0.75787	0.02495827	0.05217806	0.7830084	0.9154508
Halorubrum ezzemoulense	0.00516672	0.0133981	0.00126214	0.00639915	0.0128132	0.00153828	0.588335	0.000159021	0.44709	0.0001590213	0.0012741625	0.5883353	0.7950148
Halanaeroarchaeum sulfurireducens	0.00501874	0.0113643	0.00120696	0.00477819	0.0115354	0.00113672	0.963591	0.000194919	0.896874	1.949191e-04	9.460553e-05	0.9635914	0.9259561
Methanocaldococcus sp. FS406-22	0.0362428	0.0404465	0.0025942	0.0566476	0.0568967	0.00598485	0.0468255	0.460607	0.653035	0.4606073	0.8993235	0.04682554	0.09065069
Halorubrum sp. DM2	0.00805791	0.0125068	0.00137578	0.00723368	0.013321	0.0015056	0.82042	0.0656514	0.667327	0.06565141	0.01626707	0.8204196	0.7587052
Methanosphaera sp. ISO3-F5	2.12099	2.18404	0.0844215	1.97285	2.39847	0.142474	0.399359	0.686504	0.139384	0.68650432	0.01630177	0.3993589	0.4058329
Halorarius halobius	0.00940652	0.0239878	0.00221376	0.0114356	0.0250716	0.00234487	0.458205	4.01026e-06	0.666107	4.010263e-06	9.227959e-06	0.4582050	0.7391812
Haloferax larsenii	0.00463218	0.0105817	0.000869459	0.0058751	0.0105904	0.00129761	0.523488	7.56264e-05	0.452738	7.562639e-05	5.223829e-04	0.5234879	0.9987277
Haloprofundus salinisoli	0.00459752	0.0137724	0.0013943	0.00463071	0.0147408	0.00156812	0.926318	7.952e-06	0.716072	7.952002e-06	2.080917e-06	0.9263179	0.6304973
Saccharolobus shibatae	0.0168628	0.0192938	0.00228624	0.0198885	0.0187226	0.00284032	0.590113	0.53207	0.512472	0.5320697	0.7669015	0.5901134	0.9116917
Natronosalvus amylolyticus	0.00836779	0.0139374	0.00130845	0.0104965	0.014428	0.00175221	0.476953	0.0321819	0.621632	0.03218191	0.10857811	0.4769531	0.8713535
Salinilacihabitans rarus	0.0112618	0.0279388	0.00239799	0.00883723	0.0268514	0.00244358	0.480861	9.63176e-08	0.746083	9.631760e-08	3.346524e-08	0.4808613	0.6948655
Methanobrevibacter smithii	5.79273	5.90735	0.0990133	5.15506	5.32136	0.242712	0.0511022	0.678818	0.523469	0.6788178	0.1831335	0.05110223	0.10658299
Methanolacinia petrolearia	0.0122148	0.0222706	0.00189558	0.0149468	0.0266006	0.00301676	0.55281	0.00860451	0.753975	0.008604509	0.002502857	0.5528096	0.3478615
Methanospirillum sp. J.3.6.1-F.2.7.3	0.0135465	0.0207148	0.00184031	0.024455	0.0254389	0.00336479	0.059309	0.188808	0.417597	0.1888076	0.8304088	0.05930904	0.38887970
Pyrobaculum neutrophilum	0.00231745	0.00460474	0.00056718	0.00282686	0.00590779	0.000588145	0.563889	0.00683551	0.512949	0.0068355121	0.0006604813	0.5638889	0.1945038
Methanococcoides orientis	0.0213189	0.03251	0.0025117	0.0377273	0.0429775	0.00458851	0.0345814	0.0985942	0.516838	0.09859418	0.40493405	0.03458143	0.16064617
Methanogenium organophilum	0.0336143	0.0245122	0.00364014	0.031535	0.0330803	0.0043692	0.807826	0.117961	0.179093	0.1179611	0.7627046	0.8078260	0.2977179
Sulfurisphaera ohwakuensis	0.00935759	0.0185262	0.00155551	0.0167544	0.0189123	0.00203273	0.0425338	0.0088514	0.127292	0.008851398	0.471540002	0.04253383	0.91011569
Methanolobus mangrovi	0.0185321	0.0348534	0.00264595	0.0252013	0.0348256	0.00361583	0.261345	0.00604928	0.376814	0.006049277	0.072392225	0.2613455	0.9955645
Methanocaldococcus fervens	0.0291156	0.0354279	0.00317188	0.0422494	0.0426221	0.00428705	0.11234	0.301156	0.486342	0.3011562	0.9342882	0.1123398	0.3548401
Halorubrum hochsteinianum	0.0284563	0.0200681	0.00283071	0.0292388	0.0242945	0.00401125	0.925048	0.217963	0.697614	0.2179628	0.4615594	0.9250477	0.5415382
Sulfurisphaera javensis	0.0434493	0.046938	0.00346851	0.0622058	0.0575639	0.00802734	0.157836	0.631824	0.492475	0.6318240	0.6202366	0.1578360	0.3992782
Halorussus salilacus	0.00872134	0.017795	0.00173844	0.0143342	0.0221964	0.00287215	0.219446	0.0101409	0.780632	0.01014086	0.01877238	0.2194456	0.3269857
Methanocaldococcus lauensis	0.0289537	0.0368835	0.00222453	0.03502	0.0363496	0.00485328	0.466105	0.231038	0.489511	0.2310379	0.7896818	0.466105	0.940767
Nitrosopumilus oxyclinae	0.0130777	0.0165402	0.0012438	0.0142688	0.0183842	0.0021121	0.714087	0.0995673	0.854045	0.09956734	0.05161767	0.7140867	0.5985643
Halospeciosus flavus	0.00974184	0.0168103	0.00157995	0.0105193	0.0166337	0.00235131	0.878144	0.0187975	0.835936	0.0187975	0.0281374	0.8781444	0.9610233
Saccharolobus caldissimus	0.016102	0.0220345	0.00197139	0.0262146	0.0207128	0.00377236	0.117536	0.286504	0.154039	0.2865043	0.3279679	0.1175360	0.8272982
Halococcus qingdaonensis	0.00595638	0.0149125	0.00159079	0.00615613	0.0129659	0.00151826	0.886286	0.000302707	0.426094	0.0003027066	0.0028608914	0.8862864	0.4498164
Methanolobus sediminis	0.0381696	0.0415003	0.00341869	0.0464189	0.0561954	0.0061788	0.390236	0.464356	0.496205	0.46435588	0.09095459	0.3902356	0.1611640
Halodesulfurarchaeum formicicum	0.00809106	0.0118295	0.00141659	0.00695888	0.0113742	0.00128694	0.706034	0.115288	0.869055	0.11528795	0.06687143	0.7060337	0.8597784
Methanobrevibacter ruminantium	12.7108	13.3564	0.766292	16.872	15.722	1.14962	0.105597	0.46747	0.476731	0.4674703	0.7853824	0.1055971	0.3772599
Salinigranum rubrum	0.00691377	0.0194637	0.00169374	0.00716647	0.0211394	0.00209966	0.780729	8.35419e-09	0.576088	8.354189e-09	1.697762e-09	0.7807293	0.4805453
uncultured Methanoregula sp.	0.059891	0.102797	0.00742211	0.0788617	0.11188	0.00997818	0.207096	0.000108929	0.36853	0.0001089287	0.0012349896	0.2070955	0.5773563
Methanotorris igneus	0.0399167	0.0524869	0.00276297	0.051404	0.05576	0.00393841	0.116311	0.00701626	0.183048	0.007016258	0.250355357	0.1163110	0.6255626
Methanobrevibacter sp. AbM4	1.59211	1.5049	0.129792	1.7103	1.53873	0.103213	0.50786	0.74382	0.593366	0.7438197	0.2715969	0.5078601	0.8177043
Halalkalicoccus jeotgali	0.00578828	0.0146982	0.00144896	0.00582027	0.0150575	0.00159299	0.927326	4.01671e-05	0.952357	4.016710e-05	2.382435e-05	0.9273263	0.8760821
Methanocorpusculum labreanum	0.0283259	0.0531636	0.00465712	0.0473737	0.107157	0.0286664	0.587563	0.407311	0.563407	0.4073114	0.1014788	0.5875629	0.2097983
Halovivax cerinus	0.00614533	0.0108262	0.00104686	0.00655353	0.0147751	0.0018305	0.853064	0.00663054	0.128631	6.630543e-03	3.581533e-05	0.8530637	0.1443371
Salinirubellus salinus	0.00700569	0.0178532	0.00169873	0.0066312	0.0198783	0.0021374	0.957941	1.59821e-05	0.500225	1.598209e-05	1.674978e-06	0.9579408	0.4686244
Methanosarcina siciliae	0.0456829	0.0676867	0.00433092	0.0757411	0.0750709	0.00874002	0.0398733	0.0594572	0.167427	0.05945721	0.98764358	0.03987331	0.59864003
Natrinema sp. DC36	0.0039189	0.0168693	0.00181802	0.00794319	0.0176814	0.00158677	0.0686005	5.64818e-06	0.257566	5.648184e-06	1.413346e-04	0.06860051	0.70911692
Methanosphaera sp. BMS	0.986351	1.34149	0.080679	0.856071	1.07598	0.0428219	0.205944	0.000446052	0.376324	0.000446052	0.005609448	0.20594360	0.02842781
Halorarius litoreus	0.00866509	0.0214736	0.00200451	0.010508	0.0226466	0.00222598	0.542878	4.72064e-06	0.773179	4.720638e-06	6.867100e-06	0.5428784	0.7147283
Halalkalicoccus sp. FCH27	0.0070678	0.0228602	0.00214434	0.0125971	0.0249742	0.00236209	0.0834477	5.36251e-06	0.306928	5.362508e-06	8.104673e-05	0.08344768	0.50910407
Haloterrigena salifodinae	0.0071707	0.0187294	0.00175018	0.0103755	0.0197192	0.00208994	0.288482	3.22726e-05	0.427201	3.227258e-05	2.525943e-04	0.2884824	0.7521908
Natrinema longum	0.00406749	0.0133205	0.00159869	0.00601223	0.0122344	0.00152775	0.389322	5.17335e-06	0.120209	5.173351e-06	3.887128e-04	0.3893220	0.6771165
Halorussus limi	0.0117675	0.0238759	0.00229181	0.0133803	0.0233144	0.00261311	0.705391	0.00715007	0.699022	0.007150073	0.019651191	0.7053907	0.9007118
Actinarchaeum halophilum	0.0074694	0.0103849	0.00110857	0.00836217	0.0112646	0.00144762	0.732207	0.164173	0.99276	0.1641729	0.1522100	0.7322073	0.7334297
Methanobrevibacter arboriphilus	0.783247	0.815259	0.0474691	0.8704	0.861447	0.0437877	0.326668	0.491002	0.622047	0.4910019	0.9926909	0.3266683	0.5973092
Haloterrigena turkmenica	0.0049815	0.0141663	0.00125629	0.00558998	0.0147865	0.00144497	0.585884	2.63614e-07	0.833363	2.636139e-07	3.053786e-07	0.5858840	0.7231412
Methanogenium sp. S4BF	0.00832968	0.0167283	0.00159623	0.0122904	0.0242434	0.00310434	0.350314	0.00740889	0.441591	0.0074088890	0.0004753642	0.3503136	0.1042736
Methanosarcina thermophila	0.0325179	0.0276351	0.00276432	0.0493536	0.0393099	0.00633523	0.110002	0.603046	0.715145	0.6030463	0.2940822	0.1100021	0.2360405
Halalkalicoccus sp. CGA53	0.00906957	0.0209714	0.00193739	0.00932172	0.0198605	0.00187109	0.818622	1.69067e-05	0.552977	1.690665e-05	6.985859e-05	0.8186218	0.6975897
Halogeometricum borinquense	0.00817335	0.0189309	0.00143206	0.00982612	0.0227928	0.00238381	0.562319	0.000101463	0.500603	1.014626e-04	9.759944e-06	0.5623191	0.1966670
Halapricum desulfuricans	0.0186386	0.0417663	0.00371882	0.0206152	0.0404439	0.0034374	0.648654	1.81768e-05	0.518737	1.817684e-05	9.103766e-05	0.6486543	0.8060583
Haloarcula hispanica	0.000729833	0.00233944	0.000283388	0.00214292	0.00238901	0.000578679	0.137171	0.0794159	0.274549	0.07941587	0.76763490	0.1371711	0.9562367
Halobaculum roseum	0.006895	0.0132226	0.00167128	0.00822474	0.0186678	0.00207095	0.656781	0.00511917	0.17904	5.119173e-03	4.988588e-05	0.6567813	0.1057477
Ferroglobus placidus	0.0129944	0.0187183	0.0012686	0.0234629	0.022279	0.00395215	0.0990139	0.353108	0.437821	0.3531079	0.8764619	0.09901386	0.54799717
Halorussus lipolyticus	0.00485061	0.0140997	0.00151227	0.00637599	0.0149444	0.00176339	0.529339	9.14133e-05	0.74533	9.141334e-05	1.735327e-04	0.5293390	0.7510288
Haloarcula halophila	0.00581408	0.0107442	0.00101462	0.00843376	0.0167406	0.00203021	0.386807	0.0178632	0.207853	0.0178631720	0.0002387135	0.38680724	0.04731588
Natronobeatus ordinarius	0.00646022	0.0213125	0.00216762	0.00731009	0.0187369	0.00157514	0.610622	1.92192e-07	0.167796	1.921919e-07	6.278645e-06	0.6106224	0.2571790
Halalkaliarchaeum sp. AArc-CO	0.00424354	0.0113554	0.00116135	0.00727939	0.0124455	0.00148861	0.18614	0.00180174	0.454878	0.001801739	0.015082329	0.1861396	0.6416692
Methanosarcina horonobensis	0.0282143	0.0445178	0.00312331	0.045917	0.0456586	0.00536893	0.0542783	0.0276171	0.104002	0.02761707	0.98277919	0.05427834	0.89706512
Natrinema pallidum	0.00282063	0.00713946	0.000628263	0.00279638	0.00960922	0.00100995	0.99654	0.000641213	0.113072	6.412127e-04	3.863677e-06	0.99653998	0.02792005
Halopiger xanaduensis	0.00545168	0.0145235	0.0013436	0.00619166	0.0179196	0.00201787	0.684266	1.69211e-05	0.309775	1.692106e-05	6.728840e-07	0.6842657	0.1867519
Methanothermobacter wolfeii	0.0227843	0.0318656	0.00432303	0.0237076	0.024653	0.00313899	0.948156	0.11592	0.300882	0.1159204	0.8548201	0.9481557	0.3391343
Halococcoides cellulosivorans	0.006615	0.0135967	0.00145776	0.0074083	0.0123573	0.00162081	0.831065	0.000899688	0.443992	0.0008996883	0.0073011723	0.8310651	0.6577840
Halalkaliarchaeum desulfuricum	0.00493757	0.0141346	0.00150151	0.00673687	0.0146077	0.00142661	0.401308	0.000141261	0.601099	0.0001412611	0.0005623612	0.4013075	0.8295819
Halobacterium noricense	0.00484071	0.0136838	0.00143223	0.00445558	0.0121917	0.00115846	0.89118	3.64058e-05	0.599369	3.640576e-05	1.446799e-04	0.8911801	0.4062986
Thermococcus camini	0.00281214	0.00524741	0.000523241	0.00661842	0.0101343	0.00131145	0.0579061	0.0986898	0.631885	0.09868977	0.02180982	0.05790609	0.01726099
Ferroplasma sp.	0.00780197	0.0140009	0.000997122	0.0152645	0.0206624	0.00221235	0.0314286	0.0116911	0.781169	0.01169106	0.02143225	0.03142864	0.05100769
Natrinema halophilum	0.00757077	0.0174719	0.00169695	0.00718549	0.0163889	0.00171661	0.993971	1.25304e-05	0.66121	1.253040e-05	2.969932e-05	0.9939709	0.6852788
Halobacterium litoreum	0.00663957	0.0170648	0.00187082	0.00589281	0.0144402	0.00137457	0.832927	1.26685e-07	0.243805	1.266853e-07	1.461364e-06	0.8329274	0.2913178
Caldisphaera lagunensis	0.0135988	0.0232261	0.00204729	0.0229954	0.0218621	0.00279606	0.0621843	0.0166943	0.049885	0.01669432	0.77573157	0.06218435	0.77673919
uncultured Methanobacterium sp.	0.142232	0.174745	0.0103495	0.170493	0.195874	0.0132543	0.234416	0.0359612	0.702114	0.03596116	0.08722975	0.2344163	0.3824469
Salinigranum marinum	0.012915	0.0167387	0.00161375	0.00949307	0.0198571	0.00196838	0.345413	0.0798488	0.062829	0.0798487634	0.0001594659	0.3454128	0.3364427
Natronomonas marina	0.00849072	0.0231544	0.00235969	0.00860938	0.0241374	0.00265778	0.941496	6.22315e-06	0.835927	6.223151e-06	2.308924e-06	0.9414964	0.7952805
Halobellus sp. DFY28	0.0143743	0.0208532	0.00220212	0.0322352	0.0232929	0.00771563	0.143828	0.560665	0.358469	0.5606645	0.4674092	0.1438280	0.8254012
Methanobacterium sp. MZ-A1	0.0857387	0.0874328	0.00564129	0.0820587	0.0870059	0.00918369	0.768838	0.911375	0.806257	0.9113752	0.6391722	0.7688381	0.9769545
Natrononativus amylolyticus	0.0123507	0.015489	0.00302279	0.00600307	0.0163891	0.00170606	0.197413	0.298028	0.133455	0.298027543	0.003410775	0.1974127	0.8426911
Salarchaeum japonicum	0.00618775	0.0165992	0.00153233	0.00802254	0.0175297	0.00176708	0.429779	0.000100557	0.724577	0.0001005571	0.0002297927	0.4297793	0.7038440
Halovivax limisalsi	0.00557738	0.0155522	0.00155729	0.00735218	0.0152727	0.00156725	0.446498	4.93385e-05	0.425748	0.0000493385	0.0004294885	0.4464975	0.9048379
Natrinema thermotolerans	0.0228943	0.0284493	0.0034489	0.0212419	0.0259619	0.00425716	0.877704	0.305713	0.878699	0.3057126	0.3929643	0.8777044	0.7482752
Natrialba magadii	0.00729961	0.0148693	0.00175948	0.0060281	0.0154936	0.00143621	0.771324	2.48702e-05	0.488759	2.487019e-05	2.214952e-06	0.7713244	0.8033650
Halobacterium sp. NMX12-1	0.00369942	0.0130471	0.00152364	0.00558911	0.0113052	0.00132832	0.452685	0.000194462	0.220699	0.0001944615	0.0078047895	0.4526850	0.4465482
Natronosalvus caseinilyticus	0.00535303	0.0119111	0.000976452	0.0073334	0.0135688	0.00166128	0.415383	0.000410992	0.872522	0.0004109919	0.0004699809	0.4153833	0.4920503
Haladaptatus salinisoli	0.00627048	0.0153438	0.00152004	0.00851113	0.0154665	0.00142481	0.345718	0.00100635	0.519668	0.001006354	0.006535083	0.3457183	0.9530112
Halobaculum litoreum	0.0037506	0.0138887	0.00136164	0.00555214	0.0143371	0.00178711	0.363394	1.34544e-07	0.316643	1.345437e-07	1.001182e-06	0.3633936	0.8557295
Halobacterium salinarum	0.0146373	0.0171851	0.00349172	0.0130983	0.0246061	0.00308693	0.836703	0.617183	0.273081	0.61718253	0.04527628	0.8367029	0.2489676
Halopenitus persicus	0.00461267	0.014381	0.0015244	0.0088806	0.01509	0.00164775	0.101896	2.39679e-05	0.141056	2.396789e-05	1.764216e-03	0.1018964	0.7862228
Haloferax gibbonsii	0.00804971	0.0214663	0.00217819	0.00908516	0.0224918	0.00245917	0.628616	3.49384e-08	0.73317	3.493840e-08	4.139357e-08	0.6286159	0.7753668
Candidatus Nitrosocosmicus hydrocola	0.0117332	0.0192217	0.00147193	0.0128461	0.0187851	0.00166161	0.659678	0.00564982	0.622468	0.005649819	0.021033454	0.6596783	0.8776973
Methanocella arvoryzae	0.0148584	0.0271801	0.00195971	0.0173574	0.0298854	0.00307605	0.542804	0.000204694	0.979034	0.0002046941	0.0001491370	0.5428043	0.5510666
Haloterrigena alkaliphila	0.0196599	0.0208535	0.0019632	0.0193124	0.0217006	0.00223998	0.943511	0.721106	0.815636	0.7211061	0.4818673	0.9435108	0.8413605
Acidianus sulfidivorans	0.0178769	0.0210925	0.0021636	0.0207211	0.0226758	0.00265514	0.592463	0.471615	0.85509	0.4716149	0.6258935	0.5924626	0.7450300
Natrinema pellirubrum	0.00461019	0.0141218	0.00172928	0.00555139	0.0164365	0.00158101	0.659171	3.89392e-05	0.613708	3.893920e-05	6.418437e-06	0.6591712	0.3252385
Methanocella paludicola	0.0143971	0.0281014	0.00257345	0.0164149	0.0294479	0.00269162	0.575296	0.000330409	0.796624	0.0003304086	0.0005339099	0.5752959	0.7586650
Haloterrigena sp. KLK7	0.00827176	0.0175379	0.00159206	0.00869941	0.0177291	0.00166662	0.848836	0.000233799	0.913342	0.0002337986	0.0002431203	0.8488358	0.9425917
Halomarina litorea	0.00829253	0.0178704	0.00146647	0.0131502	0.0236024	0.00306956	0.291692	0.000186373	0.734174	1.863725e-04	4.174808e-05	0.2916924	0.2028469
Natrinema marinum	0.00763427	0.0137449	0.00136763	0.00840306	0.0163605	0.00170898	0.769552	0.0123214	0.566918	0.012321429	0.001618981	0.7695520	0.3365112
Halosolutus halophilus	0.00893185	0.0196015	0.00188035	0.0109614	0.0214563	0.0020044	0.471589	0.000604088	0.905854	0.0006040882	0.0006736711	0.4715891	0.5495715
Halobacterium wangiae	0.00375144	0.0123023	0.00148551	0.00451925	0.0123001	0.00129697	0.677603	0.000227697	0.741567	0.0002276971	0.0005045268	0.6776027	0.9968767
Picrophilus oshimae	0.00721228	0.0134791	0.00102774	0.0103625	0.0147762	0.00184131	0.311932	0.00321717	0.518854	0.003217166	0.018053185	0.3119323	0.6465066
Haloplanus rallus	0.00388582	0.00942862	0.0017221	0.00313195	0.0131347	0.00195041	0.810026	0.0718868	0.273388	0.071886840	0.002117452	0.8100260	0.2552303
Halosolutus gelatinilyticus	0.0127895	0.0194598	0.00309719	0.00518852	0.0190306	0.00207925	0.10528	0.0621751	0.119241	0.0621750639	0.0003480671	0.1052797	0.9258066
Halorussus vallis	0.00898619	0.0216013	0.00182377	0.0110504	0.025997	0.00261544	0.516163	5.31009e-05	0.524993	5.310088e-05	5.862170e-06	0.5161627	0.1902865
Thermococcus indicus	0.00405998	0.00895087	0.000859669	0.0104974	0.0126143	0.00200513	0.054509	0.0787869	0.471098	0.07878692	0.39272521	0.0545090	0.2407238
Halosimplex litoreum	0.00824715	0.0185436	0.00205374	0.0100646	0.0198434	0.00199476	0.511105	9.21775e-05	0.750871	9.217752e-05	1.636013e-04	0.5111049	0.6977327
Natrinema versiforme	0.010583	0.0235936	0.00213139	0.0113396	0.0253841	0.00224608	0.770626	1.91308e-05	0.78956	1.913077e-05	6.256587e-06	0.7706264	0.5672282
Methanothrix harundinacea	0.0145708	0.0256699	0.00309354	0.0143598	0.0236961	0.00246321	0.951874	0.00105765	0.590303	0.001057646	0.004110734	0.9518738	0.7037763
Methanofervidicoccus sp. A16	0.0133983	0.0212672	0.00188116	0.0271016	0.0246533	0.00334657	0.0198691	0.0410192	0.0543147	0.04101917	0.50554037	0.01986908	0.53523110
Halosimplex aquaticum	0.00956284	0.0289769	0.00285547	0.0114158	0.0251255	0.00238955	0.599646	1.95076e-06	0.160616	1.950762e-06	9.058305e-05	0.5996456	0.2936666
Natrinema sp. J7-2	0.00542594	0.0101719	0.000874939	0.00573055	0.0111341	0.00114317	0.822597	0.000182335	0.692432	1.823347e-04	3.643076e-05	0.8225971	0.5753177
Haloplanus rubicundus	0.00513825	0.0177636	0.0018374	0.006565	0.018229	0.00186498	0.55026	3.01063e-05	0.747609	3.010631e-05	6.387112e-05	0.5502599	0.8501954
Salinirubellus sp. SYNS196	0.00803315	0.0211431	0.00207719	0.00973806	0.0181028	0.00198393	0.568703	0.000106411	0.2039	0.0001064105	0.0047938749	0.5687032	0.3507953
Candidatus Methanoplasma termitum	0.00765822	0.0155287	0.00137592	0.0105448	0.0178391	0.00163684	0.236039	0.000148461	0.735756	0.0001484605	0.0002905315	0.2360394	0.3678338
Halorussus pelagicus	0.00715658	0.0134013	0.00166231	0.00824222	0.0145241	0.00139812	0.667118	0.0126384	0.980142	0.01263839	0.01111870	0.6671184	0.6801390
Natrinema sp. SYSU A 869	0.00552324	0.0146578	0.00147277	0.00567007	0.0129878	0.00131046	0.864091	9.89731e-06	0.352794	9.897311e-06	1.131821e-04	0.8640913	0.4202069
Natronococcus sp. AD-5	0.00608437	0.0217746	0.00220031	0.0080229	0.018202	0.00161063	0.386112	9.85251e-08	0.0414935	9.852509e-08	2.321622e-05	0.3861124	0.1382279
Methanocaldococcus jannaschii	0.0267299	0.0379083	0.00203299	0.0390128	0.0409188	0.00317329	0.0263066	0.00730048	0.0909248	0.007300476	0.571591190	0.02630662	0.56013650
Halocatena salina	0.010154	0.0126623	0.00110739	0.0122088	0.0155365	0.00154692	0.408932	0.183651	0.834435	0.18365127	0.09787494	0.4089318	0.2906260
Haloplanus sp. CK5-1	0.00590358	0.0105025	0.00123672	0.00677814	0.0122945	0.00122705	0.553193	0.00354975	0.835831	0.003549747	0.001361824	0.5531932	0.4241516
Natronococcus sp. CG52	0.00442253	0.0146726	0.00133325	0.00616019	0.0165586	0.00161848	0.30405	1.42349e-08	0.981336	1.423490e-08	9.649418e-09	0.3040497	0.3057512
Haloferax mediterranei	0.00586236	0.0119312	0.00118484	0.00681694	0.0138353	0.0014479	0.638066	0.00332218	0.751716	0.0033221799	0.0009435768	0.6380661	0.3978224
Acidianus brierleyi	0.0143074	0.0202793	0.0018129	0.0237398	0.0263441	0.00355769	0.119303	0.257635	0.65454	0.2576351	0.5849664	0.1193029	0.2932784
Haloarcula sinaiiensis	0.00854205	0.0116302	0.00179858	0.00398155	0.0093315	0.00112023	0.132652	0.178526	0.507692	0.17852578	0.02613854	0.1326520	0.4195639
Haloplanus sp. GDY1	0.00553178	0.0132924	0.00152842	0.00613708	0.0163023	0.00176993	0.843301	0.00112627	0.382773	1.126271e-03	5.349252e-05	0.8433009	0.2579307
Halorhabdus utahensis	0.00538459	0.0109862	0.00105236	0.00550267	0.0108748	0.00106546	0.833081	0.000187709	0.781166	0.0001877090	0.0003151358	0.8330807	0.9478518
Acidianus sp. HS-5	0.0121023	0.0165078	0.00171869	0.0262408	0.0219198	0.00357493	0.0184417	0.247999	0.128508	0.2479995	0.3039200	0.01844166	0.34804971
Methanothermobacter marburgensis	0.0181404	0.016327	0.00529904	0.0179653	0.0271388	0.00447849	0.991661	0.810393	0.268399	0.8103932	0.1796330	0.9916610	0.2750911
Halomicrobium urmianum	0.0143754	0.0229508	0.00314955	0.0137924	0.0230549	0.00284891	0.999852	0.0579957	0.984511	0.05799571	0.04714914	0.9998515	0.9827588
Halobaculum lipolyticum	0.00587129	0.0157821	0.00149844	0.0054505	0.0171062	0.00162	0.845132	3.95756e-05	0.517085	3.957562e-05	4.982214e-06	0.8451318	0.4865200
Methanococcoides burtonii	0.0281017	0.0332175	0.00256438	0.0407645	0.0433199	0.00372664	0.0543082	0.233642	0.633174	0.2336417	0.5659299	0.05430819	0.13105566
Halorubrum trapanicum	0.00490807	0.0149666	0.00142988	0.0047609	0.01383	0.00128814	0.911262	1.23211e-07	0.451365	1.232112e-07	6.008246e-07	0.9112616	0.4846525
Halorussus halophilus	0.00490238	0.0133327	0.00121237	0.00544131	0.0139841	0.00151294	0.726766	1.47932e-05	0.976069	1.479316e-05	1.135934e-05	0.7267659	0.7443239
Haloprofundus sp. MHR1	0.00511714	0.013284	0.00137008	0.00608722	0.014614	0.00135033	0.627764	0.000648916	0.899525	0.0006489160	0.0003656534	0.6277639	0.4959452
Haloferax volcanii	0.0110752	0.0256015	0.00222065	0.0155575	0.0326109	0.00366281	0.335536	0.000517333	0.693199	0.0005173331	0.0001080725	0.3355361	0.1718812
Halorubrum salinarum	0.00416716	0.0108753	0.00117276	0.00328705	0.0133886	0.0014343	0.624489	0.00142765	0.191068	1.427645e-03	1.927816e-05	0.6244888	0.1578792
Acidianus manzaensis	0.0337144	0.0337501	0.00332059	0.037783	0.0359218	0.0041474	0.618894	0.984005	0.849347	0.9840054	0.8002975	0.6188943	0.7775577
Haloprofundus halobius	0.0104795	0.020016	0.00233142	0.0145612	0.0239464	0.00254541	0.332667	0.00847801	0.90833	0.008478012	0.009537352	0.3326669	0.3837572
Haloplanus salinarum	0.00132717	0.005363	0.00125828	0.00153907	0.00708623	0.0014428	0.93505	0.13213	0.676842	0.13212982	0.03898909	0.9350495	0.4958026
Nitrosopumilus ureiphilus	0.0356625	0.0233088	0.00332133	0.0480647	0.0341933	0.00585244	0.21506	0.0984503	0.924113	0.09845029	0.06675754	0.2150599	0.2425453
Archaeoglobus fulgidus	0.0121482	0.0199894	0.00184687	0.0190153	0.0195437	0.00303251	0.190146	0.111516	0.284281	0.1115156	0.8885635	0.1901464	0.9275377
Haloprofundus salilacus	0.00372888	0.00906627	0.000931619	0.00901102	0.0115818	0.00183995	0.0759519	0.0409957	0.422738	0.04099567	0.28486093	0.07595194	0.38011546
Halomarina halobia	0.00673475	0.0157446	0.00192364	0.00710263	0.0179127	0.00159032	0.849474	0.00125627	0.623734	0.0012562730	0.0002093556	0.8494742	0.4182546
Methanolobus zinderi	0.021161	0.0347203	0.00292091	0.0301736	0.0409972	0.0041787	0.156209	0.002365	0.506203	0.002365002	0.014026897	0.1562090	0.3714822
Methanobacterium subterraneum	0.0817695	0.107121	0.0161517	0.12355	0.138984	0.0147931	0.16093	0.240168	0.695014	0.2401680	0.4987323	0.1609301	0.3071190
Methanopyrus kandleri	0.00314877	0.00837791	0.00102899	0.00526509	0.0110704	0.00131773	0.231014	0.00062235	0.945126	0.0006223497	0.0003518697	0.2310137	0.2004692
Methanothermococcus thermolithotrophicus	0.039762	0.0509725	0.00298904	0.0556892	0.0569566	0.00455382	0.0478163	0.0165468	0.10915	0.01654679	0.74386781	0.04781633	0.44741683
Methanoregula boonei	0.011362	0.0257488	0.00247495	0.0126623	0.0252315	0.00232287	0.678594	1.29069e-06	0.472405	1.290685e-06	5.595663e-06	0.6785936	0.8890225
Nitrosopumilus adriaticus	0.019885	0.0217999	0.00186948	0.0219846	0.0263572	0.00222678	0.615414	0.477655	0.531114	0.4776548	0.1103249	0.6154143	0.2788498
Methanosarcina mazei	0.0572392	0.0732326	0.00511085	0.0534112	0.0771042	0.00642297	0.752457	0.071781	0.55864	0.07178097	0.01092991	0.7524571	0.7307160
Natronobacterium gregoryi	0.00416823	0.0089681	0.000804771	0.00611069	0.00863002	0.00105159	0.26382	0.00607958	0.300748	0.006079584	0.110195277	0.2638202	0.8432121
Natronomonas pharaonis	0.0060225	0.0123726	0.00149022	0.00970811	0.0161267	0.00187276	0.226158	0.00236154	0.956796	0.002361539	0.002007137	0.2261580	0.2360481
Halobellus limi	0.00838678	0.0167977	0.00148662	0.00994037	0.0196601	0.00236718	0.633178	0.00449645	0.755671	0.004496450	0.001283506	0.6331778	0.4119209
Methanobacterium petrolearium	0.142589	0.153664	0.0115825	0.205912	0.194112	0.016897	0.0387882	0.517239	0.412339	0.5172389	0.6068013	0.03878821	0.17747215
Natribaculum luteum	0.00793998	0.0168787	0.00173875	0.011781	0.0201656	0.00186832	0.148615	1.05424e-05	0.542484	1.054237e-05	3.813408e-05	0.1486153	0.2975545
Methanococcus vannielii	0.0436211	0.0530175	0.00282414	0.055444	0.0541527	0.00514583	0.171271	0.141195	0.240667	0.1411950	0.8832971	0.1712709	0.8921838
Haloglomus salinum	0.00476282	0.0139618	0.0013366	0.0070348	0.0157421	0.00152334	0.27466	0.00011692	0.841883	0.0001169198	0.0001722762	0.2746605	0.3856052
Natrinema caseinilyticum	0.00883411	0.0166608	0.00153092	0.0090244	0.0160886	0.00157345	0.912479	0.00442448	0.800569	0.004424479	0.008018805	0.9124792	0.8277155
Halobaculum halobium	0.00571844	0.0154449	0.00139498	0.011412	0.0217922	0.00269479	0.111407	7.2596e-06	0.971516	7.259596e-06	3.825874e-06	0.1114065	0.1044528
Methanococcus aeolicus	0.0497092	0.0602674	0.00306056	0.0677835	0.0635174	0.00575881	0.0754109	0.140808	0.143755	0.1408083	0.5541962	0.07541085	0.73148093
Natronomonas salina	0.00824872	0.0162578	0.0016757	0.00770623	0.0152114	0.00135173	0.977955	0.000310433	0.718174	0.0003104331	0.0007035455	0.9779554	0.6791829
Halorussus caseinilyticus	0.00415424	0.0121629	0.00118409	0.00505874	0.013439	0.00123898	0.532521	1.91481e-05	0.886193	1.914814e-05	1.012364e-05	0.532521	0.409153
Halomicrobium sp. HM KBTZ05	0.00304707	0.00998863	0.00103872	0.00407898	0.0110765	0.0011223	0.485086	5.69119e-05	0.990342	5.691187e-05	4.313836e-05	0.4850861	0.4633055
Halohasta litchfieldiae	0.00830831	0.0192441	0.0016422	0.0109114	0.0186578	0.00155042	0.285439	2.81087e-05	0.256024	2.810868e-05	7.385391e-04	0.2854394	0.8037722
Thermococcus sp. 5-4	0.00655166	0.00973551	0.00120028	0.00638823	0.0127304	0.00150348	0.919094	0.0396946	0.244246	0.0396946389	0.0007916042	0.9190938	0.2459602
Methanomethylophilus alvi	0.0328688	0.0536833	0.00424806	0.0410299	0.0578666	0.00566032	0.363638	0.0105718	0.678109	0.01057185	0.03030396	0.3636379	0.6496699
Candidatus Nitrosocosmicus oleophilus	0.0156091	0.0252017	0.00164203	0.0249168	0.0275578	0.00386051	0.127244	0.0550173	0.305887	0.05501732	0.54691450	0.1272441	0.6919094
Methanocella conradii	0.00846305	0.0219491	0.0019355	0.012929	0.0233456	0.00243369	0.202315	6.63528e-05	0.391033	6.635281e-05	6.993857e-04	0.2023152	0.6906242
Haloarcula marismortui	0.0128866	0.0125553	0.00213848	0.00535456	0.0136117	0.00135736	0.0346158	0.941301	0.0857093	0.94130147	0.02110402	0.03461578	0.75196276
Halorussus aquaticus	0.00847933	0.0204255	0.00199295	0.0108045	0.0228265	0.00206115	0.455428	3.32444e-05	0.976661	3.324442e-05	2.122160e-05	0.4554282	0.4287358
Natrinema gelatinilyticum	0.00582802	0.0120907	0.0012247	0.0087254	0.0162025	0.00183303	0.284961	0.00370922	0.697228	0.0037092227	0.0008014203	0.2849611	0.1454971
Natrarchaeobaculum sulfurireducens	0.00477933	0.0120061	0.00109208	0.00440106	0.0110313	0.00103394	0.878605	4.61614e-07	0.57731	4.616138e-07	1.321532e-06	0.8786053	0.4950297
Halobacterium hubeiense	0.00975696	0.0173106	0.00264716	0.00827706	0.0144932	0.00123183	0.752108	0.0136147	0.695222	0.01361470	0.03561267	0.7521082	0.4612647
Halobaculum sp. QDC11	0.00411561	0.0127469	0.00120329	0.00481512	0.0163132	0.00190022	0.704651	2.64743e-05	0.234592	2.647427e-05	6.514614e-07	0.7046509	0.1187390
Methanoplanus endosymbiosus	0.0230669	0.0293636	0.00245049	0.028094	0.0300983	0.00345265	0.417142	0.154725	0.479269	0.1547247	0.6183742	0.4171416	0.9090948
Halostagnicola larsenii	0.00384633	0.0149413	0.00187509	0.00501996	0.0143749	0.00143724	0.535488	2.08524e-05	0.467349	2.085245e-05	1.426681e-04	0.5354883	0.8157082
Halobacterium zhouii	0.00903886	0.0175673	0.00185577	0.00500574	0.0136744	0.00139693	0.144611	0.0017629	0.969954	0.001762905	0.001236725	0.1446106	0.1460460
Halobaculum sp. XH14	0.0097174	0.0215064	0.00219101	0.0109225	0.020747	0.00228938	0.655952	0.000272671	0.520048	0.0002726707	0.0014966441	0.6559520	0.8440444
Methanoplanus sp. FWC-SCC4	0.0259468	0.0347561	0.00214312	0.0356244	0.040935	0.00381987	0.130876	0.0715191	0.589683	0.07151915	0.24454432	0.1308757	0.3238871
Halorhabdus sp. CBA1104	0.00615551	0.0120165	0.0012923	0.0050936	0.00890127	0.000916472	0.669994	8.37607e-05	0.189164	8.376074e-05	3.821591e-03	0.6699937	0.1193991
Methanothermobacter tenebrarum	0.0577126	0.0612961	0.00707848	0.0741494	0.0801283	0.00839841	0.299745	0.644149	0.873036	0.6441485	0.4765340	0.2997455	0.2400238
Halobaculum sp. CBA1158	0.00569524	0.0145575	0.00125034	0.00706718	0.0142591	0.00170582	0.518629	1.22976e-05	0.375972	1.229765e-05	1.144394e-04	0.5186288	0.8965193
Halosimplex rubrum	0.0086994	0.0233742	0.00246567	0.00809855	0.0244156	0.00233191	0.972894	1.43037e-07	0.649457	1.430370e-07	3.112204e-08	0.9728937	0.7476139
Methanoplanus limicola	0.0158785	0.0284503	0.0022031	0.0242984	0.0341405	0.00373678	0.140094	0.0111921	0.625976	0.01119214	0.03949248	0.1400940	0.3295449
Methanoregula formicica	0.0121016	0.0229659	0.00227325	0.01974	0.0268757	0.00374002	0.211434	0.0339419	0.5758	0.03394188	0.13515538	0.2114336	0.5150690
Halorientalis litorea	0.0223414	0.0134432	0.00721691	0.00898598	0.0149644	0.00149664	0.217622	0.373079	0.26489	0.3730794	0.4861745	0.2176221	0.8753457
Natrinema zhouii	0.00802924	0.0184642	0.00219377	0.0112781	0.0208635	0.00224396	0.365316	0.00228348	0.779935	0.002283485	0.004240093	0.3653159	0.5344817
Methanofollis aquaemaris	0.011827	0.022649	0.0024276	0.0170044	0.0266552	0.00295396	0.272454	0.000238436	0.640276	0.0002384360	0.0006702697	0.2724538	0.4270978
Haloplanus aerogenes	0.00425868	0.0130549	0.00124945	0.00389887	0.011072	0.001162	0.832608	1.66883e-05	0.448627	1.668827e-05	1.374821e-04	0.8326081	0.2107436
Methanobacterium paludis	0.139968	0.16362	0.0116075	0.18223	0.19777	0.0142596	0.110692	0.16194	0.705394	0.1619399	0.3453907	0.1106924	0.2001007
Sulfolobus islandicus	0.0227507	0.0422109	0.00312606	0.036476	0.0467485	0.0048809	0.0795397	0.000361281	0.149714	0.0003612809	0.0261946083	0.07953967	0.55469225
Methanofollis formosanus	0.0140887	0.0236718	0.00208617	0.0155755	0.0273177	0.00307194	0.658576	0.00611732	0.75747	0.006117318	0.001741630	0.6585760	0.4534378
Methanothermococcus okinawensis	0.0356608	0.0456553	0.00200267	0.0452034	0.0495792	0.00326511	0.09394	0.0386422	0.391715	0.03864223	0.30633176	0.09394004	0.46268394
Natronococcus occultus	0.0084441	0.0224878	0.00224862	0.011245	0.0238978	0.00212068	0.277768	7.96691e-07	0.450618	7.966909e-07	3.908796e-06	0.2777677	0.6552551
Sulfolobus sp. A20	0.0145994	0.0203522	0.00144721	0.0182798	0.0241463	0.00244529	0.370548	0.0108289	0.942402	0.010828946	0.006475572	0.3705476	0.3390318
Halomicrococcus gelatinilyticus	0.00870665	0.0209398	0.00182693	0.0135444	0.0259774	0.00234514	0.150257	0.000403148	0.955066	0.0004031483	0.0002624921	0.1502571	0.1224755
Haloplanus sp. HW8-1	0.0110401	0.0200664	0.00191516	0.0115227	0.0202067	0.00179701	0.836291	0.000946417	0.873723	0.0009464166	0.0011494764	0.8362906	0.9631705
Haloarcula pelagica	0.00655878	0.0169815	0.00173019	0.0065384	0.0158029	0.00161961	0.997601	3.17261e-06	0.596962	3.172610e-06	8.997691e-06	0.9976013	0.6388371
Methanofollis liminatans	0.0110092	0.0218853	0.00190459	0.013873	0.0288321	0.00280915	0.463196	0.000684605	0.293684	6.846049e-04	1.869441e-05	0.46319585	0.08112677
Sulfolobus sp. S-194	0.0129342	0.0187893	0.00155167	0.0166729	0.0175131	0.00189049	0.280098	0.0687009	0.251087	0.06870087	0.76917583	0.2800984	0.7098000
Haladaptatus caseinilyticus	0.0102979	0.0175555	0.00196641	0.00818959	0.0158933	0.00161276	0.508565	0.0275338	0.901225	0.02753380	0.01627985	0.5085645	0.6048554
Haloglomus litoreum	0.00668743	0.0196813	0.00190398	0.00983475	0.0233596	0.00245385	0.269336	9.72414e-06	0.987352	9.724144e-06	6.885161e-06	0.2693358	0.2665907
Methanoculleus receptaculi	0.00981487	0.0177879	0.00127694	0.00951141	0.0197656	0.00213905	0.957462	0.00257273	0.524454	0.0025727258	0.0002594336	0.9574621	0.5071892
Methanococcus maripaludis	0.171196	0.19897	0.0109964	0.227605	0.219181	0.0159465	0.0551412	0.0919027	0.135102	0.0919027	0.6926541	0.05514123	0.47687874
uncultured Methanomethylovorans sp.	0.0450189	0.0450711	0.00546901	0.0499522	0.0465744	0.00490138	0.586328	0.8735	0.685629	0.8735003	0.6750568	0.5863277	0.8851587
Natronorubrum bangense	0.00393064	0.0133502	0.00122963	0.00892724	0.0120987	0.00180092	0.066822	3.75247e-05	0.0170258	3.752468e-05	7.542513e-02	0.06682197	0.64421810
Methanoculleus chikugoensis	0.0133444	0.0304128	0.00266406	0.0133936	0.0350953	0.0031308	0.913745	1.48406e-05	0.317989	1.484055e-05	6.876678e-07	0.9137454	0.2185778
Methanococcoides methylutens	0.041177	0.0472045	0.00358344	0.0597501	0.0618601	0.00806312	0.162604	0.449132	0.754629	0.4491322	0.7305603	0.1626041	0.2562506
Halorubrum ruber	0.00944236	0.0109995	0.00177008	0.00549246	0.011408	0.000971284	0.158557	0.557197	0.255192	0.55719718	0.03369913	0.1585574	0.8780507
Candidatus Methanoliparum sp. LAM-1	0.012301	0.017511	0.00129824	0.0166542	0.0192742	0.00178412	0.158381	0.0492518	0.45154	0.0492518	0.2936965	0.1583808	0.5641485
Methanosarcina barkeri	0.0788021	0.120075	0.00804767	0.146347	0.12943	0.0196186	0.0370762	0.0383988	0.0528438	0.03839877	0.51421091	0.03707623	0.76227923
Halorhabdus tiamatea	0.00624571	0.0121764	0.00133646	0.00774411	0.0161969	0.00195929	0.572551	0.0112407	0.461469	0.0112406652	0.0008396995	0.5725514	0.1859049
Geoglobus acetivorans	0.0123851	0.0228596	0.00229426	0.0133918	0.0211149	0.00190895	0.62398	2.54235e-05	0.211565	2.542346e-05	8.029897e-04	0.6239798	0.6438846
Haladaptatus halobius	0.00766287	0.0186151	0.0016638	0.0075767	0.0183333	0.00181442	0.982357	3.42994e-05	0.904656	3.429939e-05	3.643048e-05	0.9823573	0.9075798
Natranaeroarchaeum sulfidigenes	0.00494334	0.00844878	0.000842651	0.00460367	0.00897214	0.000929203	0.835124	0.0384882	0.702121	0.03848818	0.01075862	0.8351242	0.7377402
Natrialbaceae archaeon AArc-T1-2	0.00473721	0.0146826	0.00147304	0.00526218	0.0152684	0.00142847	0.785702	3.57235e-06	0.966165	3.572350e-06	2.457223e-06	0.7857016	0.7415912
Candidatus Nitrosopumilus sediminis	0.00727631	0.012479	0.00134295	0.00963035	0.0123131	0.00131788	0.351893	0.0351862	0.43199	0.03518619	0.24575649	0.3518933	0.9493171
Methanothermobacter sp. KEPCO 2	0.00919229	0.010816	0.000862868	0.0133575	0.0136375	0.00165473	0.145237	0.55308	0.727639	0.5530798	0.9095905	0.1452365	0.3058026
Salinarchaeum laminariae	0.00826938	0.0172429	0.00176781	0.00802439	0.0205238	0.00181834	0.834973	3.28486e-06	0.195735	3.284862e-06	7.285137e-08	0.8349734	0.2231375
Haloarcula sp. SYNS111	0.00647546	0.0166825	0.0018231	0.00695436	0.0146693	0.0015795	0.843037	0.000238384	0.422265	0.0002383838	0.0023121929	0.8430372	0.4638026
Haladaptatus sp. DYSN1	0.00147178	0.00399696	0.000673212	0.00132346	0.0044937	0.000730508	0.957048	0.040938	0.734631	0.04093802	0.01285677	0.9570484	0.6961127
Thermococcus barossii	0.00991309	0.0167982	0.00165149	0.00771992	0.0165875	0.00156957	0.463963	0.00361969	0.542372	0.0036196873	0.0003977188	0.4639626	0.9383534
Haloarcula sp. JP-L23	0.00705542	0.0198578	0.00193838	0.0151359	0.022027	0.00312693	0.105894	0.0111358	0.367283	0.01113578	0.12965795	0.1058945	0.6478602
Natrinema salinisoli	0.00743723	0.0158271	0.00146416	0.00713697	0.0168347	0.00189104	0.924096	0.00322447	0.719193	0.0032244665	0.0008270459	0.9240964	0.7149767
Methanohalophilus mahii	0.0080072	0.0167275	0.00145479	0.0175624	0.0179757	0.00254985	0.0233585	0.0145969	0.0817682	0.01459693	0.88392213	0.02335853	0.75949373
Thermococcus henrietii	0.00801898	0.0160678	0.00151815	0.0128763	0.0147156	0.00217612	0.219346	0.0245738	0.197585	0.02457384	0.54571467	0.2193465	0.7086774
Promethearchaeum syntrophicum	0.0275815	0.0421127	0.00282886	0.044646	0.0495535	0.00536025	0.0551211	0.03229	0.291388	0.03228998	0.40690440	0.05512114	0.38527510
Haladaptatus sp. DJG-WS-42	0.00483527	0.0116212	0.00142716	0.00464953	0.00895766	0.000966525	0.920227	5.99706e-05	0.189309	5.997063e-05	2.682189e-03	0.9202266	0.2056766
Natronomonas halophila	0.00718052	0.0145718	0.00136083	0.00787724	0.0166106	0.0015348	0.622149	3.57477e-08	0.447816	3.574767e-08	3.816871e-09	0.6221488	0.3772972
Halorientalis marina	0.00723661	0.0254092	0.00242504	0.0148354	0.033592	0.00367819	0.084913	6.61105e-07	0.909154	6.611054e-07	5.361651e-07	0.08491295	0.09612377
Nanobdella aerobiophila	0.006832	0.0108833	0.00100486	0.00886201	0.0105827	0.00134343	0.401386	0.10365	0.491651	0.1036503	0.4590477	0.4013865	0.8961581
Halorussus gelatinilyticus	0.00795636	0.0181811	0.00158449	0.00784929	0.0123673	0.00179633	0.969206	0.00156227	0.15469	0.001562271	0.105337558	0.96920576	0.05354211
Haloarcula rara	0.0069708	0.0110959	0.00102074	0.00839118	0.013427	0.00164841	0.524614	0.0187347	0.794703	0.018734708	0.006594564	0.5246135	0.3771388
Halomontanus rarus	0.0108472	0.0241542	0.00214225	0.0138849	0.0261586	0.00265387	0.391026	0.000186033	0.723488	0.0001860329	0.0004035020	0.3910258	0.6110166
Nitrososphaera viennensis	0.00609407	0.0130122	0.00106117	0.00886673	0.0114773	0.00127359	0.199268	0.00064456	0.0821197	0.0006445601	0.1208524017	0.1992683	0.4602953
Halosegnis marinus	0.00312051	0.0114545	0.00119077	0.00485461	0.0119495	0.00121614	0.250652	9.35599e-07	0.379241	9.355994e-07	7.198962e-06	0.2506517	0.7644824
Methanosarcina sp. WWM596	0.0286457	0.0218968	0.00360945	0.0336051	0.0249905	0.00429717	0.56389	0.246306	0.842013	0.2463060	0.1407722	0.5638899	0.6995141
Methanimicrococcus hongohii	0.0282712	0.037173	0.0028547	0.0349291	0.0422968	0.00403412	0.309147	0.0323366	0.715058	0.0323366	0.0746561	0.3091473	0.4637165
Natronorubrum aibiense	0.00552108	0.0153338	0.00164744	0.00660376	0.0151919	0.00162376	0.585448	6.01673e-05	0.57319	6.016727e-05	2.455454e-04	0.5854481	0.9587780
Halomicrobium sp. LC1Hm	0.00539599	0.0131415	0.00140072	0.00545373	0.0103017	0.00110216	0.839412	4.35413e-05	0.136361	4.354126e-05	3.723470e-03	0.8394122	0.1777161
Candidatus Methanomassiliicoccus intestinalis	0.0350935	0.0372645	0.00252633	0.0348669	0.0382692	0.00349978	0.995354	0.583215	0.869841	0.5832151	0.4211043	0.9953542	0.8727917
Natronorubrum daqingense	0.00501624	0.00935385	0.000755699	0.00644842	0.0117603	0.00134459	0.477907	0.00576038	0.612327	0.0057603779	0.0008706379	0.4779074	0.2222366
Halorhabdus sp. BNX81	0.00493589	0.00931565	0.000854225	0.00461409	0.00942937	0.00113728	0.874895	0.014015	0.863098	0.014015033	0.006875943	0.8748954	0.9496701
Methanosarcina sp. MTP4	0.0177834	0.0300768	0.00229796	0.0226622	0.0346556	0.00301379	0.265434	0.00189401	0.85937	0.001894012	0.002494301	0.2654345	0.3389730
Thermococcus kodakarensis	0.00514773	0.00679314	0.000723381	0.00460434	0.00847871	0.000801465	0.730391	0.170018	0.204393	0.170017599	0.003473534	0.7303911	0.2319535
Methanobacterium sp. BAmetb5	0.0413432	0.0358566	0.00721362	0.0788749	0.0558139	0.0107738	0.0481017	0.760766	0.385797	0.7607664	0.1263296	0.04810171	0.26656595
Haloarcula marina	0.0076139	0.0159836	0.0014954	0.00624657	0.0163547	0.00139148	0.551309	6.2955e-05	0.500003	6.295504e-05	6.546556e-06	0.5513086	0.8472522
Natrarchaeobaculum aegyptiacum	0.00509346	0.0133828	0.00141126	0.00547752	0.0142857	0.00141842	0.805426	0.000215732	0.881	0.0002157319	0.0001052960	0.8054263	0.6599071
Halobaculum magnesiiphilum	0.00450289	0.0140728	0.00159831	0.00599363	0.0160523	0.00167474	0.506546	1.29997e-05	0.881238	1.299967e-05	5.749772e-06	0.5065457	0.4138294
Haladaptatus pallidirubidus	0.00743717	0.0171232	0.00180176	0.00960506	0.0177849	0.00191228	0.458452	0.000955568	0.625807	0.0009555676	0.0034114124	0.4584515	0.8309597
Haloarcula sp. CBA1115	0.00697551	0.020782	0.00223624	0.0103193	0.0186739	0.00178347	0.218579	7.77145e-06	0.0759054	7.771451e-06	1.559101e-03	0.2185787	0.5065629
Methanoculleus bourgensis	0.0225523	0.0429419	0.00423933	0.0298877	0.0391305	0.0041681	0.349183	0.00108534	0.144792	0.001085338	0.079093824	0.3491829	0.6255921
Salinibaculum sp. KK48	0.00527647	0.0117662	0.0011529	0.00752408	0.0114852	0.00135666	0.319366	0.0017213	0.309094	0.001721296	0.032616685	0.3193660	0.9013397
Methanobacterium alkalithermotolerans	0.105554	0.118737	0.00591377	0.117724	0.131954	0.00735139	0.347869	0.214913	0.991372	0.2149130	0.1937577	0.3478693	0.3289638
Haloarcula ordinaria	0.00716484	0.011752	0.00132433	0.00595917	0.0117048	0.00156478	0.672688	0.0362239	0.698479	0.036223929	0.009264302	0.6726885	0.9854409
Methanobacterium formicicum	0.0376009	0.041601	0.00334894	0.0558426	0.0555209	0.0057452	0.0614876	0.455768	0.577309	0.4557680	0.9809137	0.06148762	0.15899891
Halobaculum limi	0.00419036	0.0127271	0.00119532	0.00440288	0.0137742	0.00144529	0.814404	2.36917e-06	0.728111	2.369169e-06	6.819630e-07	0.8144041	0.5432714
Halovenus salina	0.00513352	0.0140521	0.00149077	0.00539548	0.0143575	0.00142617	0.867553	7.88911e-05	0.984236	7.889108e-05	6.335838e-05	0.8675528	0.8826224
Halorientalis sp. IM1011	0.0097393	0.0200689	0.00204356	0.00785188	0.018858	0.00183115	0.564015	0.000484457	0.863957	0.0004844571	0.0002116892	0.5640146	0.6911340
Methanolapillus millepedarum	0.0217738	0.0255613	0.00343263	0.0189294	0.0273068	0.00290211	0.670381	0.415631	0.512585	0.41563117	0.08400196	0.6703807	0.7783757
Methanobacterium ferruginis	0.074664	0.092527	0.00512449	0.106356	0.106676	0.00783401	0.0250534	0.0912596	0.240677	0.09125957	0.91658100	0.02505337	0.28886425
Haloarcula halobia	0.0108892	0.0159747	0.0013465	0.00827826	0.0147811	0.0012119	0.315864	0.00826474	0.663166	0.008264738	0.001650862	0.3158639	0.5943952
Halocatena marina	0.00619737	0.0125256	0.000984602	0.00969034	0.0151566	0.00161763	0.148992	0.00495224	0.730151	0.004952238	0.011616295	0.1489918	0.2776880
Methanobacterium sp. CWC-01	0.0515878	0.0585193	0.00532248	0.0664829	0.0671776	0.0068686	0.218254	0.302887	0.511178	0.3028865	0.8901563	0.2182544	0.4954725
Methanobacterium lacus	0.173598	0.187762	0.0154461	0.225327	0.229936	0.0168788	0.118774	0.397896	0.686711	0.3978956	0.7571230	0.1187742	0.2037688
Sulfolobus tengchongensis	0.011059	0.0190387	0.00164202	0.0206696	0.0233032	0.0031224	0.0648157	0.0233578	0.251804	0.0233578	0.3898784	0.06481568	0.39292812
Methanomethylovorans hollandica	0.0432644	0.037631	0.00347919	0.0398831	0.0380314	0.0041717	0.682759	0.437122	0.697617	0.4371224	0.8006004	0.6827595	0.9625051
Halobellus inordinatus	0.00863975	0.0159118	0.00179194	0.00750435	0.0151634	0.00125617	0.746689	0.00116223	0.966082	0.0011622298	0.0007524853	0.7466892	0.7753891
Candidatus Nitrosocosmicus franklandus	0.0121857	0.0108917	0.00119443	0.0176491	0.0156488	0.00235695	0.17599	0.720619	0.892336	0.7206192	0.5730993	0.1759900	0.2210157
Salinibaculum sp. SYNS191	0.00671787	0.0222044	0.00234472	0.0075946	0.0206925	0.00204338	0.644889	4.00412e-07	0.326504	4.004122e-07	3.780880e-06	0.6448894	0.6117451
Methanimicrococcus stummii	0.0124465	0.0237348	0.00195068	0.0201181	0.02722	0.00317815	0.124479	0.00500927	0.387523	0.005009267	0.054778145	0.1244786	0.4865487
Thermococcus siculi	0.00795968	0.0111717	0.00126402	0.0064352	0.0116415	0.00118111	0.571603	0.0626665	0.463827	0.062666510	0.005762218	0.571603	0.835451
Thermococcus sp. 4557	0.00938611	0.0112265	0.00121461	0.00987234	0.0120851	0.00128226	0.842578	0.456555	0.919959	0.4565545	0.3639002	0.8425776	0.7314288
Halosimplex pelagicum	0.0083858	0.0237315	0.00237077	0.00795313	0.0232688	0.00224504	0.940264	2.17348e-06	0.942975	2.173483e-06	1.899625e-06	0.9402637	0.8783599
Methanothermobacter sp. THM-1	0.00359562	0.00650417	0.00126825	0.00683689	0.0123258	0.00220611	0.365449	0.375023	0.604353	0.3750234	0.1069077	0.3654493	0.1108337
Methanobacterium congolense	0.13305	0.143725	0.0118572	0.174013	0.189317	0.0139591	0.12691	0.478489	0.84996	0.4784889	0.3146559	0.12690972	0.08704286
Halomarina pelagica	0.00593407	0.0193861	0.00196593	0.010574	0.0219581	0.00228814	0.132083	2.18021e-05	0.463181	2.180207e-05	1.428977e-04	0.1320833	0.4334866
Methanosarcina sp. Kolksee	0.0148389	0.0234072	0.00286195	0.0181152	0.0242333	0.00299638	0.573292	0.0514168	0.672594	0.05141684	0.13696118	0.5732924	0.8829012
Methanohalophilus portucalensis	0.027152	0.0284318	0.00257176	0.0397057	0.0325179	0.00574657	0.193435	0.866736	0.498387	0.8667359	0.4241277	0.1934349	0.6537236
Haloarcula sp. GH36	0.0051818	0.00779964	0.00084467	0.00682457	0.0124896	0.00130449	0.430104	0.216018	0.302217	0.21601767	0.01103224	0.43010440	0.02462089
Haloarcula litorea	0.00862766	0.0223569	0.00216306	0.00982243	0.0244746	0.00231602	0.685201	2.07385e-05	0.809789	2.073846e-05	7.511597e-06	0.6852005	0.4983467
Methanohalobium evestigatum	0.0251746	0.0352824	0.00189691	0.0373361	0.0416656	0.00364304	0.0460555	0.0151789	0.289499	0.01517886	0.23436244	0.04605547	0.27242870
Haloglomus halophilum	0.00716641	0.0200254	0.0020051	0.00839343	0.0191039	0.00172053	0.578479	1.96552e-05	0.463421	1.965523e-05	1.413881e-04	0.5784791	0.7251614
Thermococcus celer	0.00520637	0.0103945	0.00120255	0.00542926	0.0110333	0.00103743	0.808924	0.00164315	0.932543	0.0016431514	0.0009430897	0.8089239	0.7343141
Candidatus Nitrososphaera evergladensis	0.00414938	0.0115832	0.00115087	0.00759742	0.0127972	0.00169681	0.170698	7.30321e-05	0.25029	7.303207e-05	1.855414e-03	0.1706983	0.6410838

## Sheet: S2D-Bacteria-Bolus
	LR			HR			Overall P-values			LR	HR	LR vs HR
	2Hr	8Hr	SEM	2Hr	8Hr	SEM	Group	SamplingHour	Group:SamplingHour	2Hr vs 8Hr	2Hr vs 8Hr	2Hr	8Hr
Bacteroides stercoris	0.2049	0.164233	0.00700453	0.211315	0.162895	0.00847845	0.598171	0.00253843	0.653396	0.0025384345	0.0007249461	0.5981711	0.9082554
Bacteroides fragilis	0.489757	0.257592	0.0528451	0.595979	0.322452	0.0494728	0.152448	0.00154683	0.665043	0.0015468258	0.0005140197	0.1524475	0.3611607
Blautia massiliensis (ex Durand et al. 2017)	2.22422	1.70953	0.144219	2.14156	1.55326	0.129191	0.891108	0.0664516	0.655424	0.06645163	0.02106203	0.8911081	0.4720759
Prevotella melaninogenica	0.779415	0.537015	0.0443604	0.880893	0.640142	0.0505481	0.208572	0.000364593	0.926526	0.0003645928	0.0006618954	0.2085725	0.1858353
Bacteroides thetaiotaomicron	0.383462	0.238255	0.0215594	0.421793	0.253947	0.0257385	0.235001	9.58345e-05	0.625443	9.583454e-05	2.641117e-05	0.2350008	0.6126702
Paraclostridium ghonii	0.00807559	0.00764124	0.000549477	0.0064599	0.00677027	0.00042678	0.115975	0.667499	0.604885	0.6674987	0.7601039	0.1159746	0.4060646
Prevotella dentalis	1.12231	0.831599	0.0538089	1.20609	1.05251	0.058714	0.416775	0.000168274	0.144637	0.0001682741	0.0241335997	0.41677459	0.03723428
Muribaculum intestinale	0.112849	0.0972149	0.00409368	0.117901	0.0991828	0.00496958	0.54954	0.058709	0.7762	0.05870896	0.02971702	0.5495402	0.8361586
Bacteroides salyersiae	0.100977	0.0876553	0.00302215	0.106613	0.0932808	0.00467782	0.457405	0.0511776	0.977183	0.05117757	0.05396787	0.4574046	0.4918012
Ruminococcus bicirculans (ex Wegman et al. 2014)	0.209006	0.236047	0.00943534	0.243771	0.19818	0.0147759	0.155833	0.0976933	0.00958694	0.09769328	0.03052957	0.1558329	0.1794825
Ruthenibacterium lactatiformans	0.160929	0.209291	0.0126592	0.127461	0.183158	0.00995445	0.10357	0.0221886	0.79502	0.02218864	0.01163153	0.1035696	0.2172899
Clostridium beijerinckii	0.0399181	0.102676	0.020507	0.0563184	0.0632851	0.0165676	0.655808	0.105548	0.303806	0.1055478	0.8577456	0.6558080	0.3057321
Bifidobacterium longum	0.27899	0.460499	0.0458567	0.276245	0.607789	0.0681971	0.908463	0.0327893	0.249299	0.032789286	0.001101503	0.9084633	0.2343462
Streptococcus pluranimalium	0.00625002	0.0239149	0.00539852	0.00527526	0.0119328	0.00147275	0.893058	0.027174	0.317445	0.02717398	0.37618135	0.8930584	0.1327424
Clostridium cadaveris	0.0113776	0.0151301	0.000574682	0.0107393	0.0141425	0.000685978	0.518156	0.000105005	0.969635	0.0001050050	0.0001615288	0.5181560	0.5018595
Ethanoligenens harbinense	0.0896688	0.111168	0.00535607	0.0660224	0.086466	0.0049779	0.015633	0.0180677	0.932346	0.01806774	0.02735595	0.01563296	0.01433892
Duncaniella dubosii	0.132735	0.0988637	0.00519242	0.129405	0.100135	0.00501812	0.648612	0.000189001	0.661529	0.0001890013	0.0008957647	0.6486121	0.8625573
Sodaliphilus pleomorphus	0.880002	0.688016	0.0443922	0.922819	0.820965	0.0640241	0.741455	0.0057569	0.346751	0.005756898	0.111204042	0.7414546	0.2459433
Faecalibacterium sp. I3-3-89	0.13257	0.175913	0.0119148	0.0986347	0.153281	0.00997198	0.0877146	0.0241071	0.67829	0.024107080	0.008010088	0.08771465	0.25720075
Phocaeicola dorei	0.0933657	0.0755633	0.00522501	0.0960869	0.0731353	0.00487512	0.755465	0.0651006	0.687876	0.06510059	0.02310388	0.7554653	0.7929674
Solibaculum mannosilyticum	0.119398	0.140989	0.00741047	0.0831717	0.107103	0.00677982	0.0115005	0.0479845	0.871247	0.04798453	0.03576336	0.01150049	0.02008538
[Clostridium] scindens	0.222049	0.377453	0.0200703	0.222851	0.37318	0.0194463	0.943282	1.33627e-07	0.839717	1.336265e-07	2.286961e-07	0.9432821	0.8298867
Enterococcus hirae	0.00986274	0.00952386	0.000613143	0.00707885	0.00845402	0.000391474	0.0105907	0.749496	0.262378	0.7494958	0.2104374	0.01059074	0.32059156
Muribaculum gordoncarteri	0.17408	0.142101	0.00684297	0.174446	0.14537	0.00619256	0.964504	0.0106002	0.86148	0.01060016	0.02067276	0.9645035	0.7733860
Blautia coccoides	0.034808	0.062544	0.00358023	0.0351864	0.065386	0.00390014	0.903244	4.91939e-08	0.584453	4.919393e-08	1.500709e-08	0.9032443	0.4104336
Mogibacterium pumilum	0.0556565	0.082933	0.00398395	0.0542271	0.0803802	0.00418961	0.795602	9.20809e-05	0.880994	9.208088e-05	1.734364e-04	0.7956022	0.6448719
Prevotella communis	4.37422	3.24804	0.193041	4.66711	3.42181	0.215533	0.378636	0.00121642	0.864248	0.0012164182	0.0008410624	0.3786365	0.5369696
Clostridium chauvoei	0.0111434	0.00925028	0.000912268	0.00977052	0.00776758	0.000749023	0.410195	0.235151	0.972447	0.2351512	0.2314877	0.4101955	0.3984113
Segatella bryantii	1.03992	0.847377	0.075543	1.30602	1.22722	0.0932071	0.116004	0.251561	0.660467	0.2515610	0.6065395	0.11600400	0.04061596
Emergencia timonensis	0.077841	0.12976	0.00704355	0.0719716	0.119039	0.00614035	0.386744	5.48547e-07	0.642053	5.485473e-07	2.072616e-06	0.3867444	0.1401681
Olsenella sp. oral taxon 807	0.0586513	0.0924829	0.00889439	0.0674289	0.110204	0.00826251	0.526444	0.0316335	0.715097	0.03163353	0.01210838	0.5264435	0.2629811
Megasphaera hexanoica	0.0242036	0.0442434	0.00474642	0.0592396	0.127661	0.0234345	0.224823	0.305686	0.156753	0.305685538	0.006856813	0.22482270	0.01293106
Marvinbryantia formatexigens	0.229087	0.345345	0.0171905	0.227298	0.338986	0.0150689	0.967289	1.4952e-05	0.855601	1.495202e-05	2.975514e-05	0.9672888	0.7679452
Phocaeicola salanitronis	0.165862	0.136914	0.00549734	0.180102	0.143853	0.00777854	0.219196	0.0159084	0.661408	0.015908369	0.004796053	0.2191956	0.5485685
Flintibacter sp. KGMB00164	0.242015	0.319338	0.0230518	0.159832	0.238574	0.0193086	0.0429687	0.0287739	0.98706	0.02877392	0.03215682	0.04296869	0.05065262
Prevotella nigrescens	0.301	0.171903	0.0184106	0.34372	0.196942	0.0226592	0.120859	9.7811e-06	0.632902	9.781099e-06	3.272308e-06	0.1208590	0.3354351
Coprococcus sp. ART55/1	0.0874635	0.13609	0.00684846	0.0881396	0.132885	0.00595354	0.907566	1.17885e-07	0.63148	1.178851e-07	4.885932e-07	0.9075661	0.6650441
Hungatella hathewayi	0.232066	0.400275	0.0224806	0.217577	0.384186	0.0208319	0.485466	2.09966e-07	0.987072	2.099661e-07	2.284621e-07	0.4854660	0.4842504
Bordetella pertussis	0.0107464	0.0146944	0.00641683	0.00266851	0.0242378	0.0067918	0.52912	0.771094	0.348587	0.7710943	0.1206375	0.5291198	0.4734084
Bacteroides zoogleoformans	0.144823	0.118093	0.00491914	0.151372	0.12381	0.00650998	0.515753	0.00646772	0.949241	0.006467717	0.006452699	0.5157526	0.5807573
Clostridium perfringens	0.156546	0.124363	0.00838314	0.140834	0.113536	0.00831075	0.321835	0.0559554	0.840096	0.05595541	0.10554741	0.3218352	0.4948730
Pusillibacter faecalis	0.17279	0.219778	0.015926	0.113289	0.168643	0.013583	0.0377636	0.0641821	0.822644	0.06418205	0.03908564	0.03776355	0.07809191
[Clostridium] symbiosum	0.0955896	0.15725	0.00815777	0.0924202	0.154182	0.00763991	0.663854	7.31323e-08	0.996695	7.313230e-08	7.309456e-08	0.6638544	0.6774489
Oscillibacter sp. PEA192	0.261089	0.279849	0.0122753	0.240371	0.24085	0.00982726	0.384671	0.33629	0.520627	0.3362901	0.9653606	0.3846713	0.1001599
Bacteroides uniformis	0.28166	0.234246	0.00996604	0.298075	0.232029	0.0114032	0.34006	0.0125725	0.449743	0.012572451	0.001351147	0.3400600	0.8906666
[Clostridium] hylemonae	0.0935318	0.167371	0.00969757	0.090689	0.165227	0.00940329	0.751884	1.25647e-07	0.955629	1.256465e-07	1.125279e-07	0.7518837	0.8189940
Oscillibacter hominis	0.306588	0.373347	0.0281588	0.198405	0.281076	0.0232284	0.0346449	0.114075	0.817258	0.11407503	0.06927522	0.03464487	0.07316726
Clostridium baratii	0.0210085	0.021597	0.00123802	0.0187426	0.0189457	0.00109674	0.350017	0.796193	0.920047	0.7961934	0.9117713	0.3500168	0.2976512
Prevotella sp. oral taxon 475	0.319988	0.221714	0.0149357	0.355727	0.255273	0.0182436	0.165113	3.46031e-05	0.958888	3.460315e-05	4.112953e-05	0.1651126	0.1921271
Bifidobacterium catenulatum	0.0865091	0.194088	0.0230568	0.0812296	0.245402	0.0335923	0.875953	0.0143732	0.379075	0.014373181	0.001118714	0.8759535	0.3727047
Lachnoclostridium phocaeense	0.214708	0.360746	0.0199821	0.203581	0.353623	0.0195601	0.596357	1.66804e-06	0.882436	1.668040e-06	1.232197e-06	0.5963573	0.7586874
Terrisporobacter petrolearius	0.016468	0.0174956	0.000933757	0.0137541	0.0153599	0.000772827	0.124271	0.555473	0.818218	0.5554726	0.3754976	0.1242708	0.2369944
Paramuribaculum intestinale	0.133054	0.110204	0.00541769	0.126999	0.112217	0.0042186	0.505596	0.0132343	0.521575	0.01323435	0.09509132	0.5055958	0.8392417
Bacteroides sp. M10	0.161054	0.0337865	0.0669261	0.0345051	0.0341506	0.00389155	0.214229	0.175536	0.341417	0.1755356	0.9960348	0.2142291	0.9922001
Clostridium gasigenes	0.0119397	0.0110412	0.00074838	0.0103415	0.0108537	0.000661979	0.271924	0.52451	0.466523	0.5245099	0.6888312	0.2719238	0.9316898
Lachnoanaerobaculum gingivalis	0.0940735	0.102814	0.00474727	0.0898284	0.0987715	0.00369872	0.632781	0.22617	0.929811	0.2261698	0.1993853	0.6327813	0.7182997
Bacteroides xylanisolvens	0.253141	0.172683	0.0121755	0.309545	0.19426	0.0182075	0.01171	0.000116699	0.215862	1.166985e-04	3.806488e-06	0.01171003	0.26344901
Ruminococcus bovis	1.26901	1.99399	0.179392	1.81388	1.72546	0.490238	0.905584	0.0389984	0.666374	0.03899844	0.14439526	0.9055841	0.8059885
Bifidobacterium dentium	0.0829535	0.173821	0.0203237	0.0789327	0.227307	0.0310395	0.891728	0.0244925	0.335368	0.024492529	0.001470885	0.8917281	0.3041832
Lactobacillus johnsonii	0.00931423	0.0129857	0.00055198	0.0111975	0.0139495	0.000950748	0.178523	0.00150935	0.662194	0.001509349	0.007808311	0.1785226	0.3750026
Clostridium bornimense	0.0155103	0.0201905	0.000885922	0.0161906	0.0197082	0.00112811	0.712074	0.00732684	0.730343	0.007326836	0.025169129	0.7120739	0.9568000
Treponema bryantii	0.729171	0.934829	0.0617385	0.928651	1.20527	0.0992219	0.150235	0.0523769	0.880512	0.05237694	0.09048168	0.1502346	0.2121817
Roseburia intestinalis	0.467474	0.515455	0.0328836	0.458488	0.489007	0.0177933	0.983629	0.180544	0.716832	0.1805435	0.4182881	0.9836293	0.6804529
Phocaeicola vulgatus	0.171857	0.108283	0.00942126	0.179549	0.116234	0.00982853	0.545183	8.20009e-05	0.977801	8.20009e-05	1.05654e-04	0.5451834	0.5314026
Paludicola sp. MB14-C6	0.0338234	0.0265268	0.00194729	0.0359631	0.0212218	0.00279065	0.607038	0.031517	0.180652	0.0315169624	0.0005730879	0.6070376	0.3298110
Lactococcus lactis	0.0442686	0.0556549	0.00288385	0.030625	0.0433573	0.00286964	0.0108493	0.0398453	0.841084	0.03984528	0.02510050	0.01084931	0.02584120
Xanthomonas citri	0.353123	0.120294	0.0387333	0.272649	0.0747733	0.0332615	0.128119	0.000110228	0.738683	0.0001102277	0.0003789683	0.1281185	0.2976051
Intestinimonas butyriciproducens	0.207937	0.279677	0.0207018	0.135119	0.21179	0.0167576	0.0395573	0.0227225	0.914539	0.02272250	0.01953727	0.03955734	0.05955734
Ruminococcus gauvreauii	0.0988388	0.171081	0.00948719	0.0934957	0.163343	0.00889245	0.535888	1.33191e-07	0.856401	1.331911e-07	2.159178e-07	0.5358883	0.3942810
uncultured Subdoligranulum sp.	0.246777	0.32556	0.0234102	0.164354	0.264497	0.0202989	0.0420484	0.0372845	0.680515	0.03728452	0.01273536	0.04204842	0.14102222
Alistipes onderdonkii	0.156019	0.146485	0.00802079	0.141407	0.1326	0.00374168	0.273797	0.429739	0.953517	0.4297390	0.4001226	0.2737969	0.2565657
Prevotella jejuni	0.307423	0.198364	0.0258584	0.318224	0.246033	0.0177974	0.693735	0.00307558	0.466909	0.003075583	0.034977324	0.6937346	0.2181816
Globicatella sp. PHS-GS-PNBC-21-1553	0.00357676	0.00594169	0.000405066	0.0026992	0.00446363	0.000327199	0.131344	7.07185e-05	0.423306	7.071846e-05	1.155627e-03	0.13134383	0.02076918
Olsenella uli	0.10177	0.154392	0.0164847	0.127857	0.197924	0.0169712	0.352868	0.0830938	0.761208	0.08309382	0.03974229	0.3528680	0.1877056
Clostridium isatidis	0.0112994	0.0124522	0.000619991	0.0102544	0.0110695	0.000658924	0.42158	0.292441	0.945367	0.2924406	0.3555227	0.4215798	0.3888945
Coprococcus comes	0.123495	0.227837	0.013074	0.122481	0.225859	0.0130603	0.938866	4.2463e-09	0.935803	4.246299e-09	4.895414e-09	0.9388663	0.8568045
uncultured Alistipes sp.	0.182431	0.175367	0.0102317	0.157411	0.160519	0.00447559	0.13953	0.697605	0.693553	0.6976051	0.8629608	0.1395301	0.3533865
Massilistercora timonensis	0.222404	0.368185	0.0210791	0.208457	0.362885	0.0201011	0.553957	6.37198e-06	0.78608	6.371982e-06	3.353366e-06	0.5539572	0.8458105
Segatella hominis	0.765985	0.31381	0.202826	0.594056	0.741064	0.0942565	0.959427	0.0458937	0.0657562	0.04589368	0.51905280	0.95942696	0.06586365
Lachnoclostridium phytofermentans	0.0515775	0.0480115	0.00286689	0.054075	0.0478446	0.00204791	0.605568	0.496611	0.702929	0.4966114	0.2402810	0.6055681	0.9727378
Phocaeicola coprophilus	0.173778	0.131473	0.0063188	0.181257	0.133856	0.00838665	0.502283	0.000720617	0.744361	0.0007206169	0.0003100363	0.5022827	0.8382181
Clostridium saccharoperbutylacetonicum	0.0174288	0.0195336	0.0011109	0.016429	0.0185358	0.00102269	0.641949	0.312275	0.988396	0.3122749	0.3172683	0.6419493	0.6659169
Lacrimispora xylanisolvens	0.0475814	0.0827051	0.00440276	0.0479264	0.078741	0.00407882	0.919847	1.60486e-08	0.419129	1.604856e-08	1.089635e-07	0.9198472	0.3219752
Eubacterium ventriosum	0.0635605	0.0854934	0.00432252	0.0679269	0.0797022	0.00430969	0.578229	0.00196994	0.351515	0.001969944	0.043247120	0.5782289	0.6253601
Clostridioides difficile	0.325171	0.243063	0.0293205	0.281635	0.255692	0.0220205	0.437662	0.127914	0.472803	0.1279143	0.6027315	0.4376617	0.7961454
Clostridium taeniosporum	0.00919028	0.00895367	0.000634799	0.00894899	0.00857671	0.000565147	0.84639	0.843996	0.966824	0.8439959	0.8039309	0.8463899	0.8078819
Eubacterium sp. MSJ-33	0.048585	0.0843092	0.00446919	0.0533249	0.0814211	0.00384903	0.214749	1.75299e-08	0.170424	1.752992e-08	5.425009e-07	0.2147487	0.5026812
Petroclostridium sp. X23	0.0325016	0.030885	0.00132666	0.0302883	0.0275509	0.0011647	0.384935	0.447413	0.798534	0.4474126	0.2828159	0.3849354	0.2561077
Lactococcus cremoris	0.0943398	0.0345293	0.0132195	0.0482185	0.0241078	0.00394759	0.00887361	0.00132644	0.144699	0.001326435	0.131501756	0.008873613	0.513977484
Prevotella sp. E13-17	2.01314	1.27967	0.1051	2.18348	1.38115	0.117261	0.252114	1.80561e-05	0.858187	1.805606e-05	1.239174e-05	0.2521139	0.3860049
Clostridium saccharobutylicum	0.0152472	0.013875	0.00132407	0.0130342	0.0129544	0.000902518	0.347948	0.524857	0.6535	0.5248570	0.9935352	0.3479482	0.7273376
Emergencia sp. JLR.KK010	0.0434099	0.0717281	0.00359678	0.0426059	0.0681791	0.00341838	0.806526	8.75891e-08	0.562205	8.758908e-08	3.847581e-07	0.8065263	0.2952994
Parolsenella catena	0.0899235	0.121821	0.0142275	0.0942642	0.144822	0.011231	0.793861	0.16668	0.637733	0.16667978	0.05309597	0.7938608	0.3623025
Prevotella denticola	0.810979	0.498002	0.0571739	0.934271	0.62587	0.0598792	0.18803	2.0352e-05	0.882901	2.035202e-05	4.698415e-05	0.1880304	0.1557000
[Ruminococcus] torques	0.144453	0.262688	0.0149339	0.145482	0.260755	0.0151728	0.923138	3.37778e-09	0.833271	3.377778e-09	5.878208e-09	0.9231382	0.8826171
Bifidobacterium thermophilum	0.0611567	0.118952	0.0140808	0.291629	1.19227	0.272445	0.200278	0.632143	0.0544768	0.632143034	0.003786199	0.200277750	0.001166393
Parolsenella massiliensis	0.117343	0.145524	0.014434	0.119442	0.166741	0.0117222	0.876143	0.237607	0.641289	0.23760706	0.08098346	0.8761427	0.4218226
Romboutsia sp. 13368	0.00682674	0.00768198	0.000446793	0.00635347	0.00660093	0.000443965	0.599721	0.299771	0.657525	0.2997714	0.6902097	0.5997211	0.2880454
Prevotella histicola	0.153918	0.101197	0.0116541	0.189512	0.130746	0.0153476	0.146725	0.00448649	0.793011	0.004486492	0.002602965	0.1467246	0.2413142
Streptococcus gallolyticus	0.00410988	0.00754575	0.000489785	0.0127284	0.00829249	0.004539	0.181755	0.578938	0.39932	0.5789375	0.5209450	0.1817550	0.9062334
Thermophilibacter immobilis	0.0905293	0.132139	0.0153165	0.102922	0.169871	0.0140512	0.581968	0.110422	0.572482	0.11042190	0.02544334	0.5819682	0.1887312
Romboutsia sp. CE17	0.00951656	0.00970905	0.000648747	0.00827247	0.00892671	0.000572547	0.324252	0.874919	0.79998	0.8749187	0.6138362	0.3242522	0.5446376
Segatella oris	0.370066	0.229584	0.0260639	0.424582	0.28025	0.028389	0.214281	0.000250881	0.951643	0.0002508809	0.0002862178	0.2142810	0.2488183
Pantoea agglomerans	0.0220259	0.0221998	0.00110922	0.0155676	0.0235484	0.00194379	0.0304264	0.943233	0.0577866	0.94323306	0.00968177	0.03042639	0.67302933
Bacteroides sp. CACC 737	0.0266239	0.0286589	0.00129608	0.0271921	0.0253131	0.00116371	0.816303	0.418746	0.2821	0.4187460	0.4676047	0.8163025	0.1958478
Anaerotruncus colihominis	0.141804	0.16318	0.0078992	0.106506	0.12722	0.00685921	0.0196542	0.0981998	0.963493	0.09819981	0.12243818	0.01965417	0.02013278
Thermophilibacter mediterraneus	0.165061	0.235919	0.0259865	0.170711	0.276704	0.0218788	0.795886	0.0878144	0.659841	0.08781440	0.02846656	0.7958859	0.3866557
Shigella flexneri	0.0266197	0.0401409	0.00575092	0.0177145	0.0315259	0.00496717	0.385529	0.187343	0.964356	0.1873433	0.1812039	0.3855292	0.4324989
Anaerostipes hadrus	0.10338	0.12911	0.00575171	0.108211	0.145429	0.00599433	0.580323	0.00698095	0.378793	0.0069809495	0.0005169746	0.58032319	0.09787681
Bifidobacterium pullorum	0.0575015	0.0995218	0.00918918	0.0570623	0.135009	0.0145464	0.965323	0.0367752	0.215326	0.036775204	0.000866502	0.9653229	0.1030270
Bifidobacterium adolescentis	0.305909	0.81262	0.111475	0.313589	1.08591	0.157442	0.936505	0.00964068	0.389064	0.0096406783	0.0008069489	0.9365051	0.3718399
Salmonella enterica	2.19082	1.73068	0.192287	3.79178	1.70712	0.470875	0.0349549	0.281554	0.107754	0.281553648	0.003013883	0.03495495	0.94689129
Prevotella sp. oral taxon 299	0.100679	0.0563855	0.0071544	0.115036	0.0677118	0.00771764	0.179651	2.72113e-05	0.775224	2.721127e-05	1.629232e-05	0.1796506	0.3103148
Bifidobacterium breve	0.0880742	0.132089	0.0114505	0.0793415	0.164654	0.0187335	0.714103	0.0676876	0.250228	0.067687579	0.002405591	0.714103	0.300232
Prevotella fusca	0.327108	0.205438	0.0188206	0.361286	0.245293	0.020073	0.234528	4.04937e-05	0.828926	4.049369e-05	1.026272e-04	0.2345276	0.1609727
Succinivibrio dextrinosolvens	0.0940543	0.126831	0.00937007	0.0849881	0.0919009	0.00830457	0.574976	0.0608277	0.288767	0.06082771	0.68049363	0.57497577	0.05555406
Bacteroides helcogenes	0.0824729	0.0735243	0.0024319	0.0804148	0.0757091	0.00239934	0.657823	0.0689232	0.528578	0.06892323	0.33674373	0.6578235	0.6467942
Clostridium septicum	0.0104507	0.00965028	0.000718642	0.00867426	0.00852633	0.000563249	0.185209	0.552071	0.732542	0.5520715	0.9177635	0.1852095	0.4126507
Olsenella timonensis	0.135258	0.189931	0.02197	0.146497	0.232219	0.0186698	0.678041	0.123712	0.640859	0.12371165	0.03844069	0.6780406	0.2930397
Lawsonibacter asaccharolyticus	0.293694	0.346577	0.0261206	0.192282	0.253662	0.0213861	0.0367083	0.160912	0.908881	0.1609124	0.1333234	0.03670831	0.05602529
Bacteroides eggerthii	0.175412	0.141195	0.00591875	0.191267	0.147919	0.00827674	0.176605	0.00575502	0.587419	0.005755021	0.001226993	0.1766045	0.5627311
Sellimonas intestinalis	0.0841231	0.134782	0.00682008	0.0832581	0.1294	0.00614232	0.909149	7.3227e-07	0.646109	7.322701e-07	2.783930e-06	0.9091492	0.4509277
Parafannyhessea umbonata	0.635417	0.977208	0.177971	1.5648	1.59572	0.332535	0.0801911	0.15403	0.502524	0.1540299	0.6384918	0.08019112	0.24954951
Dysosmobacter welbionis	0.226331	0.269502	0.0181261	0.138522	0.192752	0.0165736	0.0132105	0.12127	0.798372	0.12126972	0.06985585	0.01321048	0.03097842
Bifidobacterium choerinum	0.0446936	0.0838332	0.0111066	0.0437161	0.101301	0.0106229	0.951575	0.0480169	0.475035	0.048016932	0.006426823	0.9515748	0.3577761
[Ruminococcus] lactaris	0.0710659	0.123595	0.00672046	0.0724085	0.124509	0.0065882	0.794256	3.00899e-08	0.941756	3.008992e-08	3.494295e-08	0.7942561	0.8802707
Limosilactobacillus mucosae	0.00609824	0.011145	0.000681269	0.00684262	0.0124789	0.000935344	0.48991	8.24685e-06	0.703573	8.246852e-06	3.895174e-06	0.4899099	0.2819571
Fusobacterium necrophorum	0.00526307	0.0115458	0.00133454	0.00495974	0.00776022	0.000424966	0.857185	0.00127536	0.158309	0.001275361	0.111589430	0.85718532	0.03709082
Faecalibacterium taiwanense	0.131525	0.194058	0.0100089	0.105579	0.163926	0.00898756	0.0550853	0.000122581	0.869223	0.0001225809	0.0002499671	0.05508525	0.03870634
Qiania dongpingensis	0.112266	0.159813	0.00765233	0.103153	0.148703	0.00648391	0.350619	0.000106287	0.895006	0.0001062868	0.0001898396	0.3506189	0.2769083
Bibersteinia trehalosi	0.00497498	0.0103844	0.00103089	0.00513751	0.00580866	0.00051191	0.908471	0.000104332	0.00699031	0.0001043318	0.5693125801	0.90847122	0.00314466
Romboutsia ilealis	0.00763011	0.00808854	0.000539468	0.00635194	0.00713081	0.000470793	0.220381	0.617597	0.760066	0.6175965	0.3690104	0.2203815	0.4133100
Faecalibacterium sp. I3-3-33	0.0533975	0.0822853	0.00527458	0.0405336	0.0689519	0.00421762	0.0765855	0.000390764	0.963739	0.0003907643	0.0005562012	0.07658550	0.07548522
Ligilactobacillus ruminis	0.0213038	0.0388433	0.00235778	0.0242112	0.0418807	0.00314969	0.444102	9.42054e-07	0.934478	9.420541e-07	1.144564e-06	0.4441025	0.4096523
Actinobacillus lignieresii	0.000649254	0.000532447	7.96439e-05	0.000569993	0.000619437	6.64306e-05	0.596005	0.344522	0.365273	0.3445218	0.7269073	0.5960054	0.5932532
Bacillus anthracis	0.152776	0.101682	0.0112383	0.141739	0.0916911	0.0170305	0.635003	0.0400879	0.987501	0.04008786	0.04827272	0.6350033	0.6582014
Treponema ruminis	0.088553	0.130464	0.00747886	0.0957419	0.147514	0.0100584	0.606626	0.000619216	0.623085	0.0006192161	0.0001842162	0.6066262	0.3160027
Pseudobutyrivibrio xylanivorans	0.553837	0.786948	0.0573869	0.467656	0.636509	0.0433653	0.366385	0.00457112	0.574266	0.004571122	0.031191551	0.3663846	0.1361785
Cellulosilyticum lentocellum	0.00829507	0.0105946	0.000565793	0.00933828	0.0108663	0.000646947	0.367572	0.0457291	0.674221	0.04572907	0.15397505	0.3675722	0.7451789
Actinobacillus suis	0.000654778	0.00126881	0.000152144	0.000395768	0.000613584	6.81237e-05	0.241225	0.0115811	0.221074	0.01158111	0.34337479	0.241225073	0.006022945
Treponema vincentii	0.0182396	0.0307657	0.00165501	0.0180996	0.0275143	0.00140999	0.935801	1.16006e-06	0.225354	1.160060e-06	4.481251e-05	0.93580095	0.07591868
Dialister succinatiphilus	0.0445111	0.0583426	0.00351062	0.136792	0.180931	0.0388314	0.0857666	0.258744	0.434715	0.2587436	0.0407834	0.08576662	0.04830802
Anaerocolumna sp. MB42-C2	0.0264952	0.04091	0.00197893	0.0263766	0.0391072	0.00176623	0.957205	3.11462e-08	0.538618	3.114618e-08	1.750916e-07	0.9572047	0.4893306
Clostridium manihotivorum	0.0124561	0.0149085	0.000583687	0.0122166	0.0133876	0.000594844	0.83057	0.0283519	0.422235	0.02835186	0.25693469	0.8305705	0.2117339
Flavonifractor plautii	0.429119	0.509374	0.0413095	0.26831	0.382641	0.0342169	0.0342778	0.155924	0.742049	0.15592439	0.07437354	0.03427776	0.09062249
Megasphaera stantonii	0.123897	0.113748	0.00466649	0.110878	0.106113	0.0037024	0.13519	0.258062	0.672875	0.2580617	0.5979527	0.1351903	0.3818287
Coprococcus eutactus	0.167605	0.173305	0.00831009	0.173343	0.177348	0.00520721	0.661699	0.664895	0.918309	0.6648946	0.7810206	0.6616989	0.7758323
uncultured Bacteroides sp.	0.203691	0.197494	0.00546834	0.220269	0.208581	0.00971174	0.30749	0.655146	0.74099	0.6551463	0.3779234	0.3074902	0.5495222
Clostridium intestinale	0.016456	0.0189254	0.000918013	0.0143885	0.0183562	0.00101939	0.261079	0.155769	0.501277	0.15576942	0.02798157	0.2610786	0.8241431
Barnesiella sp. An22	0.179788	0.169406	0.0082303	0.170557	0.160111	0.00530731	0.533442	0.481887	0.973671	0.4818866	0.4663075	0.5334418	0.5155002
Coprococcus catus	0.113385	0.177048	0.00889028	0.124056	0.184337	0.00818439	0.242318	2.91721e-06	0.758261	2.917213e-06	7.859360e-06	0.2423182	0.4772090
Burkholderia dolosa	0.0579414	0.114655	0.0188814	0.0496584	0.0539778	0.00638902	0.836026	0.035789	0.162453	0.03578905	0.86037215	0.83602628	0.03256799
Bifidobacterium angulatum	1.02135	1.845	0.224582	0.812371	1.99705	0.385443	0.405755	0.049064	0.732031	0.04906400	0.02222425	0.4057552	0.6139729
Paraclostridium bifermentans	0.0130792	0.0138787	0.000946589	0.0121433	0.0127128	0.00076681	0.599026	0.648746	0.925792	0.6487460	0.7539684	0.5990257	0.5221558
Roseburia hominis	0.267089	0.434475	0.0221122	0.261501	0.449958	0.0240102	0.814273	4.22137e-07	0.537081	4.221366e-07	9.389104e-08	0.8142726	0.5215953
Burkholderia cenocepacia	0.0273253	0.0283291	0.00293278	0.0205052	0.0263612	0.00182673	0.176163	0.807902	0.488898	0.8079015	0.2373191	0.1761630	0.6835107
Clostridium gelidum	0.0129178	0.0148707	0.000880796	0.0125937	0.01418	0.000937809	0.85826	0.211889	0.949249	0.2118890	0.2618641	0.8582596	0.8032668
Eshraghiella crossota	0.0933142	0.116056	0.00507941	0.0960487	0.112383	0.00400631	0.724153	0.00265681	0.559589	0.002656808	0.020198478	0.7241532	0.7490300
Caproiciproducens sp. CPB-2	0.0931978	0.148463	0.00859834	0.0704105	0.112701	0.00741758	0.0555989	1.19518e-05	0.367241	0.0000119518	0.0002496956	0.055598856	0.005847694
Pyramidobacter sp. YE332	0.0879028	0.10715	0.00619042	0.062571	0.0952514	0.00645299	0.0306179	0.0442579	0.327077	0.044257876	0.002661584	0.03061785	0.29397877
Bifidobacterium pseudocatenulatum	0.086242	0.183613	0.0209719	0.0771352	0.232905	0.0315545	0.797051	0.0148695	0.317649	0.0148694800	0.0007898117	0.7970512	0.3586579
Xylanibacter ruminicola	7.38972	5.01697	0.407288	8.18122	5.50381	0.379108	0.141139	0.000159077	0.846222	0.0001590772	0.0001035056	0.1411386	0.2433308
Helcococcus ovis	0.00766932	0.00720641	0.000494817	0.0089078	0.00699218	0.000832753	0.378606	0.646988	0.522232	0.6469877	0.1936957	0.3786061	0.8335829
Enterococcus faecalis	0.0903479	0.078351	0.00991855	0.0608554	0.0570296	0.00498328	0.0794917	0.434309	0.708542	0.4343088	0.8100054	0.07949167	0.20433366
Prevotella multiformis	0.572312	0.379343	0.0307037	0.649317	0.474515	0.0392363	0.20275	1.67045e-05	0.670525	1.670452e-05	8.856460e-05	0.2027495	0.1079563
Lachnospira eligens	0.0974015	0.124326	0.00620781	0.101834	0.121264	0.00429194	0.623121	0.00133105	0.546677	0.001331052	0.011412437	0.6231212	0.8737243
Berryella intestinalis	0.0949188	0.129906	0.0128058	0.0667405	0.117091	0.00910663	0.17918	0.0855117	0.610428	0.08551167	0.02253621	0.179180	0.547497
Bacteroides zhangwenhongii	0.0264373	0.0229667	0.0015847	0.0314844	0.0265135	0.00237836	0.207591	0.253427	0.695602	0.2534269	0.1095320	0.2075913	0.4084496
Prevotella intermedia	0.716947	0.429216	0.0420209	0.839307	0.513044	0.0537584	0.083764	8.98831e-06	0.7845	8.988308e-06	5.630564e-06	0.08376395	0.15960391
Eubacterium callanderi	0.0761223	0.133274	0.00862363	0.14402	0.208236	0.0175196	0.00528119	0.000267758	0.912145	0.0002677576	0.0002828748	0.005281191	0.004637240
Adlercreutzia hattorii	0.0571213	0.0845621	0.00722407	0.0493145	0.0819125	0.00551523	0.498644	0.0212177	0.757069	0.021217684	0.009530815	0.4986443	0.8227439
Bacteroides faecium	0.0555038	0.053128	0.00146493	0.061729	0.0554746	0.00271315	0.15224	0.51884	0.446593	0.5188396	0.1034618	0.1522402	0.6260208
Ruminococcus sp. SR1/5	0.104358	0.0999753	0.0267278	0.117424	0.196464	0.0275303	0.74958	0.945067	0.268772	0.9450671	0.1457546	0.74958012	0.08363746
Prevotella veroralis	0.145299	0.103234	0.0082979	0.165583	0.123029	0.00978926	0.197218	0.0010902	0.952191	0.001090199	0.001225361	0.1972179	0.2283438
Turicibacter sanguinis	0.00316416	0.00482485	0.000271942	0.00360112	0.00433646	0.000309716	0.402081	0.000468511	0.176981	0.0004685109	0.0424723885	0.4020808	0.5147610
Simiaoa sunii	0.295031	0.427578	0.0212997	0.263323	0.397062	0.0182226	0.245306	3.25574e-05	0.959085	3.255745e-05	3.487414e-05	0.2453056	0.2866092
Treponema putidum	0.00492953	0.00748979	0.000335991	0.00501804	0.00844301	0.000502017	0.855191	3.63908e-05	0.215987	3.639081e-05	1.169225e-06	0.85519077	0.06521805
Roseburia rectibacter	0.0526875	0.100898	0.00600469	0.0527534	0.101837	0.00634563	0.987065	1.67467e-10	0.759639	1.674669e-10	1.151547e-10	0.9870648	0.7434655
Claveliimonas bilis	0.116773	0.208197	0.0114723	0.11583	0.199391	0.0106111	0.930057	1.05723e-08	0.556353	1.057233e-08	3.843977e-08	0.9300568	0.3632130
Blautia parvula	0.11138	0.214118	0.0133644	0.101644	0.200079	0.0123116	0.384975	4.35664e-08	0.821255	4.356635e-08	7.423532e-08	0.3849748	0.2486381
Xanthomonas euvesicatoria	0.0270184	0.00929333	0.00848167	0.00947808	0.0076523	0.000909099	0.158878	0.163625	0.379594	0.1636253	0.8775958	0.1588780	0.8885225
Listeria monocytogenes	0.120434	0.0667148	0.0129695	0.0921238	0.0426027	0.010852	0.19549	0.0216117	0.918469	0.02161173	0.03308503	0.1954897	0.2637153
Faecalibacterium prausnitzii	1.01146	1.40305	0.0843393	0.790325	1.22261	0.0761871	0.113816	0.00662026	0.781892	0.006620262	0.003284990	0.1138157	0.2418633
Bifidobacterium lemurum	0.0421689	0.0752895	0.00759604	0.0370657	0.093797	0.0116587	0.740835	0.0319398	0.290131	0.031939786	0.001417306	0.7408355	0.3239130
Alistipes senegalensis	0.0969459	0.0932869	0.00513406	0.0875103	0.0863908	0.00197087	0.255724	0.669522	0.853803	0.6695221	0.8744396	0.2557238	0.3908981
Prevotella herbatica	0.18563	0.12039	0.0139597	0.222333	0.15234	0.0159561	0.15754	0.00149597	0.835255	0.001495966	0.001059701	0.1575395	0.2343508
Intestinibaculum porci	0.128706	0.312381	0.088082	0.432791	1.33904	0.203738	0.120157	0.212294	0.0189573	0.2122942642	0.0001481212	0.1201574772	0.0007785593
Treponema denticola	0.0256812	0.039604	0.00188038	0.0273382	0.0348264	0.00142353	0.442103	1.55825e-06	0.0345384	1.558253e-06	1.585544e-03	0.44210252	0.03785363
Kineothrix sp. MB12-C1	0.0619434	0.0818491	0.00391918	0.0574738	0.0749847	0.0029111	0.430514	0.000512425	0.735784	0.0005124255	0.0019076608	0.4305138	0.2448014
Roseburia sp. 831b	0.0976141	0.134232	0.0062487	0.0907906	0.131982	0.00616972	0.440074	4.53839e-05	0.617888	4.538388e-05	1.413390e-05	0.4400743	0.8392120
Actinobacillus equuli	0.00437196	0.0066484	0.000474198	0.00336176	0.00549933	0.000331031	0.132338	0.00128536	0.885654	0.001285357	0.002511393	0.1323381	0.1016529
Subdoligranulum variabile	0.191616	0.261682	0.0163735	0.137577	0.213375	0.0139711	0.0444555	0.0107382	0.863006	0.01073815	0.00741706	0.04445553	0.08240097
Clostridium butyricum	0.025828	0.0272082	0.00164034	0.0229007	0.0249201	0.00133526	0.342269	0.649412	0.886592	0.6494122	0.5234955	0.3422686	0.4686811
Novisyntrophococcus fermenticellae	0.0527549	0.0848732	0.00424626	0.0561688	0.0857277	0.0040816	0.426909	1.48704e-07	0.668417	1.487039e-07	5.134953e-07	0.4269085	0.8048014
Segatella copri	3.42205	1.55975	0.777798	2.40202	2.03603	0.161548	0.842651	0.00903006	0.246952	0.009030061	0.261298289	0.8426505	0.3355011
Treponema brennaborense	0.0169398	0.0266673	0.00150792	0.0143482	0.0241579	0.0013702	0.163313	9.74367e-06	0.995403	9.743670e-06	1.259454e-05	0.1633129	0.1727044
Bifidobacterium scardovii	0.0624982	0.111904	0.0113728	0.0601466	0.149518	0.0178438	0.903415	0.0438706	0.264632	0.043870592	0.001612664	0.9034153	0.1798418
Escherichia fergusonii	0.00479298	0.00575241	0.00028902	0.00321785	0.00535237	0.000343495	0.00403442	0.0783189	0.127138	0.078318922	0.000743444	0.004034419	0.454431002
Paraclostridium sordellii	0.0212432	0.0214485	0.00142394	0.0201899	0.019503	0.0013373	0.713027	0.933485	0.824361	0.9334845	0.8193906	0.7130266	0.5063926
Enterococcus faecium	0.0940517	0.142947	0.00976893	0.0729885	0.110349	0.00609685	0.109943	1.16545e-05	0.358893	1.165448e-05	2.772266e-04	0.10994278	0.02078569
Prevotella corporis	0.347749	0.218835	0.0194217	0.39719	0.258751	0.0237072	0.12562	2.17674e-05	0.839261	2.176736e-05	1.656051e-05	0.1256197	0.1979425
Bacillus subtilis	0.128832	0.130294	0.00592096	0.111317	0.135209	0.0133815	0.342163	0.935199	0.401703	0.9351988	0.2181610	0.3421625	0.8335896
Bacteroides humanifaecis	0.0656047	0.0617915	0.00349544	0.0777202	0.0559711	0.0042273	0.0894884	0.526677	0.0389732	0.526676904	0.001585501	0.08948838	0.39102534
Prevotella sp. E9-3	1.99108	1.29358	0.103202	2.26235	1.43639	0.128284	0.114478	4.0244e-05	0.703248	4.024398e-05	1.611357e-05	0.1144779	0.2877367
Romboutsia hominis	0.00730759	0.0070952	0.0004657	0.00627992	0.0067015	0.0004303	0.266586	0.81781	0.625023	0.8178103	0.6467434	0.2665864	0.6823240
Butyrivibrio hungatei	0.540755	0.888729	0.0665398	0.390178	0.785694	0.0811731	0.160082	0.000645251	0.694228	0.0006452506	0.0002610901	0.1600821	0.3218864
Bacteroides nordii	0.0680177	0.0602619	0.00183752	0.0684909	0.05826	0.00265772	0.916247	0.0734196	0.680318	0.07341956	0.02548404	0.9162473	0.6335686
Mediterraneibacter gnavus	0.445979	0.379171	0.0315966	0.538634	0.382175	0.0386547	0.173469	0.338586	0.35902	0.33858564	0.03579192	0.1734694	0.9713917
Dorea longicatena	0.14664	0.270645	0.0154968	0.149189	0.277339	0.0160385	0.797984	3.34945e-09	0.846029	3.349452e-09	2.119885e-09	0.7979838	0.6117263
Trueperella pyogenes	0.0424863	0.0335508	0.00217527	0.0372001	0.0319087	0.00184083	0.166844	0.0287988	0.509307	0.02879879	0.18554357	0.1668440	0.6688081
Bacillus velezensis	0.10373	0.138077	0.00634302	0.0890111	0.133305	0.00877269	0.228264	0.0109942	0.557997	0.010994243	0.002059453	0.2282642	0.7079844
Treponema succinifaciens	0.0548938	0.0717699	0.00370926	0.0494157	0.0725628	0.00426609	0.405061	0.00590034	0.468819	0.005900335	0.000756784	0.4050608	0.9725409
Pseudomonas marginalis	0.00392731	0.00359528	0.000495253	0.00204645	0.00277505	0.00019829	0.0198133	0.639184	0.301846	0.6391838	0.3223274	0.01981327	0.30460598
Corynebacterium casei	0.00406624	0.00730404	0.000582959	0.00428756	0.0112933	0.00166848	0.916527	0.143029	0.23588	0.143028507	0.004926556	0.91652666	0.07860531
Bacteroides ovatus	0.117496	0.111812	0.00447855	0.14398	0.131647	0.0131326	0.190435	0.665019	0.743236	0.6650189	0.3891622	0.190435	0.336088
Segatella baroniae	0.502652	0.342177	0.0607519	0.53034	0.489079	0.0436356	0.615856	0.122317	0.443805	0.1223168	0.6370187	0.6158563	0.1481991
Buchnera aphidicola	0.105674	0.0802152	0.00881437	0.0953803	0.0715223	0.00583154	0.500461	0.0829473	0.967815	0.08294725	0.10157026	0.5004611	0.5482350
Anaerocolumna sedimenticola	0.0387472	0.052147	0.00199122	0.0432528	0.0499296	0.00179128	0.137122	1.02347e-05	0.0692092	1.023471e-05	4.754017e-03	0.1371224	0.6061233
Bacteroides caecimuris	0.0460065	0.0387994	0.00145564	0.0521977	0.0428515	0.00237875	0.0820156	0.0314889	0.624448	0.031488909	0.008495103	0.08201562	0.27296561
Caproicibacterium argilliputei	0.0704733	0.105909	0.00547514	0.0594986	0.0838001	0.00455545	0.145282	7.77161e-06	0.214103	7.771613e-06	4.808395e-04	0.145281638	0.007975074
Porphyromonas gingivalis	0.109969	0.0559356	0.0119711	0.080145	0.0629002	0.00754204	0.113334	0.00800299	0.177691	0.008002994	0.353271140	0.1133337	0.7062499
Bacteroides sedimenti	0.0329948	0.0307523	0.00088943	0.0368336	0.0325945	0.00179215	0.168897	0.321658	0.509799	0.32165809	0.07166758	0.1688966	0.5507118
Actinobacillus genomosp. 1	0.0019365	0.00253748	0.000207563	0.00140569	0.00204343	0.000117179	0.10062	0.0703695	0.936516	0.07036947	0.06265402	0.1006205	0.1362922
Eggerthella lenta	0.115981	0.166929	0.0156996	0.0922526	0.153166	0.0112727	0.362808	0.0421304	0.800622	0.04213039	0.02280010	0.3628082	0.5943294
Barnesiella viscericola	0.193956	0.164277	0.00814487	0.185486	0.154278	0.00668706	0.549145	0.0398873	0.910451	0.03988726	0.03249686	0.5491455	0.4612636
Streptococcus ruminantium	0.00306497	0.0060012	0.000805561	0.00177802	0.00351492	0.000313313	0.260306	0.00698674	0.390174	0.006986736	0.101346803	0.26030610	0.03756032
Actinobacillus pleuropneumoniae	0.0035905	0.00549776	0.000484454	0.00363074	0.00471583	0.00037309	0.960535	0.0294087	0.48586	0.0294087	0.2056457	0.9605346	0.3519248
Slackia heliotrinireducens	0.144099	0.225768	0.0192239	0.126376	0.222005	0.0151953	0.575758	0.00815252	0.75894	0.008152520	0.003648575	0.5757576	0.9099947
Wujia chipingensis	0.0760724	0.123167	0.00609996	0.0758574	0.120169	0.0056741	0.980045	6.70707e-09	0.656826	6.707069e-09	1.929621e-08	0.9800449	0.5742849
Acutalibacter muris	0.137768	0.176943	0.010868	0.100289	0.138622	0.00895363	0.0476413	0.015722	0.969893	0.01572201	0.02122397	0.04764127	0.04852570
Treponema parvum	0.0161659	0.0256958	0.00126518	0.0155377	0.0231174	0.00117528	0.661503	3.52721e-07	0.243383	3.527210e-07	1.105146e-05	0.66150349	0.07395438
Blautia producta	0.0398092	0.0778549	0.00484566	0.0410044	0.0813263	0.00511193	0.764973	3.59293e-08	0.712251	3.592929e-08	1.512512e-08	0.7649732	0.4208062
Kineothrix sp. IPX-CK	0.0825015	0.127411	0.006459	0.0807178	0.118445	0.00510905	0.808889	7.98745e-07	0.414111	7.987453e-07	9.424584e-06	0.8088885	0.2151719
uncultured Caproiciproducens sp.	0.0318111	0.0553393	0.00305449	0.0327865	0.0442586	0.00349466	0.872401	1.1284e-07	0.0370055	1.128395e-07	7.167923e-05	0.8724007	0.1570272
Paraprevotella clara	0.183527	0.128811	0.00802465	0.194896	0.134679	0.00937494	0.332678	0.000127885	0.76017	1.278849e-04	5.922956e-05	0.3326782	0.6051900
Bifidobacterium pseudolongum	1.31955	1.89115	0.360935	0.644776	1.02442	0.212807	0.256781	0.193805	0.810736	0.1938048	0.3498350	0.2567812	0.1760802
Parabacteroides sp. AD58	0.0524091	0.0436564	0.00168264	0.0544242	0.0463306	0.00198307	0.528372	0.0115288	0.884378	0.01152885	0.02064292	0.5283718	0.4172879
Aristaeella lactis	3.50384	5.03099	0.365706	1.89603	2.89983	0.347501	0.0161472	0.000559802	0.625675	0.0005598019	0.0037599638	0.016147200	0.007910324
Streptococcus suis	0.0351481	0.0598803	0.00350627	0.0619529	0.0598033	0.0107127	0.161575	0.000133329	0.128611	0.0001333289	0.0249222641	0.1615748	0.4447822
Vescimonas coprocola	0.390378	0.472432	0.0401664	0.242198	0.33773	0.0318144	0.0420511	0.127542	0.908727	0.1275423	0.1058359	0.04205115	0.06324769
Ruminococcus albus	0.522832	0.779386	0.0492158	0.52648	0.612109	0.0269413	0.908207	1.75834e-05	0.0145218	1.758337e-05	7.746072e-02	0.90820737	0.02608004
Intestinibacter bartlettii	0.0103162	0.0109275	0.000630652	0.01134	0.0113934	0.00100496	0.562365	0.57876	0.95096	0.5787596	0.5387110	0.5623652	0.5329106
Sorangium cellulosum	0.0754356	0.0877161	0.00821179	0.0629762	0.0752306	0.00608369	0.406808	0.364846	0.978911	0.364846	0.397904	0.4068080	0.3999594
Faecalibacterium duncaniae	0.082038	0.11701	0.00719419	0.0623408	0.109879	0.00739885	0.0843386	0.00400012	0.418942	0.0040001250	0.0003677257	0.08433864	0.53726509
Nocardiopsis gilva	0.00817037	0.0104336	0.000938343	0.00759843	0.0106094	0.000751771	0.729337	0.176985	0.754146	0.17698488	0.08698453	0.7293371	0.9171644
Dorea formicigenerans	0.0905147	0.149092	0.00753842	0.0896562	0.15091	0.0078875	0.908387	1.04305e-07	0.800261	1.043046e-07	5.762955e-08	0.9083871	0.8075752
Pseudomonas putida	0.105245	0.149675	0.00997361	0.0853262	0.140223	0.00812922	0.180292	0.00571188	0.621311	0.005711877	0.001407803	0.1802924	0.5353568
Prevotella bivia	0.251927	0.0931036	0.0629505	0.1737	0.120572	0.0124137	0.523907	0.0473095	0.414855	0.04730954	0.37910955	0.5239074	0.6725250
Limosilactobacillus reuteri	0.146018	0.0749749	0.0144867	0.0842335	0.0457601	0.00845002	0.00448161	0.000302278	0.189991	0.0003022783	0.0250659533	0.004481612	0.151274317
Butyrivibrio proteoclasticus	0.510648	0.784545	0.0667658	0.344847	0.537263	0.0409954	0.0840927	0.00013242	0.486684	0.0001324196	0.0017205939	0.08409268	0.02830283
Bacteroides finegoldii	0.0471116	0.0441034	0.00128783	0.0499846	0.0452877	0.00221571	0.425019	0.347555	0.703947	0.3475550	0.1592536	0.4250190	0.7628217
Hoylesella buccalis	0.498382	0.31692	0.0269341	0.572583	0.368917	0.0356996	0.127827	4.3583e-05	0.765595	4.358297e-05	2.426935e-05	0.1278268	0.2437223
Acidaminococcus intestini	0.068412	0.107413	0.00929545	0.112405	0.187811	0.0235839	0.153205	0.0422526	0.286921	0.042252591	0.002046024	0.15320498	0.02445124
Adlercreutzia equolifaciens	0.0705995	0.104359	0.00875367	0.0571786	0.0995055	0.00668121	0.324916	0.0164746	0.665974	0.016474630	0.005029281	0.3249163	0.7231332
Butyrivibrio fibrisolvens	2.84261	2.87263	0.151661	2.6247	2.7195	0.107075	0.648126	0.692823	0.962458	0.6928234	0.7513921	0.6481263	0.6145134
Bifidobacterium bifidum	0.0369751	0.0983663	0.0125574	0.0351173	0.131242	0.0189695	0.933096	0.0165399	0.346607	0.016539943	0.001023683	0.9330962	0.2601300
Acidaminococcus fermentans	0.103142	0.122351	0.00729363	0.126659	0.162737	0.0111144	0.179549	0.107338	0.381563	0.10733835	0.01037751	0.17954924	0.03679412
Corynebacterium endometrii	0.00320751	0.00507324	0.00032579	0.00270391	0.00473516	0.000297449	0.258587	0.000518619	0.795259	0.0005186186	0.0002727253	0.2585867	0.4598856
Maliibacterium massiliense	0.155761	0.180006	0.0130646	0.123255	0.149745	0.0105841	0.180186	0.274476	0.965732	0.2744760	0.2627889	0.1801858	0.2136981
Bifidobacterium animalis	0.152618	0.284502	0.0301934	0.148743	0.364575	0.0403554	0.892277	0.0121674	0.253947	0.0121673857	0.0004077794	0.8922769	0.2379829
Alistipes communis	0.108991	0.09982	0.00507702	0.100575	0.0940789	0.0023441	0.308664	0.234052	0.847487	0.2340517	0.3696269	0.3086637	0.4566733
Turicibacter sp. TJ11	0.00341671	0.00525994	0.000295829	0.00363787	0.00642665	0.000414092	0.637941	0.000511981	0.139765	5.119812e-04	6.326618e-06	0.63794068	0.01886146
Anabaena sp. YBS01	0.440099	0.0860457	0.052833	0.305443	0.0559291	0.0407937	0.0387844	8.6026e-06	0.299522	0.0000086026	0.0002415175	0.03878438	0.54450516
Corynebacterium xerosis	0.0224675	0.0213189	0.00379285	0.0297038	0.0244714	0.00656732	0.518679	0.919904	0.765775	0.9199037	0.6099803	0.5186795	0.8054447
Wansuia hejianensis	0.13696	0.214601	0.0110824	0.127956	0.208578	0.0104127	0.457203	3.69773e-06	0.864201	3.697728e-06	2.578219e-06	0.4572027	0.6288106
Staphylococcus aureus	0.194638	0.23741	0.0215219	0.157931	0.151439	0.0138695	0.317337	0.271753	0.367277	0.2717528	0.8533362	0.31733656	0.02923832
Bacteroides intestinalis	0.0490883	0.0452262	0.00141809	0.0512696	0.0454805	0.00187699	0.494856	0.236805	0.674416	0.23680474	0.09103512	0.4948556	0.9412964
Demequina sp. TMPB413	0.00436335	0.00536379	0.000325744	0.00353391	0.00474676	0.000250387	0.129119	0.0773975	0.785311	0.07739748	0.04034143	0.1291194	0.2691759
Clostridium sp. SY8519	0.261576	0.424286	0.0225407	0.27908	0.454074	0.0229328	0.411203	2.32585e-06	0.823006	2.325846e-06	1.400562e-06	0.4112033	0.2689252
Anaerobutyricum hallii	0.199486	0.279496	0.0127758	0.227184	0.301921	0.0140182	0.150046	0.000299543	0.789001	0.0002995432	0.0008695315	0.1500462	0.2860039
Bacteroides heparinolyticus	0.124514	0.110109	0.00427669	0.12736	0.107686	0.00475098	0.731795	0.0971186	0.658497	0.09711857	0.03159517	0.7317955	0.7726666
Blautia luti	0.087359	0.172723	0.0105996	0.0898523	0.168827	0.00985495	0.72095	2.28934e-09	0.557263	2.289342e-09	7.094787e-09	0.7209496	0.6312952
Curtobacterium flaccumfaciens	0.011534	0.0151995	0.00123575	0.0320855	0.0141465	0.0116977	0.217043	0.804988	0.367161	0.8049880	0.3091592	0.2170430	0.9448162
Enorma phocaeensis	0.0563902	0.0835979	0.00724207	0.0605909	0.0901137	0.00571969	0.686861	0.0266891	0.914661	0.02668911	0.02209143	0.6868606	0.5886064
Lysinibacillus sphaericus	0.00417012	0.00458925	0.000277723	0.0037994	0.00387488	0.00026752	0.50468	0.455519	0.668172	0.4555195	0.8953358	0.5046805	0.2154824
Vescimonas fastidiosa	0.452191	0.518441	0.0379265	0.289005	0.376926	0.0326635	0.0237924	0.211462	0.817423	0.2114622	0.1328022	0.02379242	0.05029011
Ruminococcus champanellensis	0.322278	0.319187	0.0142911	0.303221	0.251727	0.00875601	0.48034	0.977341	0.0933969	0.97734150	0.02264331	0.480339881	0.006498481
Collinsella stercoris	0.05748	0.0848403	0.00803933	0.0549947	0.0918384	0.00636001	0.877397	0.039113	0.628576	0.03911298	0.01050274	0.8773967	0.5959502
Acinetobacter baumannii	0.0831173	0.0981854	0.00442034	0.067462	0.0762467	0.00534167	0.101569	0.117879	0.652228	0.1178787	0.3514990	0.10156947	0.03070566
Prevotella sp. Rep29	1.7259	1.00881	0.103971	2.12528	1.24262	0.144704	0.0401834	3.05891e-06	0.665256	3.058907e-06	1.342934e-06	0.04018336	0.10817645
Escherichia coli	1.35245	1.08268	0.120968	0.674877	0.834947	0.0879199	0.00138247	0.242064	0.139002	0.2420641	0.3384298	0.00138247	0.23328554
Blautia wexlerae	0.0991817	0.204666	0.0128633	0.0970002	0.195683	0.0121881	0.799068	5.17402e-11	0.543421	5.174016e-11	1.294320e-10	0.7990678	0.3170503
Bacteroides caccae	0.0862057	0.0694367	0.00320224	0.0970637	0.0767225	0.00432961	0.0963071	0.00552029	0.632384	0.005520292	0.001535892	0.09630707	0.28359786
Prevotella scopos	0.144033	0.097107	0.00846576	0.161822	0.114896	0.00949853	0.22913	0.000480694	0.973383	0.0004806937	0.0005821204	0.2291299	0.2545202
Phascolarctobacterium sp. Marseille-Q4147	0.0637044	0.0576392	0.00224632	0.0589582	0.0560727	0.0017321	0.238915	0.145391	0.585136	0.1453908	0.4897630	0.2389154	0.7005082
Enterobacter hormaechei	0.0871331	0.134616	0.00815306	0.0656277	0.10614	0.00635751	0.0511231	0.000348378	0.683265	0.0003483779	0.0015116718	0.05112308	0.01576464
Stenotrophomonas indicatrix	0.00358913	0.00783775	0.00163834	0.00291715	0.0042444	0.000315562	0.772504	0.0855225	0.396616	0.08552251	0.58266707	0.7725038	0.1443566
Pseudomonas aeruginosa	0.252077	0.376485	0.0311925	0.223925	0.402245	0.0297018	0.663779	0.0148669	0.540877	0.014866886	0.002578173	0.6637786	0.6714634
Klebsiella pneumoniae	0.418244	0.461804	0.0262571	0.379082	0.538685	0.0794266	0.542379	0.611555	0.466525	0.6115547	0.1410608	0.5423792	0.6626856
Campylobacter fetus	0.00483071	0.00515992	0.000421059	0.00386367	0.00439945	0.000252447	0.180107	0.643708	0.842636	0.6437080	0.4702232	0.1801070	0.3025184
Enterocloster asparagiformis	0.259306	0.403488	0.0233788	0.21263	0.366776	0.0220445	0.13263	0.000197749	0.778761	1.977486e-04	9.815648e-05	0.1326304	0.2803304
Blautia argi	0.0719237	0.122668	0.00663553	0.0688166	0.116467	0.00613064	0.604079	3.72269e-08	0.714755	3.722690e-08	9.482178e-08	0.6040794	0.3309253
Fibrobacter succinogenes	3.39153	4.06379	0.404752	3.57473	3.56211	0.322561	0.581592	0.130274	0.313576	0.1302738	0.9287004	0.5815917	0.4755368
Selenomonas sputigena	0.0871687	0.128026	0.00723552	0.116061	0.153809	0.0110185	0.0865758	0.00195489	0.698249	0.001954893	0.008614332	0.08657582	0.18908741
Xanthomonas phaseoli	0.0360812	0.0134098	0.0103413	0.0223266	0.0169709	0.00246788	0.392596	0.127433	0.419309	0.1274326	0.6948548	0.3925959	0.8085598
Turicibacter sp. H121	0.00340563	0.00781151	0.000694443	0.00321886	0.0078509	0.00081965	0.865818	3.08052e-05	0.799658	3.080517e-05	2.079969e-05	0.8658178	0.9266688
Streptococcus pyogenes	0.061045	0.0910497	0.011434	0.0362253	0.077107	0.00922658	0.190539	0.109284	0.623895	0.10928411	0.03212956	0.1905385	0.4998117
Prevotella sp. E2-28	3.63142	2.3307	0.208399	4.22624	2.49319	0.252147	0.0623397	0.000129443	0.398927	1.294426e-04	1.172076e-05	0.06233973	0.50900554
Eggerthella guodeyinii	0.0627488	0.0894097	0.009074	0.0472941	0.0808496	0.00631714	0.298225	0.0678191	0.752983	0.06781913	0.03112489	0.2982252	0.5661325
Clostridium botulinum	0.0843417	0.0792988	0.00534204	0.072688	0.0688837	0.00432635	0.252246	0.626453	0.926576	0.6264533	0.7306935	0.2522464	0.3215881
Intestinibacillus sp. NTUH-41-i26	0.138971	0.190931	0.0122242	0.101048	0.151012	0.0108136	0.0671911	0.00997059	0.950792	0.009970588	0.014362442	0.06719112	0.06378137
Bacillus thuringiensis	0.155141	0.178911	0.0128376	0.0981317	0.118034	0.00806894	0.0108609	0.267641	0.933583	0.2676405	0.3345440	0.010860899	0.009983394
Blautia pseudococcoides	0.0944415	0.144377	0.00743399	0.0972961	0.144176	0.00629721	0.707949	1.19802e-05	0.784747	1.198016e-05	3.111425e-05	0.7079487	0.9842101
Roseburia sp. 499	0.0755256	0.116512	0.00628655	0.0789426	0.110802	0.00593984	0.699444	5.26095e-05	0.489536	5.260951e-05	5.807714e-04	0.6994443	0.6371813
Agathobaculum sp. NTUH-O15-33	0.105271	0.149992	0.00895882	0.077989	0.121475	0.00824139	0.0611739	0.00212232	0.942523	0.002122323	0.003314680	0.06117386	0.05670814
Arabiibacter massiliensis	0.0611299	0.0862188	0.00900268	0.046654	0.0788872	0.00609093	0.326681	0.0807926	0.741899	0.08079265	0.03587962	0.3266813	0.6208318
Alistipes shahii	0.123061	0.113106	0.0067818	0.103759	0.102813	0.00280874	0.0803677	0.304215	0.551468	0.3042147	0.8614274	0.08036771	0.31233285
Parabacteroides distasonis	0.191343	0.167478	0.00489824	0.208865	0.16704	0.0102032	0.232619	0.0805882	0.360585	0.080588206	0.006103403	0.2326193	0.9463206
Bacteroides graminisolvens	0.0403596	0.0385781	0.0011151	0.0428364	0.043602	0.00180587	0.417347	0.505247	0.526095	0.5052473	0.8112209	0.4173466	0.1206352
Treponema sp. Marseille-Q4132	0.00616791	0.00995461	0.000553094	0.00611774	0.00920344	0.000478265	0.940685	2.55647e-05	0.474089	2.556471e-05	2.737185e-04	0.9406852	0.2823541
Gordonibacter pamelaeae	0.0772505	0.112827	0.0113061	0.0627741	0.105186	0.00784501	0.437812	0.0486971	0.805912	0.04869709	0.02698458	0.4378125	0.6813597
Selenomonas ruminantium	0.21373	0.292064	0.0174547	0.234771	0.356399	0.0273947	0.562173	0.0253973	0.464758	0.02539727	0.00321670	0.5621728	0.1502842
Aristaeella hokkaidonensis	2.91961	4.1082	0.341051	1.49188	2.23867	0.24648	0.0133685	0.00159015	0.642565	0.001590151	0.009317078	0.013368461	0.006194992
Streptococcus sp. DAT741	0.000611511	0.00137464	0.000196898	0.000597714	0.00103069	0.000118577	0.963571	0.00875048	0.379337	0.008750476	0.127585072	0.9635714	0.2653873
Blautia hansenii	0.0524808	0.0842559	0.00424258	0.0536629	0.0837797	0.00421774	0.789449	1.05512e-06	0.801652	1.055119e-06	2.381366e-06	0.7894488	0.9381742
Streptomyces sp. ICC1	0.0593107	0.04326	0.0108057	0.0745393	0.0361561	0.0134679	0.531216	0.504178	0.492614	0.5041779	0.1191821	0.5312165	0.7503794
Monoglobus pectinilyticus	0.0235496	0.0350263	0.00158792	0.0310052	0.0335227	0.0038636	0.247537	3.69525e-06	0.0710571	3.695251e-06	1.708838e-03	0.2475367	0.6872632
Bacteroides faecis	0.0821292	0.0729153	0.00223285	0.0918039	0.078494	0.00413946	0.1273	0.0777806	0.543001	0.07778059	0.01585167	0.1272996	0.4196277
Stomatobaculum sp. F0698	0.619586	0.607271	0.0270707	0.596744	0.577944	0.0300195	0.688558	0.93253	0.925312	0.9325297	0.8319005	0.6885576	0.6085299
Bacillus cereus	0.37319	0.176339	0.0307963	0.293901	0.277403	0.0319587	0.144491	0.00124904	0.0257207	0.001249037	0.736227836	0.14449119	0.07535365
Treponema peruense	0.03357	0.0464923	0.00243776	0.0334664	0.0446961	0.00228207	0.981114	0.000314537	0.601809	0.000314537	0.002193891	0.9811138	0.5654398
Pseudomonas chlororaphis	0.0409861	0.067771	0.00997471	0.0313181	0.0544484	0.00478074	0.512359	0.0860938	0.892608	0.08609382	0.13235525	0.5123587	0.4104300
uncultured Draconibacterium sp.	0.0713372	0.0849768	0.00230488	0.073235	0.0854234	0.00315446	0.684387	0.00489593	0.803502	0.004895932	0.012705189	0.6843871	0.9397501
Atopobium sp. oral taxon 416	0.054756	0.0835057	0.00474664	0.0747433	0.112293	0.00898491	0.0996765	0.00495006	0.600272	0.004950061	0.001231772	0.09967647	0.03279994
Bacillus amyloliquefaciens	0.0955895	0.070381	0.00839094	0.0605354	0.0443406	0.00671836	0.0228479	0.0912515	0.686368	0.09125145	0.26173197	0.02284791	0.08407587
Treponema saccharophilum	0.0409397	0.0641891	0.00342908	0.0372979	0.0596096	0.00333757	0.397283	2.24723e-05	0.855642	2.247228e-05	4.713132e-05	0.3972825	0.2901007
Phascolarctobacterium succinatutens	0.105655	0.0946985	0.0037401	0.0954869	0.0881772	0.00359236	0.163246	0.147337	0.732808	0.1473367	0.3356794	0.1632456	0.3749653
Parabacteroides goldsteinii	0.0922411	0.0813548	0.00254289	0.0924804	0.0827627	0.00296253	0.965701	0.0446787	0.871811	0.04467869	0.07726213	0.9657011	0.7886408
Gordonibacter urolithinfaciens	0.059018	0.086933	0.00855677	0.0439909	0.0812125	0.00626677	0.272175	0.0426257	0.637831	0.04262565	0.01197120	0.2721753	0.6805430
Prevotella sp. E15-22	3.00167	2.16431	0.138047	3.2171	2.14041	0.160052	0.304593	0.000330563	0.419049	0.0003305629	0.0000317837	0.3045931	0.8880585
Stenotrophomonas maltophilia	0.0676939	0.115664	0.0106615	0.0579369	0.0939371	0.00585921	0.504646	0.000447314	0.450714	0.0004473139	0.0063665119	0.5046464	0.1428165
Denitrobacterium detoxificans	0.10282	0.167937	0.0163152	0.0832728	0.171187	0.0130324	0.446113	0.0109077	0.5325	0.010907742	0.001786568	0.4461132	0.8899799
Stutzerimonas stutzeri	0.046773	0.0830471	0.00796408	0.0381534	0.0645026	0.00405464	0.41073	0.000110956	0.33996	0.0001109564	0.0031222804	0.41073021	0.08441386
Caproicibacterium amylolyticum	0.0702799	0.100127	0.00472611	0.0614576	0.0771581	0.00448114	0.244272	0.000144508	0.167564	0.0001445076	0.0155020817	0.244272157	0.008644767
Paenibacillus polymyxa	0.0651606	0.072301	0.0028449	0.0510246	0.0673851	0.00354186	0.0200628	0.154113	0.218814	0.154112941	0.004936708	0.0200628	0.3728079
Priestia megaterium	0.0334958	0.0473903	0.00293132	0.0292602	0.0434038	0.00386535	0.480133	0.0332062	0.98146	0.03320623	0.03496577	0.4801332	0.5137629
Blautia obeum	0.23602	0.399511	0.0220405	0.240659	0.395925	0.0203067	0.779373	3.47633e-07	0.76348	3.476327e-07	8.466718e-07	0.7793729	0.8960480
Blautia liquoris	0.0499635	0.0700068	0.00312325	0.0575682	0.07127	0.00368394	0.182065	0.000141651	0.36783	0.0001416511	0.0033051565	0.1820654	0.7160164
Parabacteroides merdae	0.173106	0.105882	0.00929801	0.191359	0.10367	0.011994	0.124622	6.1716e-06	0.20812	6.171599e-06	2.299339e-07	0.1246216	0.8588227
Bacteroides cellulosilyticus	0.0882407	0.0845781	0.00258875	0.0937044	0.0886335	0.00368985	0.398078	0.576518	0.879631	0.5765177	0.4532409	0.3980775	0.5418362
Caproicibacterium lactatifermentans	0.0665971	0.0894963	0.00425326	0.0675539	0.0787776	0.00435967	0.906639	0.00238366	0.243454	0.002383658	0.096754083	0.9066389	0.1962199
Blautia hydrogenotrophica	0.0775656	0.112707	0.00522746	0.071325	0.104496	0.00488188	0.339552	4.23458e-05	0.845393	4.234578e-05	9.031509e-05	0.3395517	0.2324000
Anaeromicropila herbilytica	0.0292811	0.0360581	0.00169404	0.0296117	0.0332793	0.00138655	0.9092	0.00549427	0.467708	0.005494275	0.059195004	0.9092000	0.5202155
Agathobacter rectalis	0.389547	0.412569	0.0172633	0.399015	0.43228	0.0173812	0.761996	0.473773	0.867266	0.4737728	0.3561455	0.7619955	0.5981796
Enterocloster clostridioformis	0.151696	0.228835	0.011541	0.1446	0.222971	0.0105835	0.613912	2.14687e-05	0.951811	2.146874e-05	2.086946e-05	0.6139120	0.6853668
Turicibacter bilis	0.00689161	0.00975883	0.000461274	0.00786002	0.00934793	0.000378857	0.157624	9.11044e-05	0.124028	9.110439e-05	1.646221e-02	0.1576238	0.6185164
Collinsella aerofaciens	0.167434	0.248226	0.0198201	0.158202	0.253598	0.0159341	0.820216	0.0122544	0.779267	0.012254431	0.005978152	0.8202157	0.8626042
Blautia sp. SC05B48	0.0755275	0.141135	0.00831545	0.0722947	0.136008	0.00831669	0.656212	1.05058e-08	0.825181	1.050578e-08	1.831226e-08	0.6562115	0.4805756
Hoylesella enoeca	0.417418	0.249303	0.0242679	0.492155	0.286148	0.0328297	0.067363	3.93049e-05	0.497213	3.930488e-05	6.866996e-06	0.06736297	0.32275389
Alistipes finegoldii	0.163168	0.153705	0.00792792	0.145941	0.141775	0.00363275	0.192565	0.458374	0.806956	0.4583739	0.7022777	0.1925647	0.3403409
Pseudoprevotella muciniphila	0.676437	0.338285	0.0489524	0.75468	0.379463	0.0504704	0.165824	1.97681e-06	0.689756	1.976805e-06	7.986595e-07	0.1658245	0.3984194
Streptomyces sp. T12	0.0136919	0.022035	0.00213926	0.018789	0.0171334	0.00240455	0.251884	0.0708748	0.128759	0.07087476	0.72874523	0.2518838	0.2833013
Bifidobacterium faecale	0.0260368	0.0748487	0.0110467	0.0292768	0.114568	0.0147202	0.87929	0.0104749	0.169623	0.0104749103	0.0001599934	0.8792897	0.0769228
Clostridium sp. M62/1	0.210195	0.334679	0.018001	0.195919	0.317443	0.0158986	0.472462	5.4885e-06	0.937868	5.488505e-06	7.802473e-06	0.4724624	0.4206111
Paenibacillus sp. 37	0.00503012	0.00930877	0.00208946	0.00843703	0.00585639	0.0026444	0.534653	0.14498	0.432183	0.1449799	0.7343728	0.5346534	0.9863069
Megasphaera elsdenii	0.0543772	0.0845832	0.00449232	0.129354	0.167779	0.0476032	0.240532	0.000115657	0.626891	1.156567e-04	4.741623e-05	0.2405316	0.2103843
Chordicoccus furentiruminis	1.25557	1.73672	0.0905302	1.73612	2.53596	0.168631	0.0140249	0.00247129	0.561733	0.0024712857	0.0005198168	0.014024931	0.003255611
Streptomyces sp. ICC4	0.115391	0.293858	0.0399281	0.106421	0.149082	0.0243052	0.911301	0.00849984	0.12907	0.008499844	0.516946445	0.91130098	0.02891312
Paraprevotella xylaniphila	0.193821	0.139861	0.00754633	0.204846	0.143998	0.00986841	0.361491	0.000162775	0.705404	1.627745e-04	6.005906e-05	0.3614906	0.7196318
Stutzerimonas balearica	0.033698	0.02034	0.00751639	0.0526159	0.0325935	0.00752718	0.190334	0.244055	0.620292	0.24405537	0.08023322	0.1903336	0.4378109
Enterocloster bolteae	0.161628	0.252543	0.0126779	0.151272	0.237867	0.0113441	0.434989	1.98633e-06	0.839047	1.986334e-06	3.893065e-06	0.4349891	0.2993194

## Sheet: S2E-Bacteria-Rumen
	LR			HR			Overall P-values			LR	HR	LR vs HR
	2Hr	8Hr	SEM	2Hr	8Hr	SEM	Group	SamplingHour	Group:SamplingHour	2Hr vs 8Hr	2Hr vs 8Hr	2Hr	8Hr
Bifidobacterium longum	0.4758	0.294182	0.0537852	0.395065	0.473813	0.0555454	0.442291	0.0372127	0.0362765	0.03721268	0.36536155	0.44229115	0.08876842
Prevotella sp. E15-22	1.95823	2.28782	0.0969354	2.10794	2.14751	0.0969127	0.534093	0.107655	0.394345	0.1076553	0.6291834	0.5340926	0.5620563
Ruminococcus gauvreauii	0.169724	0.163199	0.00565578	0.160085	0.168766	0.00648369	0.438803	0.629691	0.406233	0.6296906	0.4833918	0.4388026	0.6730319
Bifidobacterium catenulatum	0.176112	0.120088	0.0202153	0.134912	0.188828	0.0282777	0.366374	0.134987	0.0471755	0.1349867	0.1645351	0.3663743	0.1690218
Parolsenella massiliensis	0.19047	0.116567	0.0166291	0.235505	0.16322	0.0206049	0.190763	0.0308437	0.947522	0.03084370	0.03247544	0.1907634	0.1756939
Prevotella sp. E13-17	1.31478	1.41663	0.0559868	1.46214	1.4667	0.0639835	0.288159	0.364666	0.65263	0.3646664	0.7642213	0.2881590	0.6320396
Parabacteroides merdae	0.11432	0.118444	0.00318337	0.120227	0.111199	0.00407461	0.43716	0.531807	0.191496	0.5318067	0.2125158	0.4371602	0.3224876
Succinivibrio dextrinosolvens	0.065504	0.122508	0.00899037	0.0615954	0.0898003	0.00732886	0.763586	0.000294898	0.124933	0.0002948981	0.0345309936	0.76358579	0.01965316
Bifidobacterium choerinum	0.0846742	0.0539489	0.0100675	0.0803358	0.0838286	0.0084004	0.823329	0.0641206	0.134375	0.06412057	0.83240607	0.8233294	0.1007528
Stutzerimonas balearica	0.0208623	0.0146879	0.00122415	0.0253481	0.0199517	0.00280446	0.301398	0.00119126	0.637349	0.001191263	0.003572424	0.301398	0.202196
Acinetobacter baumannii	0.110268	0.105087	0.013537	0.0983244	0.140616	0.0117462	0.6565	0.949179	0.198156	0.94917857	0.06242865	0.6564996	0.2239799
Agathobaculum sp. NTUH-O15-33	0.165299	0.131245	0.00709034	0.140148	0.120831	0.00590795	0.0348425	0.00735286	0.368877	0.007352864	0.090398439	0.03484251	0.36287533
Thermophilibacter mediterraneus	0.30675	0.18254	0.0319855	0.392828	0.262909	0.0358766	0.153355	0.0408817	0.963344	0.04088172	0.03127797	0.1533551	0.1835808
Parolsenella catena	0.157225	0.0962868	0.015687	0.20305	0.138014	0.018915	0.155074	0.0641918	0.946928	0.06419178	0.04767297	0.1550744	0.1955450
Prevotella veroralis	0.108704	0.120957	0.00630216	0.119967	0.131861	0.00628444	0.373887	0.229685	0.965456	0.2296851	0.1909930	0.3738867	0.3610010
Arabiibacter massiliensis	0.10589	0.0653618	0.00982156	0.102841	0.0676311	0.00792468	0.859535	0.0187748	0.820874	0.01877484	0.03227306	0.8595345	0.8838014
Bifidobacterium thermophilum	0.131796	0.0710347	0.0152504	0.506175	0.762613	0.182762	0.076183	0.5095	0.231783	0.5095001	0.2912481	0.076182989	0.006910371
Stenotrophomonas indicatrix	0.00564979	0.00394566	0.000324561	0.00552278	0.00418768	0.000306825	0.811759	0.00330897	0.603277	0.003308965	0.013916526	0.8117588	0.6571157
Ruminococcus bicirculans (ex Wegman et al. 2014)	0.188316	0.235231	0.00969033	0.249685	0.232253	0.0162282	0.0250125	0.0844346	0.095575	0.08443462	0.52637541	0.02501255	0.87689569
Prevotella scopos	0.0961341	0.112822	0.006168	0.111255	0.116925	0.00518283	0.182379	0.105928	0.446424	0.1059283	0.5269369	0.1823785	0.6828022
Aristaeella hokkaidonensis	5.40891	4.11168	0.438702	3.11682	2.53074	0.265904	0.00694273	0.0170705	0.517062	0.01707053	0.08772516	0.006942727	0.019827022
Intestinibacillus sp. NTUH-41-i26	0.221404	0.166538	0.0121468	0.178561	0.144146	0.00806652	0.0210648	0.00382937	0.413321	0.003829369	0.039414940	0.02106481	0.20341891
Globicatella sp. PHS-GS-PNBC-21-1553	0.00515484	0.0055659	0.000222498	0.00409459	0.00511989	0.000332918	0.0624473	0.36312	0.349253	0.36311999	0.03040958	0.06244729	0.42221644
Prevotella bivia	0.0975536	0.105734	0.00988401	0.107052	0.115559	0.00631559	0.529339	0.517843	0.933751	0.5178426	0.4281614	0.5293386	0.4864115
Parabacteroides distasonis	0.166879	0.187087	0.0059831	0.171988	0.179926	0.00586456	0.668807	0.0885806	0.460967	0.08858056	0.44716746	0.6688072	0.5826816
Bacteroides helcogenes	0.0805011	0.0858294	0.00298984	0.0782107	0.0813002	0.00316688	0.705567	0.395843	0.827192	0.3958433	0.5680068	0.7055672	0.5209046
Acidaminococcus intestini	0.120991	0.0985386	0.00986987	0.224826	0.202293	0.0352943	0.063287	0.249454	0.83754	0.2494536	0.3550335	0.06328700	0.05073601
Actinobacillus equuli	0.00519794	0.085361	0.0370711	0.00518185	0.00671807	0.000293007	0.999685	0.134561	0.287845	0.1345610	0.9681696	0.9996847	0.1360839
Treponema sp. Marseille-Q4132	0.00805777	0.00880939	0.000332836	0.00810034	0.0082205	0.00028704	0.944877	0.2182	0.45272	0.2181996	0.8316966	0.9448767	0.3701975
Bacteroides eggerthii	0.148145	0.162553	0.00533595	0.156413	0.157926	0.00629985	0.49948	0.233485	0.456457	0.2334845	0.8606665	0.4994797	0.7173834
Streptococcus gallolyticus	0.00675518	0.0079898	0.00038996	0.0529524	0.00850326	0.0228748	0.167943	0.965235	0.346365	0.9652351	0.1964815	0.1679430	0.9855015
Bacteroides sp. M10	0.0392732	0.0336001	0.00663394	0.0292974	0.0307464	0.00158564	0.312445	0.352619	0.40611	0.3526186	0.8178415	0.3124454	0.8608696
Gordonibacter pamelaeae	0.141177	0.0847371	0.013618	0.135564	0.0887903	0.00979173	0.815598	0.0128997	0.76052	0.01289974	0.02814987	0.8155983	0.8400716
Bacteroides uniformis	0.246156	0.271517	0.00762432	0.255336	0.257514	0.00957913	0.628649	0.156251	0.367331	0.1562506	0.8453122	0.6286490	0.4538171
Prevotella sp. E9-3	1.31596	1.44287	0.0632153	1.49757	1.52193	0.0697881	0.227456	0.299925	0.672379	0.2999254	0.6319840	0.2274560	0.5077118
Enterococcus faecalis	0.0803784	0.0966998	0.00973295	0.0594795	0.0910111	0.00939502	0.255757	0.363602	0.518555	0.36360151	0.07241144	0.255757	0.772020
Faecalibacterium prausnitzii	1.67985	1.24837	0.0778401	1.43006	1.20554	0.0544433	0.0303729	0.00105883	0.219779	0.001058828	0.043341765	0.03037295	0.67903957
Bifidobacterium faecale	0.0602911	0.0478152	0.00801197	0.0576112	0.0903698	0.0124919	0.879469	0.391648	0.0534649	0.39164816	0.05324798	0.87946910	0.04743381
Trueperella pyogenes	0.0581146	0.0818759	0.0161727	1.08055	0.0356468	0.350889	0.026064	0.910498	0.0896223	0.9104978	0.0246671	0.02606399	0.81202702
Lysinibacillus sphaericus	0.00379911	0.00496983	0.0003462	0.00427287	0.00620268	0.000544657	0.583156	0.079315	0.458205	0.079314968	0.007405983	0.5831556	0.1913361
Xylanibacter ruminicola	5.06756	5.86043	0.266328	5.59976	6.01535	0.272416	0.378866	0.148147	0.679514	0.1481475	0.3536090	0.3788659	0.7814496
Faecalibacterium taiwanense	0.219949	0.179825	0.00748168	0.186953	0.172081	0.00621442	0.0095488	0.00332866	0.145242	0.00332866	0.21115704	0.009548805	0.527095273
Treponema ruminis	0.0703451	0.110797	0.00763603	0.0825619	0.102173	0.00627755	0.308066	0.00377491	0.240487	0.003774914	0.111676746	0.3080664	0.4956015
Bacillus subtilis	0.149322	0.142326	0.0126707	0.124937	0.15771	0.0108964	0.304302	0.748695	0.203609	0.7486948	0.1359803	0.3043020	0.5243984
Bifidobacterium pseudocatenulatum	0.170397	0.11597	0.0191887	0.124496	0.179247	0.0272086	0.296569	0.109562	0.0315474	0.1095620	0.1233059	0.2965689	0.1837484
Thermophilibacter immobilis	0.17847	0.100702	0.0203276	0.241179	0.16271	0.0238814	0.123453	0.0497237	0.993009	0.04972375	0.04468441	0.1234528	0.1313976
Treponema bryantii	0.418926	1.06683	0.0922994	0.642343	0.955344	0.08333	0.0851949	0.00010222	0.0906506	0.0001022204	0.0217134822	0.08519489	0.44386345
Faecalibacterium sp. I3-3-89	0.212367	0.15283	0.0115478	0.185399	0.14583	0.00939092	0.134186	0.00284353	0.433115	0.002843529	0.027377063	0.1341865	0.6712125
Roseburia intestinalis	0.43933	0.468591	0.020116	0.480796	0.479913	0.0216695	0.320161	0.429561	0.545287	0.4295607	0.9613461	0.3201608	0.7777966
Streptomyces sp. ICC1	0.0547857	0.0305794	0.00476685	0.0531694	0.0422922	0.00692285	0.867208	0.0506616	0.416239	0.05066157	0.34971147	0.8672084	0.3258641
Bordetella pertussis	0.107836	0.0187429	0.043783	0.024896	0.00345484	0.00692475	0.183959	0.166659	0.48536	0.1666587	0.6502472	0.1839590	0.7491611
Xanthomonas citri	0.154041	0.100191	0.0157396	0.171523	0.142151	0.0219222	0.683088	0.158499	0.609379	0.1584988	0.4505897	0.6830879	0.2839081
Clostridium sp. M62/1	0.352056	0.31814	0.0111395	0.331221	0.328748	0.0129829	0.384094	0.20087	0.373534	0.2008699	0.9553604	0.3840939	0.6793905
Xanthomonas phaseoli	0.0202221	0.0119186	0.00262789	0.0154258	0.0135579	0.00158067	0.257347	0.0384253	0.228896	0.0384253	0.6096054	0.2573468	0.6739247
Bacteroides sp. CACC 737	0.0250853	0.0268184	0.00145984	0.026682	0.0288543	0.00159459	0.607818	0.589906	0.922544	0.5899056	0.4889698	0.607818	0.526398
Bifidobacterium lemurum	0.0793768	0.0483551	0.00931601	0.0612242	0.069698	0.00909687	0.314704	0.0446168	0.0651947	0.04461683	0.56190402	0.3147039	0.2387229
Acutalibacter muris	0.204792	0.155661	0.0112188	0.166523	0.135759	0.00781354	0.0303253	0.00544806	0.441811	0.005448064	0.046801550	0.03032528	0.22226227
Faecalibacterium sp. I3-3-33	0.0943104	0.0725918	0.00452186	0.0802121	0.0670872	0.00335741	0.0472395	0.00636941	0.39847	0.006369409	0.069735141	0.04723951	0.43486456
Anaerostipes hadrus	0.115053	0.128248	0.00574912	0.125554	0.139387	0.00451841	0.294175	0.208014	0.974595	0.2080143	0.1816941	0.2941749	0.2882361
Bifidobacterium pullorum	0.108573	0.0636636	0.0121854	0.0949362	0.106328	0.011844	0.563354	0.0418899	0.0659064	0.04188993	0.58690853	0.56335395	0.07156487
Megasphaera hexanoica	0.0492724	0.0427639	0.00584471	0.132649	0.12536	0.0245289	0.0327186	0.490018	0.965713	0.4900181	0.5060985	0.03271858	0.03199896
Bacteroides salyersiae	0.089835	0.100785	0.00366404	0.0911765	0.0991679	0.00440066	0.883989	0.197252	0.813692	0.1972524	0.3145847	0.8839886	0.8498773
Marvinbryantia formatexigens	0.356942	0.321041	0.0107209	0.33903	0.34949	0.0118356	0.416118	0.139741	0.161673	0.1397407	0.6194879	0.416118	0.224535
Bifidobacterium breve	0.146192	0.0894169	0.01635	0.113852	0.132066	0.0158348	0.299841	0.0440404	0.0552441	0.04404042	0.48683729	0.2998409	0.1788973
Ruminococcus champanellensis	0.293313	0.304008	0.00845177	0.323927	0.273081	0.0124958	0.144942	0.608478	0.0434091	0.60847824	0.01901291	0.1449420	0.1370509
Gordonibacter urolithinfaciens	0.102775	0.0664847	0.00870296	0.103935	0.0693767	0.00715296	0.91395	0.0174156	0.939211	0.01741560	0.01913864	0.9139499	0.8322592
Enterococcus hirae	0.00812021	0.00913485	0.000562406	0.00733069	0.0109009	0.000690485	0.488416	0.302624	0.122892	0.302623542	0.003155255	0.4884161	0.1663366
Bifidobacterium scardovii	0.1198	0.0684284	0.0149531	0.10038	0.114159	0.0139878	0.496574	0.0457944	0.0678815	0.04579436	0.57157186	0.4965736	0.1051093
Agathobacter rectalis	0.398751	0.424547	0.0151884	0.387631	0.415465	0.0136671	0.709468	0.398166	0.968893	0.3981655	0.3559734	0.7094678	0.7588795
Denitrobacterium detoxificans	0.184674	0.119605	0.0134235	0.179163	0.129489	0.0100484	0.809075	0.00402239	0.598466	0.004022388	0.017739996	0.8090747	0.6125974
Enterococcus faecium	0.113148	0.135496	0.00862186	0.107106	0.132899	0.00623072	0.676652	0.136563	0.853755	0.13656295	0.07782081	0.6766524	0.8810419
Helcococcus ovis	0.0050631	0.0074953	0.000597	0.0058067	0.0623154	0.0270624	0.980922	0.939608	0.341382	0.9396079	0.1560170	0.9809222	0.1768655
Parabacteroides goldsteinii	0.0859138	0.0930651	0.00278517	0.0886375	0.0893395	0.00334275	0.672694	0.25397	0.468228	0.2539705	0.8799654	0.6726944	0.6064110
Berryella intestinalis	0.182257	0.116477	0.0182151	0.140278	0.0994209	0.00999255	0.127731	0.0125846	0.494436	0.01258461	0.07870136	0.1277305	0.5094287
Selenomonas ruminantium	0.253149	0.246475	0.0144963	0.240227	0.27405	0.0166702	0.680583	0.78476	0.288551	0.7847596	0.2142346	0.6805832	0.3720509
Phascolarctobacterium sp. Marseille-Q4147	0.0703525	0.0631377	0.00247638	0.0629241	0.0617078	0.0017974	0.0880007	0.116107	0.337249	0.1161066	0.7797351	0.0880007	0.7443777
Stenotrophomonas maltophilia	0.122904	0.0878629	0.00693527	0.110396	0.0912449	0.00592714	0.264035	0.00322612	0.292962	0.003226116	0.066568656	0.2640353	0.8213894
Pseudomonas marginalis	0.00385242	0.00470012	0.000585675	0.00348194	0.00493275	0.000859637	0.802784	0.585702	0.781383	0.5857025	0.3423069	0.8027845	0.8828520
Turicibacter bilis	0.0082163	0.00909405	0.000362126	0.00868179	0.0108256	0.000558076	0.601797	0.220623	0.215215	0.220622962	0.005446369	0.60179672	0.06676901
Alistipes shahii	0.138467	0.114628	0.00554059	0.126518	0.102567	0.00464914	0.179244	0.00907303	0.975777	0.009073032	0.006876789	0.1792436	0.1792516
Buchnera aphidicola	0.0563089	0.0796109	0.00656492	0.0622733	0.127082	0.0145538	0.759425	0.0651091	0.087243	0.0651090657	0.0002151935	0.75942490	0.04747746
Petroclostridium sp. X23	0.0294881	0.031328	0.0010451	0.0280832	0.0315386	0.000869676	0.449351	0.327188	0.539312	0.32718794	0.06907609	0.4493506	0.9149682
Corynebacterium casei	0.0102083	0.0175071	0.00378074	0.00723086	0.00866867	0.000814271	0.565591	0.162795	0.415416	0.1627953	0.7631981	0.5655907	0.1128546
Bifidobacterium dentium	0.164639	0.106345	0.0203677	0.125946	0.170274	0.0250463	0.37274	0.110875	0.0526933	0.1108749	0.2267688	0.3727405	0.1628749
Roseburia rectibacter	0.0888322	0.098931	0.00471878	0.0876973	0.0998308	0.00369844	0.899175	0.241011	0.868427	0.2410114	0.1541714	0.8991748	0.9127589
Acidaminococcus fermentans	0.149391	0.119265	0.00686578	0.194882	0.172494	0.016727	0.0931059	0.0368947	0.6042	0.03689474	0.12672842	0.09310592	0.04395243
Corynebacterium endometrii	0.00552319	0.00472284	0.00020442	0.00491984	0.00445723	0.00021491	0.139064	0.0247142	0.460735	0.02471418	0.16142304	0.1390641	0.5298548
Bacteroides fragilis	0.270678	0.289916	0.0142495	0.313465	0.321946	0.0143867	0.142236	0.414279	0.778005	0.414279	0.653015	0.1422362	0.2545287
Prevotella melaninogenica	0.548595	0.625791	0.0319571	0.614563	0.665094	0.0313891	0.310086	0.171708	0.79344	0.1717079	0.2889794	0.3100863	0.5008246
Streptococcus pluranimalium	0.0115217	0.00861602	0.00115041	0.00812989	0.00848575	0.000669747	0.0717014	0.113892	0.197332	0.1138922	0.8365949	0.07170139	0.96311161
Dialister succinatiphilus	0.0731934	0.0585447	0.00658516	0.227061	0.198509	0.054362	0.0644814	0.28038	0.720634	0.2803801	0.1068599	0.06448142	0.07950675
Shigella flexneri	0.0289558	0.0371338	0.00401434	0.0488265	0.0337196	0.0087278	0.165206	0.454048	0.144701	0.4540479	0.1771379	0.1652062	0.8114268
Bacteroides thetaiotaomicron	0.268353	0.288794	0.00900468	0.293952	0.297529	0.0107372	0.217694	0.219864	0.473148	0.2198638	0.7950120	0.2176942	0.7155706
Megasphaera stantonii	0.12857	0.105429	0.00419475	0.122042	0.108013	0.00401954	0.358167	0.00491045	0.376946	0.004910445	0.061902094	0.3581670	0.7215329
Solibaculum mannosilyticum	0.153536	0.122625	0.00652061	0.119828	0.107223	0.0042997	0.00154771	0.00165897	0.144704	0.001658967	0.118198020	0.001547708	0.107086255
Bacillus cereus	0.236765	0.220529	0.0199201	0.21281	0.281522	0.0263226	0.561388	0.762876	0.188569	0.7628761	0.1168718	0.5613885	0.2364937
Burkholderia dolosa	0.124181	0.0634743	0.0155538	0.0519079	0.11328	0.0166727	0.014573	0.043886	0.00590194	0.04388600	0.03701962	0.01457301	0.10602300
Flavonifractor plautii	0.668395	0.437376	0.0526593	0.508099	0.36273	0.03674	0.0446667	0.00526982	0.486214	0.005269817	0.036867457	0.04466672	0.26214304
Blautia wexlerae	0.1934	0.202678	0.00859626	0.185872	0.210623	0.00892542	0.669986	0.58564	0.5505	0.5856403	0.1661003	0.6699860	0.6696798
Anaerotruncus colihominis	0.17593	0.144808	0.00752303	0.146541	0.126543	0.00530428	0.0163443	0.0107085	0.499942	0.01070851	0.06667898	0.01634433	0.11916041
Burkholderia cenocepacia	0.0381945	0.02519	0.00313226	0.0438204	0.0392889	0.00885626	0.668128	0.293294	0.662706	0.2932945	0.6351763	0.6681277	0.3366858
uncultured Subdoligranulum sp.	0.421058	0.28812	0.0274241	0.339246	0.251779	0.0186764	0.042878	0.00220201	0.440449	0.002202012	0.020549872	0.04287797	0.31826420
Blautia luti	0.167405	0.168635	0.00641425	0.170441	0.185645	0.00800555	0.855388	0.929815	0.472982	0.9298148	0.2668434	0.8553875	0.2667081
Streptococcus pyogenes	0.0740012	0.101547	0.0102255	0.0640693	0.0810114	0.00992441	0.613141	0.189316	0.716764	0.1893162	0.3930778	0.6131414	0.3200509
Treponema peruense	0.0271219	0.0417288	0.00302148	0.0289484	0.0355851	0.00165601	0.645277	0.00257912	0.18862	0.002579122	0.120470192	0.6452765	0.1546853
Hungatella hathewayi	0.419763	0.375533	0.0111077	0.388184	0.395192	0.0149065	0.219001	0.123847	0.182716	0.1238472	0.7464793	0.2190011	0.4776680
Streptococcus sp. DAT741	0.00630352	0.0214108	0.00940889	0.00850482	0.00311037	0.00373119	0.877286	0.323472	0.329068	0.3234722	0.6974815	0.8772859	0.2204961
Blautia hansenii	0.0743305	0.0843095	0.00375125	0.074612	0.0853266	0.00312099	0.956487	0.153065	0.947357	0.1530648	0.1206151	0.9564865	0.8842596
Pseudomonas putida	0.179213	0.132141	0.010417	0.15517	0.129773	0.00634093	0.116489	0.00369408	0.296361	0.003694081	0.074620018	0.1164886	0.8690587
Paraprevotella xylaniphila	0.150001	0.154575	0.00474905	0.157359	0.155166	0.00578042	0.512005	0.688143	0.668739	0.6881427	0.8410023	0.5120052	0.8940928
Sellimonas intestinalis	0.130567	0.128897	0.00455908	0.126105	0.133359	0.00502047	0.64758	0.882939	0.53344	0.8829394	0.4585722	0.6475796	0.6643625
Treponema saccharophilum	0.0489604	0.0531551	0.001433	0.0464484	0.0486332	0.00151245	0.38813	0.17463	0.635402	0.1746297	0.4554330	0.3881300	0.1386452
Pseudomonas aeruginosa	0.432064	0.353384	0.0280873	0.46822	0.384112	0.0281341	0.486236	0.171896	0.932371	0.1718958	0.1301638	0.4862361	0.5770607
Prevotella multiformis	0.428878	0.414346	0.0207051	0.484013	0.469168	0.0255719	0.26485	0.520814	0.834809	0.5208142	0.7085943	0.2648499	0.2060693
Bacillus amyloliquefaciens	0.0794017	0.06988	0.00935033	0.0494574	0.0529108	0.00702177	0.0810763	0.575325	0.559884	0.5753250	0.7948404	0.08107628	0.29859072
Treponema succinifaciens	0.0435054	0.0649851	0.00424882	0.0457809	0.054108	0.00279384	0.705356	0.00250785	0.142307	0.002507847	0.176524249	0.70535581	0.09490872
Actinobacillus lignieresii	0.000897564	1.13365	0.536289	0.000903664	0.00087989	8.81969e-05	0.999972	0.146639	0.291051	0.1466386	0.9998917	0.9999721	0.1384103
Bacteroides stercoris	0.1749	0.181654	0.00540594	0.177223	0.176112	0.00636481	0.870737	0.582159	0.664541	0.5821591	0.9574122	0.8707370	0.7077181
Lactococcus cremoris	0.0316885	0.0275499	0.00255355	0.0270646	0.0287231	0.00184639	0.307111	0.374512	0.368796	0.3745118	0.7045008	0.3071105	0.8114049
Enterocloster asparagiformis	0.457052	0.364144	0.0150954	0.40238	0.372573	0.0132837	0.0286472	0.00142007	0.0831429	0.001420072	0.233298451	0.02864716	0.73298029
Oscillibacter hominis	0.47562	0.322678	0.0345823	0.368999	0.270585	0.0238962	0.0444331	0.00561404	0.494128	0.005614036	0.037890374	0.04443314	0.26141147
Turicibacter sanguinis	0.00302066	0.00398952	0.000217809	0.00341851	0.00531119	0.000419812	0.503921	0.0812018	0.232953	0.081201786	0.001767837	0.50392051	0.03797777
Lactococcus lactis	0.044338	0.0612845	0.00425045	0.0433694	0.0656173	0.00528478	0.909834	0.00770768	0.664819	0.007707676	0.001494057	0.9098343	0.7543577
Bacteroides zoogleoformans	0.131263	0.140164	0.00546993	0.136377	0.139288	0.00619899	0.681631	0.416034	0.727306	0.4160345	0.7258333	0.6816306	0.9740831
Maliibacterium massiliense	0.244369	0.157751	0.0183923	0.216385	0.14942	0.0151051	0.325351	0.00674727	0.639995	0.006747266	0.024339235	0.3253510	0.7565937
Bacillus thuringiensis	0.161803	0.141132	0.0139851	0.10624	0.147659	0.0121162	0.0380668	0.459239	0.0570257	0.45923926	0.04574886	0.03806684	0.93479734
Xanthomonas euvesicatoria	0.0165335	0.00966802	0.00151729	0.010654	0.0112918	0.00100114	0.0160308	0.0040267	0.0183706	0.004026698	0.748522421	0.01603084	0.51338811
Prevotella sp. E2-28	2.26418	2.48376	0.108995	2.57513	2.54318	0.114822	0.222894	0.281564	0.49574	0.2815637	0.8846665	0.2228944	0.7689357
Clostridium botulinum	0.105396	0.130292	0.0156784	0.168436	0.143888	0.0428116	0.398651	0.630093	0.651405	0.6300934	0.8785255	0.3986506	0.8513763
Wansuia hejianensis	0.220787	0.202307	0.00778034	0.211001	0.218262	0.00835956	0.545227	0.294025	0.283923	0.2940248	0.6419732	0.5452274	0.3501431
Actinobacillus pleuropneumoniae	0.00450537	0.810932	0.381951	0.00421364	0.00526289	0.000322101	0.998482	0.146999	0.29361	0.1469988	0.9945207	0.9984818	0.1404146
Anabaena sp. YBS01	0.164052	0.0753865	0.0244048	0.164967	0.115103	0.0230363	0.984348	0.0602359	0.533228	0.06023587	0.26228056	0.9843477	0.4037985
Treponema denticola	0.0297393	0.037534	0.00154865	0.0299733	0.0395305	0.00182683	0.934027	0.00226077	0.609756	0.0022607678	0.0003401132	0.9340271	0.5220231
Caproicibacterium argilliputei	0.104385	0.0901268	0.00306152	0.0872529	0.0869992	0.00328896	0.00736144	0.034055	0.124337	0.03405499	0.96450722	0.007361438	0.611032603
Ruminococcus bovis	1.02352	1.45204	0.169906	0.842463	1.31656	0.219461	0.439681	0.112244	0.86967	0.11224388	0.06332203	0.4396808	0.5526056
Demequina sp. TMPB413	0.00650038	0.0050882	0.000395503	0.00594158	0.00502896	0.000282817	0.383978	0.0359078	0.575015	0.03590784	0.14648442	0.3839777	0.9210012
Clostridium sp. SY8519	0.440393	0.40907	0.0160452	0.442069	0.479113	0.0202472	0.985249	0.439797	0.215583	0.4397972	0.3171451	0.98524862	0.07927855
Treponema parvum	0.019021	0.0231331	0.00093938	0.0184969	0.0214648	0.000831114	0.742731	0.013294	0.587123	0.01329401	0.05650354	0.7427314	0.3098856
Paenibacillus polymyxa	0.0994547	0.0683033	0.0124244	0.0671248	0.0867569	0.00860938	0.119898	0.145797	0.0901443	0.1457970	0.3275755	0.1198985	0.3797248
Curtobacterium flaccumfaciens	0.0196659	0.0132956	0.00151124	0.0196284	0.0235986	0.00569326	0.994513	0.456868	0.408607	0.4568676	0.6712153	0.9945126	0.2566782
Treponema brennaborense	0.0270925	0.0246247	0.000851591	0.0229052	0.0229443	0.000581716	0.00607655	0.0164125	0.0678236	0.01641246	0.96521855	0.006076547	0.267641695
Stutzerimonas stutzeri	0.0787756	0.0623182	0.00334996	0.0698072	0.059011	0.00259548	0.0870371	0.00198608	0.389234	0.001986078	0.023879088	0.0870371	0.5208152
Paenibacillus sp. 37	0.00851526	0.0106828	0.00172039	0.0107824	0.00939704	0.00162809	0.505692	0.482741	0.385922	0.4827408	0.5979423	0.5056923	0.7615463
Segatella copri	1.81676	1.71332	0.233991	1.75195	1.85162	0.0943589	0.807771	0.960666	0.619492	0.9606664	0.4437911	0.8077708	0.4837719
Megasphaera elsdenii	0.093165	0.0751795	0.00309313	0.275848	0.167946	0.078678	0.118124	0.62179	0.433162	0.6217898	0.1089775	0.1181239	0.2995166
Subdoligranulum variabile	0.319214	0.23329	0.0165889	0.261044	0.211208	0.0110914	0.0167814	0.0014921	0.29611	0.001492101	0.033469694	0.0167814	0.3296051
Collinsella stercoris	0.103797	0.0670342	0.00812142	0.11971	0.0862578	0.00877641	0.292406	0.0258271	0.862425	0.02582709	0.03785358	0.2924061	0.2083996
Roseburia hominis	0.44381	0.41629	0.0156206	0.442556	0.455968	0.0178489	0.945176	0.473921	0.404984	0.4739214	0.6432840	0.9451758	0.2723546
Streptomyces sp. ICC4	0.324472	0.287764	0.0443324	0.163174	0.309798	0.0338863	0.0434775	0.720994	0.0659181	0.72099405	0.02526143	0.04347746	0.79133554
Collinsella aerofaciens	0.304311	0.206118	0.0219776	0.324688	0.247012	0.0205698	0.563812	0.0159262	0.695598	0.01592620	0.04422168	0.5638124	0.2741928
Lachnoclostridium phytofermentans	0.0389922	0.0466846	0.00209875	0.0435608	0.047937	0.00122628	0.149343	0.0274159	0.46414	0.02741589	0.18017343	0.1493431	0.7003797
Bibersteinia trehalosi	0.0504451	0.0596952	0.0232627	0.0226035	0.0125864	0.00792958	0.426241	0.821532	0.706045	0.8215321	0.7567358	0.4262409	0.2069487
Streptomyces sp. T12	0.0411682	0.0277369	0.00937902	0.0283827	0.0342957	0.00562191	0.483611	0.998221	0.605416	0.9982209	0.4544840	0.4836109	0.7425203
Atopobium sp. oral taxon 416	0.0929065	0.0728032	0.00335776	0.129819	0.112103	0.0142828	0.0897535	0.10705	0.78967	0.1070500	0.1832588	0.08975355	0.06020144
Romboutsia hominis	0.00520376	0.00685919	0.00048351	0.00509081	0.00892341	0.000808576	0.923692	0.117248	0.179121	0.117248061	0.001670422	0.9236920	0.1145868
Enterocloster bolteae	0.262137	0.235759	0.00751894	0.238954	0.243808	0.00871885	0.154487	0.135302	0.190954	0.1353019	0.7365542	0.1544873	0.6324459
Faecalibacterium duncaniae	0.138864	0.105685	0.00647353	0.120124	0.104312	0.00392804	0.0433564	0.00120792	0.172431	0.00120792	0.07188551	0.04335636	0.86151264
Phascolarctobacterium succinatutens	0.11323	0.0999837	0.00368163	0.0998873	0.09514	0.00256823	0.0334957	0.0468369	0.342759	0.04683695	0.43579357	0.03349565	0.43528857
Muribaculum gordoncarteri	0.167322	0.159021	0.00507691	0.16209	0.155878	0.00515372	0.608265	0.263069	0.766264	0.2630688	0.4528512	0.6082650	0.8594419
Adlercreutzia hattorii	0.10309	0.0664621	0.00801531	0.104497	0.0715878	0.00620381	0.883428	0.00678274	0.83518	0.006782736	0.011114430	0.8834280	0.6644162
Butyrivibrio fibrisolvens	2.61943	3.41992	0.226507	2.35219	2.92754	0.148558	0.596017	0.0155473	0.567402	0.01554730	0.07020823	0.5960168	0.2234092
Actinobacillus suis	0.00071148	0.0203061	0.00921068	0.000505468	0.000581162	6.53315e-05	0.985797	0.144159	0.289999	0.1441587	0.9948198	0.9857971	0.1332356
Hoylesella buccalis	0.353748	0.360154	0.0137735	0.396612	0.396721	0.0176152	0.206213	0.853184	0.954192	0.8531841	0.9122688	0.2062133	0.2372291
Adlercreutzia equolifaciens	0.125909	0.0826572	0.00938963	0.121386	0.0839162	0.00759983	0.766136	0.00774021	0.790603	0.007740209	0.015127297	0.7661356	0.9329384
Clostridium perfringens	0.100512	0.123942	0.00737857	0.100329	0.156765	0.0130432	0.99004	0.146952	0.233491	0.14695199	0.00376227	0.9900401	0.1418912
Pantoea agglomerans	0.0242235	0.0410293	0.00776619	0.0215864	0.0239267	0.000919936	0.791968	0.136772	0.354468	0.1367725	0.8133496	0.7919678	0.1272985
Alistipes communis	0.120337	0.10091	0.0048919	0.112312	0.0929519	0.00339265	0.275089	0.00471077	0.999015	0.004710771	0.003716689	0.2750891	0.2868634
Eggerthella guodeyinii	0.113377	0.0667198	0.0113268	0.108721	0.070471	0.00781052	0.810061	0.0123625	0.741442	0.01236255	0.02909754	0.8100610	0.8178768
Treponema vincentii	0.0256955	0.0280253	0.000704776	0.0250758	0.0279086	0.000850714	0.673726	0.142353	0.812235	0.1423532	0.0706648	0.6737264	0.9398209
Bifidobacterium animalis	0.276217	0.187204	0.028085	0.248192	0.263247	0.0280988	0.598578	0.0545054	0.0990544	0.05450542	0.71373878	0.5985780	0.1556005
Roseburia sp. 499	0.0835256	0.101087	0.00553237	0.0881207	0.0999743	0.00341566	0.576863	0.0592642	0.639377	0.05926422	0.18251564	0.5768627	0.9069409
Turicibacter sp. TJ11	0.00450652	0.00515027	0.00026785	0.00451297	0.00662648	0.000472263	0.993015	0.193051	0.0817227	0.1930510350	0.0007726614	0.99301548	0.06130448
Blautia pseudococcoides	0.143494	0.137362	0.00489894	0.138595	0.148212	0.00544459	0.637607	0.586226	0.307737	0.5862264	0.3617027	0.6376068	0.3231045
Flintibacter sp. KGMB00164	0.387637	0.271779	0.0253055	0.296222	0.229533	0.0168138	0.0178026	0.00398461	0.369818	0.003984612	0.051718933	0.01780265	0.21904566
Staphylococcus aureus	0.16318	0.157455	0.0132149	0.237427	0.227549	0.0336547	0.17854	0.919533	0.940684	0.9195334	0.9977876	0.1785400	0.1595264
Bifidobacterium adolescentis	0.665656	0.487321	0.0876582	0.567764	0.843599	0.131275	0.554561	0.200819	0.0429798	0.2008193	0.0946928	0.5545605	0.1297382
uncultured Bacteroides sp.	0.191805	0.230945	0.0101976	0.208081	0.235084	0.0099064	0.402581	0.0435489	0.666113	0.04354885	0.12442722	0.4025810	0.7944747
Blautia coccoides	0.0635099	0.0630024	0.00221818	0.0596698	0.0671264	0.00334275	0.494776	0.912446	0.230361	0.9124464	0.1115589	0.4947756	0.4812429
Priestia megaterium	0.0342343	0.0415722	0.00192681	0.0338724	0.056252	0.00600867	0.962459	0.239557	0.148423	0.239556576	0.003041001	0.9624587	0.1127186
Bifidobacterium angulatum	1.86418	1.03956	0.297543	0.990388	1.43337	0.329502	0.0900263	0.0246827	0.0206388	0.02468268	0.28071792	0.09002631	0.82975133
Prevotella sp. oral taxon 299	0.0575606	0.0685467	0.00369323	0.0691922	0.0744308	0.00347513	0.105596	0.0666244	0.499454	0.06662437	0.31207519	0.1055960	0.3680692
Roseburia sp. 831b	0.113512	0.126455	0.00625715	0.114049	0.125677	0.00394913	0.935906	0.224044	0.917748	0.2240437	0.2671309	0.9359058	0.9466716
Kineothrix sp. IPX-CK	0.121178	0.125007	0.00481306	0.117232	0.124684	0.00380436	0.66287	0.658372	0.781905	0.6583715	0.3979053	0.6628702	0.9722910
Pseudomonas chlororaphis	0.0694113	0.0459684	0.00489731	0.0783081	0.0443805	0.00956202	0.566177	0.109695	0.632208	0.10969461	0.02615338	0.5661771	0.9078265
Prevotella sp. oral taxon 475	0.244817	0.251627	0.00958798	0.271379	0.276115	0.0125871	0.270445	0.776191	0.945765	0.7761908	0.6931062	0.2704447	0.2523370
Paraclostridium sordellii	0.0139355	0.0213794	0.00157933	0.0166005	0.0298055	0.00280284	0.500332	0.0195234	0.260148	0.0195233554	0.0004265189	0.5003318	0.0631487
uncultured Caproiciproducens sp.	0.0499199	0.04822	0.00135075	0.0421506	0.046361	0.00268545	0.0780805	0.691238	0.318864	0.6912381	0.3044547	0.07808052	0.65856660
Duncaniella dubosii	0.115883	0.110321	0.00368417	0.112646	0.110806	0.00337461	0.653058	0.292376	0.58031	0.2923762	0.7556875	0.6530583	0.8537904
Prevotella sp. Rep29	1.148	1.1872	0.0519802	1.40326	1.37955	0.071236	0.0593225	0.574863	0.653786	0.5748634	0.9510385	0.05932252	0.13541610
Streptococcus suis	0.0541863	0.0627803	0.00597113	0.0644166	0.0788647	0.0116662	0.602033	0.607415	0.72329	0.6074151	0.3012107	0.6020328	0.3849052
Anaerobutyricum hallii	0.24423	0.271397	0.0110328	0.272976	0.308353	0.0144008	0.259357	0.229902	0.818711	0.2299017	0.1223838	0.2593570	0.1713315
Muribaculum intestinale	0.111346	0.106438	0.00392325	0.111723	0.106845	0.00454205	0.972747	0.34546	0.879739	0.3454600	0.4401488	0.9727470	0.8537359
Pseudoprevotella muciniphila	0.384157	0.383469	0.0177195	0.41485	0.395556	0.0175838	0.396728	0.979607	0.647888	0.9796065	0.5277269	0.3967281	0.7187545
Klebsiella pneumoniae	0.678829	0.387531	0.0790886	0.675637	0.472808	0.0657156	0.975353	0.03505	0.577442	0.03505004	0.14362027	0.9753531	0.4171766
Dorea formicigenerans	0.138406	0.149505	0.00586607	0.136723	0.152	0.005493	0.885283	0.337106	0.802095	0.3371057	0.1847863	0.8852826	0.8321797
Dysosmobacter welbionis	0.318412	0.238274	0.0178046	0.236683	0.194802	0.0128452	0.00590167	0.00269075	0.287965	0.002690752	0.056372177	0.005901674	0.095234320
Bacillus velezensis	0.138237	0.128919	0.0064465	0.129967	0.143145	0.00717508	0.534256	0.37738	0.153032	0.3773801	0.2412554	0.5342558	0.2981832
Fibrobacter succinogenes	1.09875	3.62925	0.386104	2.2062	3.17136	0.391357	0.0641805	0.000406153	0.0936471	0.000406153	0.073596415	0.06418047	0.54321168
Dorea longicatena	0.253239	0.268086	0.0105525	0.255733	0.283664	0.0111685	0.916654	0.490577	0.684233	0.4905768	0.2044624	0.9166538	0.5019898
Bacillus anthracis	0.0998187	0.0880456	0.00986833	0.106938	0.11461	0.00555474	0.623682	0.503033	0.414061	0.5030332	0.6255410	0.6236819	0.1087640
Alistipes finegoldii	0.18511	0.152797	0.00841804	0.166045	0.138935	0.00521744	0.132055	0.00759051	0.746837	0.007590515	0.016882202	0.1320555	0.2779245
Lachnoclostridium phocaeense	0.387795	0.340111	0.0118215	0.36654	0.364373	0.0139915	0.393134	0.0880693	0.223534	0.08806934	0.96362470	0.3931337	0.3646066
Simiaoa sunii	0.432235	0.437054	0.0163667	0.40925	0.421224	0.0137503	0.474474	0.852029	0.871468	0.8520293	0.6720133	0.4744742	0.6392669
Actinobacillus genomosp. 1	0.00186854	0.101817	0.0471641	0.00157951	0.00190801	0.000115493	0.994979	0.144693	0.290825	0.1446929	0.9943221	0.9949787	0.1373640
Phocaeicola dorei	0.071198	0.0814417	0.0036918	0.0754371	0.0802609	0.00310395	0.527466	0.128942	0.568837	0.1289422	0.4282063	0.5274659	0.9027496
Romboutsia sp. CE17	0.0066699	0.0107344	0.000752694	0.00748402	0.0134929	0.00143626	0.689061	0.0184175	0.470264	0.01841748	0.00152714	0.6890609	0.2345884
Anaerocolumna sedimenticola	0.0454011	0.050235	0.0016704	0.0468003	0.0520286	0.00139555	0.623456	0.118196	0.933061	0.11819603	0.08736786	0.6234560	0.5527984
Ethanoligenens harbinense	0.120085	0.0945728	0.00502156	0.0998365	0.0839883	0.00395088	0.0119922	0.00253127	0.365941	0.002531274	0.034874306	0.01199221	0.17153035
Ruminococcus sp. SR1/5	0.170415	0.0920675	0.0253829	0.174018	0.139535	0.0239137	0.943056	0.123941	0.501286	0.1239409	0.5076359	0.9430559	0.3117634
Prevotella dentalis	0.953336	0.873899	0.0406158	1.04643	1.02934	0.0548707	0.387932	0.194307	0.356785	0.1943071	0.9675598	0.38793204	0.09203307
Terrisporobacter petrolearius	0.0118653	0.0168089	0.00109412	0.0132729	0.0215513	0.0019055	0.613561	0.0221237	0.358477	0.0221237326	0.0009688231	0.6135615	0.1443547
Eggerthella lenta	0.202679	0.129694	0.0173346	0.20102	0.137538	0.0134001	0.984923	0.013161	0.816137	0.01316101	0.02314263	0.9849225	0.7581173
Clostridium bornimense	0.0138839	0.0179726	0.000823203	0.0158545	0.0227183	0.00159381	0.384484	0.0410665	0.354826	0.04106649	0.00192850	0.38448415	0.05711752
Prevotella communis	3.0134	3.43559	0.149911	3.31164	3.39099	0.164316	0.465525	0.180547	0.579641	0.1805469	0.5386061	0.4655252	0.9704480
Wujia chipingensis	0.115308	0.123728	0.00539335	0.118506	0.119745	0.00401152	0.728376	0.39102	0.601945	0.3910196	0.8880072	0.7283761	0.6913473
Clostridium manihotivorum	0.0101601	0.0144078	0.000762808	0.0111777	0.0166057	0.00102884	0.486577	0.000598399	0.471114	5.983995e-04	4.560115e-05	0.4865767	0.1685725
Olsenella uli	0.197606	0.119747	0.0192461	0.277286	0.199541	0.0291363	0.0945463	0.0558572	0.950453	0.05585716	0.05775857	0.09454634	0.08944160
Novisyntrophococcus fermenticellae	0.0781242	0.0793864	0.00288419	0.0786214	0.0891168	0.0038144	0.94652	0.849831	0.352274	0.8498314	0.1346424	0.9465195	0.1713094
Clostridium intestinale	0.0132753	0.0179569	0.000994508	0.0146643	0.0220478	0.00170931	0.577276	0.0274704	0.396189	0.02747037	0.00156585	0.5772763	0.1380574
Pusillibacter faecalis	0.281545	0.191493	0.0188975	0.215941	0.166085	0.0121239	0.0197133	0.00256846	0.307035	0.002568459	0.050375906	0.01971326	0.31226749
Blautia producta	0.0785584	0.0769201	0.00326644	0.0789872	0.086653	0.00422169	0.96427	0.807044	0.329205	0.8070439	0.2505798	0.9642704	0.2177190
Bifidobacterium pseudolongum	1.71836	1.08303	0.273211	1.22554	0.881745	0.218478	0.270451	0.0249929	0.377626	0.02499287	0.22444256	0.2704511	0.6666486
Blautia obeum	0.390484	0.389758	0.0168771	0.38292	0.427338	0.0163387	0.829309	0.971081	0.360477	0.9710808	0.1831977	0.8293092	0.2905344
Olsenella timonensis	0.249865	0.14691	0.0267805	0.331023	0.225479	0.0312509	0.124102	0.0493513	0.992627	0.04935132	0.04229768	0.1241016	0.1379968
Clostridium isatidis	0.00783435	0.0108499	0.000578199	0.00902225	0.0133385	0.000992632	0.40673	0.0269505	0.500923	0.026950479	0.002781384	0.4067302	0.1069879
Enterobacter hormaechei	0.141999	0.118997	0.00699416	0.136374	0.130232	0.00544466	0.645133	0.0207144	0.192383	0.02071444	0.50050264	0.6451330	0.3427128
Vescimonas fastidiosa	0.659253	0.452278	0.0473105	0.484445	0.35297	0.0318058	0.0167915	0.00458206	0.508292	0.004582057	0.028753637	0.01679153	0.10987534
Parafannyhessea umbonata	1.13721	0.64407	0.163877	2.80431	1.69123	0.523468	0.0655776	0.0277444	0.954516	0.02774438	0.02592581	0.06557762	0.06298637
Lacrimispora xylanisolvens	0.0748605	0.0797255	0.00297726	0.0762325	0.0829378	0.00300053	0.817147	0.429572	0.836204	0.4295722	0.2723421	0.8171468	0.6074361
Bacteroides finegoldii	0.0440325	0.0505179	0.00224507	0.0451914	0.0500773	0.00220609	0.79235	0.144727	0.803419	0.1447269	0.2418237	0.7923497	0.9401161
Vescimonas coprocola	0.610747	0.405645	0.0479412	0.453075	0.323734	0.0330856	0.0331347	0.00546247	0.496167	0.005462468	0.035948938	0.03313472	0.19153338
Lachnospira eligens	0.0990259	0.124927	0.00644971	0.110101	0.118434	0.00381529	0.246998	0.0172429	0.216819	0.01724292	0.40086378	0.2469978	0.5250363
[Ruminococcus] lactaris	0.117584	0.124088	0.00503985	0.120162	0.132643	0.00500789	0.796539	0.520255	0.688986	0.5202546	0.2244737	0.7965394	0.4183293
Oscillibacter sp. PEA192	0.333944	0.245943	0.0191739	0.292585	0.234279	0.0134578	0.155356	0.00656763	0.493917	0.006567627	0.045245745	0.1553562	0.6656644
Prevotella intermedia	0.458403	0.492069	0.0231859	0.515098	0.530013	0.0238737	0.24933	0.36881	0.777303	0.3688099	0.5922007	0.2493303	0.4108961
Qiania dongpingensis	0.166184	0.151442	0.00493587	0.154845	0.152387	0.00521525	0.266489	0.178013	0.40663	0.1780133	0.8259537	0.2664886	0.9297856
Mediterraneibacter gnavus	0.354396	0.32184	0.0258743	0.346042	0.393827	0.0331932	0.870158	0.587518	0.340134	0.5875180	0.4129321	0.8701585	0.2604376
Blautia hydrogenotrophica	0.118234	0.108242	0.00345774	0.112536	0.111442	0.00359144	0.419677	0.183114	0.387436	0.1831137	0.8794953	0.4196774	0.6610053
Prevotella denticola	0.529212	0.544966	0.0265519	0.625264	0.609368	0.0325957	0.124056	0.740372	0.68054	0.740372	0.802658	0.1240558	0.2469111
Sodaliphilus pleomorphus	0.905076	0.751646	0.0473278	1.04549	0.869629	0.0815737	0.362725	0.00577431	0.8908	0.005774312	0.006399383	0.362725	0.325698
Ligilactobacillus ruminis	0.0351603	0.0366923	0.00162349	0.0339937	0.0390024	0.00148613	0.705132	0.600014	0.292253	0.60001384	0.04855055	0.7051319	0.4181908
[Ruminococcus] torques	0.241603	0.260378	0.0104501	0.235398	0.265961	0.00944976	0.762288	0.347704	0.687166	0.3477039	0.1319724	0.7622876	0.7852203
Claveliimonas bilis	0.200184	0.202537	0.00808779	0.19485	0.213596	0.0079962	0.748353	0.862495	0.497687	0.8624947	0.2558629	0.7483532	0.5193237
Bacteroides sedimenti	0.0316228	0.0358024	0.00138209	0.0340128	0.0366381	0.00171772	0.446973	0.160586	0.731765	0.1605858	0.3228887	0.4469733	0.7405398
Segatella baroniae	0.256468	0.363457	0.030104	0.269218	0.372027	0.0214253	0.736022	0.0324087	0.952755	0.03240871	0.03414199	0.7360223	0.8071139
Lactobacillus johnsonii	0.0101671	0.0127375	0.000560035	0.0134158	0.0182847	0.00152531	0.148589	0.0376539	0.229323	0.0376538619	0.0006456628	0.14858938	0.02302868
Caproicibacterium amylolyticum	0.0972785	0.0889841	0.0027115	0.081407	0.083286	0.00359768	0.0172937	0.224178	0.283872	0.2241784	0.7751496	0.01729374	0.38218109
Blautia parvula	0.220604	0.203973	0.00736439	0.201676	0.214423	0.00881864	0.249953	0.350368	0.226773	0.3503678	0.4288028	0.2499532	0.5460552
Corynebacterium xerosis	0.0296924	0.0211865	0.00469143	0.0626546	0.0305521	0.0152689	0.172699	0.658859	0.449654	0.6588587	0.1322325	0.1726990	0.6730208
Listeria monocytogenes	0.104469	0.0566802	0.0126696	0.067115	0.0875831	0.0110214	0.100666	0.0527751	0.0447193	0.05277507	0.34700754	0.1006664	0.1782522
Anaerocolumna sp. MB42-C2	0.034165	0.0408562	0.0017274	0.0338404	0.0403279	0.00134528	0.908462	0.0267769	0.959053	0.02677688	0.02740894	0.9084621	0.8548152
Alistipes senegalensis	0.113908	0.0919857	0.00481617	0.103014	0.0887863	0.00271216	0.10628	0.00123497	0.345544	0.001234969	0.019553366	0.1062801	0.6582149
Segatella hominis	0.396593	0.350007	0.0738923	0.412993	0.459952	0.0472135	0.70427	0.648569	0.301868	0.6485688	0.3057226	0.7042697	0.2423604
Prevotella herbatica	0.120627	0.137538	0.00803076	0.141536	0.153614	0.00781178	0.190279	0.201521	0.852938	0.2015208	0.2814376	0.1902794	0.2726776
Intestinibaculum porci	0.266374	0.288459	0.0999075	0.928607	1.25672	0.17947	0.0177598	0.973376	0.136065	0.97337599	0.03406086	0.01775975	0.00199357
Slackia heliotrinireducens	0.271761	0.180636	0.0199895	0.278504	0.201395	0.0159905	0.781732	0.00755835	0.757118	0.007558347	0.016889731	0.7817323	0.4832840
Segatella bryantii	0.627622	0.921832	0.0710962	0.744712	1.00979	0.0537621	0.228969	0.0119256	0.835006	0.01192562	0.01941272	0.2289688	0.3753606
Kineothrix sp. MB12-C1	0.074466	0.0810137	0.00331087	0.0709958	0.0772789	0.00214449	0.53588	0.251578	0.968063	0.2515782	0.2610277	0.5358796	0.5115130
Enorma phocaeensis	0.104042	0.0666392	0.00885366	0.116658	0.08496	0.0081293	0.391405	0.0214423	0.78615	0.02144231	0.04152912	0.3914053	0.2326358
Bacteroides heparinolyticus	0.116149	0.168256	0.0187501	0.119338	0.146889	0.0146542	0.917729	0.117742	0.587867	0.1177422	0.3788071	0.9177289	0.5309699
Clostridium chauvoei	0.00708237	0.00883583	0.00068343	0.00614953	0.0110902	0.000952769	0.524483	0.253884	0.144399	0.253884102	0.003300115	0.5244831	0.1415680
Eshraghiella crossota	0.0973615	0.11627	0.00540356	0.102569	0.111736	0.00372625	0.537617	0.0469567	0.437086	0.04695668	0.30612783	0.5376175	0.6175742
Paramuribaculum intestinale	0.13371	0.121831	0.00441654	0.130518	0.120667	0.00432001	0.707985	0.0297387	0.667022	0.02973870	0.08292253	0.7079851	0.9857500
Clostridium butyricum	0.0202311	0.0282588	0.00174839	0.0210749	0.0369122	0.00319087	0.849184	0.0154021	0.12316	1.540210e-02	8.055036e-05	0.84918445	0.08169864
Monoglobus pectinilyticus	0.0300025	0.0344514	0.00129663	0.032736	0.0406819	0.00371398	0.624042	0.340257	0.617026	0.34025733	0.09740728	0.6240416	0.2940863
Selenomonas sputigena	0.147229	0.114391	0.00614362	0.158774	0.137182	0.00982153	0.477844	0.00558841	0.405927	0.005588406	0.054619574	0.4778440	0.1379238
Prevotella corporis	0.231386	0.241768	0.0107437	0.261279	0.269254	0.0124675	0.219756	0.601918	0.998197	0.6019182	0.5842498	0.2197561	0.2288415
Chordicoccus furentiruminis	1.83504	1.63415	0.0851743	2.45035	2.50846	0.208554	0.0782612	0.27004	0.220407	0.2700400	0.5253673	0.07826116	0.00666751
Intestinibacter bartlettii	0.00743926	0.0104781	0.000663365	0.00863533	0.0159365	0.00160262	0.580844	0.0974164	0.118393	0.0974163607	0.0006081911	0.5808442	0.0219266
Enterocloster clostridioformis	0.236789	0.218068	0.00688652	0.223921	0.230847	0.00859725	0.408701	0.268658	0.269414	0.2686582	0.6503660	0.4087011	0.4422631
Aristaeella lactis	6.48859	5.1988	0.451957	3.87113	3.32631	0.387329	0.010731	0.0547978	0.566586	0.05479784	0.20538816	0.01073099	0.02547756
Nocardiopsis gilva	0.0132515	0.00863495	0.00111578	0.0129849	0.00893696	0.000886243	0.882887	0.0145832	0.821791	0.01458321	0.02458424	0.8828872	0.8772521
Mogibacterium pumilum	0.0776398	0.0808373	0.00381385	0.074276	0.0846781	0.00309453	0.635926	0.636298	0.480254	0.6362982	0.1438734	0.6359259	0.5916820
[Clostridium] symbiosum	0.158022	0.151688	0.00550253	0.152257	0.160753	0.0061856	0.624807	0.627699	0.396302	0.6276990	0.4693001	0.6248071	0.4687364
Butyrivibrio proteoclasticus	0.590384	0.890598	0.0789025	0.427122	0.575579	0.0479493	0.191987	0.00304853	0.281463	0.003048527	0.063820200	0.19198685	0.02782103
Hoylesella enoeca	0.26946	0.280855	0.0108508	0.313472	0.316376	0.0140029	0.0989533	0.567157	0.816156	0.5671566	0.7914632	0.09895326	0.15478144
Bacteroides ovatus	0.115456	0.124602	0.00570142	0.133527	0.136801	0.00752701	0.199573	0.500782	0.794148	0.5007821	0.7432366	0.1995727	0.3338614
[Clostridium] hylemonae	0.170247	0.157583	0.00570927	0.162536	0.169485	0.00633842	0.524554	0.3378	0.275485	0.3377998	0.5554603	0.5245539	0.3515323
Clostridium beijerinckii	0.0310721	0.0409419	0.00238181	0.0586289	0.0840435	0.0193259	0.331777	0.0250103	0.0771045	2.501033e-02	5.619061e-05	0.3317766	0.1515417
uncultured Draconibacterium sp.	0.0805446	0.0934935	0.00330509	0.0810832	0.0968924	0.00378963	0.940375	0.0492613	0.72324	0.04926134	0.01507200	0.9403746	0.5968833
Bacteroides caecimuris	0.043007	0.0469046	0.00163051	0.0457717	0.0476559	0.00227467	0.500926	0.303906	0.74048	0.3039055	0.5457387	0.5009264	0.7730675
Romboutsia sp. 13368	0.00493503	0.00724314	0.00047835	0.005541	0.00876511	0.000772378	0.599027	0.0172187	0.556424	0.01721872	0.00219124	0.5990270	0.2471102
Treponema putidum	0.00648151	0.00788374	0.000292307	0.00703339	0.00920329	0.000462218	0.414122	0.0112849	0.351286	0.0112848785	0.0004504655	0.41412190	0.07784042
Bacteroides xylanisolvens	0.182301	0.192156	0.00749208	0.202884	0.206064	0.00806316	0.203627	0.44784	0.718557	0.4478399	0.7845809	0.2036269	0.4177809
Bifidobacterium bifidum	0.0975183	0.0614422	0.0116213	0.061744	0.0903299	0.0119535	0.121966	0.104559	0.044849	0.1045595	0.1980131	0.1219657	0.2141897
Prevotella histicola	0.103816	0.120574	0.00679863	0.125136	0.132535	0.00755597	0.148128	0.149615	0.603413	0.1496155	0.4300049	0.1481278	0.3584516
Turicibacter sp. H121	0.00586805	0.00735429	0.000533187	0.00522058	0.00750192	0.000593339	0.543272	0.18652	0.605636	0.1865201	0.0442608	0.5432724	0.8938672
Intestinimonas butyriciproducens	0.351583	0.24354	0.0234734	0.266801	0.201902	0.0152109	0.0167708	0.00293341	0.385959	0.002933409	0.035476202	0.01677076	0.18875229
Clostridium cadaveris	0.0116976	0.0141206	0.000622059	0.012788	0.0162058	0.000873558	0.435597	0.0512946	0.56314	0.051294565	0.007633728	0.4355973	0.1581931
Prevotella nigrescens	0.185017	0.193832	0.00735764	0.203923	0.210744	0.00864202	0.260665	0.510742	0.987383	0.5107419	0.5068176	0.2606647	0.2770654
Anaeromicropila herbilytica	0.0261096	0.0332923	0.00167684	0.0282445	0.0338049	0.00110027	0.380695	0.00529316	0.627788	0.005293156	0.019596653	0.3806950	0.8072177
Blautia massiliensis (ex Durand et al. 2017)	1.54175	1.53678	0.0683747	1.61755	1.56933	0.101264	0.724058	0.928731	0.788018	0.9287314	0.6313295	0.7240576	0.9658769
Phocaeicola vulgatus	0.116301	0.121903	0.00436299	0.120809	0.122676	0.00421827	0.610121	0.425855	0.716855	0.4258550	0.7550065	0.6101206	0.9138931
Olsenella sp. oral taxon 807	0.113971	0.0735755	0.00931803	0.146473	0.10803	0.0133008	0.139067	0.0494812	0.920175	0.04948118	0.05739568	0.1390667	0.1191722
Streptococcus ruminantium	0.174551	0.285349	0.135483	0.0875552	0.0238638	0.0421672	0.655656	0.677836	0.573719	0.6778359	0.7027809	0.6556562	0.2372658
Paraclostridium ghonii	0.00502939	0.00762002	0.000548085	0.00562097	0.00999495	0.000986304	0.674796	0.0426372	0.335521	0.042637219	0.001780064	0.6747958	0.1227804
Massilistercora timonensis	0.407732	0.34769	0.0125884	0.380738	0.373673	0.0153235	0.306389	0.0453848	0.182291	0.04538483	0.82787290	0.3063895	0.3602532
Phocaeicola coprophilus	0.13635	0.144459	0.0046135	0.142959	0.142631	0.00578806	0.555112	0.435287	0.577416	0.4352872	0.9920690	0.5551124	0.9170975
Escherichia fergusonii	0.00627857	0.00639497	0.000297471	0.00596028	0.00598866	0.000259564	0.576029	0.82822	0.906385	0.828220	0.955845	0.5760294	0.4877241
uncultured Alistipes sp.	0.218602	0.177167	0.0102088	0.197566	0.16195	0.00616843	0.155699	0.00709511	0.797828	0.007095108	0.013190979	0.1556986	0.2931515
Ruminococcus albus	0.576157	0.824687	0.0557678	0.745248	0.646943	0.0444686	0.0704112	0.0155641	0.0186989	0.01556413	0.34702018	0.07041117	0.08115469
Escherichia coli	1.32539	0.969811	0.0940072	1.05555	0.870984	0.129737	0.0917065	0.0896889	0.354669	0.08968893	0.63548834	0.09170654	0.72228093
Prevotella fusca	0.215214	0.232099	0.011085	0.238315	0.253814	0.0115339	0.323586	0.402014	0.960609	0.4020136	0.3471737	0.3235861	0.3094173
Ruthenibacterium lactatiformans	0.254949	0.188189	0.0129073	0.226529	0.178599	0.0100809	0.144844	0.00282307	0.511993	0.002823067	0.018752555	0.1448438	0.6100726
Eubacterium sp. MSJ-33	0.0728773	0.0821638	0.00323512	0.076747	0.0838279	0.00299819	0.526086	0.15007	0.801525	0.1500702	0.2531527	0.5260857	0.7919254
Bacteroides zhangwenhongii	0.0221822	0.0266956	0.00113303	0.0257997	0.0292606	0.00184384	0.239499	0.0860155	0.824754	0.08601545	0.13445365	0.2394994	0.3552614
Bacteroides faecium	0.0534151	0.0598739	0.00245492	0.0575278	0.0598521	0.00279147	0.443098	0.164194	0.540395	0.1641941	0.5495759	0.4430976	0.9264919
Clostridioides difficile	0.231261	0.281454	0.0250919	0.280596	0.313064	0.0252004	0.31993	0.291562	0.792606	0.2915618	0.4715423	0.3199296	0.5477250
Caproiciproducens sp. CPB-2	0.152344	0.123833	0.00583845	0.117071	0.112174	0.00424168	0.000502325	0.00420599	0.067487	0.004205991	0.565519994	0.0005023246	0.2106628077
Lawsonibacter asaccharolyticus	0.435972	0.291227	0.0324846	0.33295	0.243493	0.0223271	0.0385096	0.00500297	0.447924	0.005002973	0.042356859	0.03850956	0.27147145
Butyrivibrio hungatei	0.578272	0.841428	0.0698381	0.42737	0.583986	0.0401036	0.185196	0.00919646	0.431412	0.00919646	0.07869989	0.18519614	0.02978094
Bacteroides caccae	0.0710248	0.0778974	0.0028466	0.0781389	0.0790832	0.00345549	0.277264	0.274791	0.507851	0.2747907	0.8483881	0.2772644	0.8162301
Limosilactobacillus mucosae	0.011939	0.0110503	0.000361624	0.0119073	0.0135149	0.000557851	0.971387	0.325458	0.0589407	0.3254580	0.0802483	0.97138682	0.01263277
Porphyromonas gingivalis	0.0732294	0.0722596	0.00852927	0.0859991	0.0960026	0.00946405	0.477179	0.974399	0.686923	0.9743992	0.5861418	0.4771793	0.2131197
Clostridium baratii	0.0140313	0.0204231	0.00144209	0.0151257	0.0261877	0.00235417	0.746775	0.0265194	0.309705	0.0265194202	0.0008691629	0.7467748	0.1416097
Bacteroides nordii	0.0604913	0.0713784	0.00276709	0.0615579	0.0670424	0.00248227	0.834638	0.0433359	0.458545	0.0433359	0.2649728	0.8346382	0.4119945
Limosilactobacillus reuteri	0.0618473	0.0543626	0.00390546	0.0512725	0.0436859	0.00511662	0.243672	0.427423	0.980856	0.4274225	0.3939408	0.2436725	0.2447146
Coprococcus sp. ART55/1	0.123222	0.135336	0.00565861	0.13183	0.133412	0.00453539	0.39827	0.253877	0.477559	0.2538772	0.8651808	0.3982699	0.8572297
Lachnoanaerobaculum gingivalis	0.0912973	0.103691	0.00401925	0.0964137	0.10173	0.00317456	0.458149	0.099326	0.480169	0.09932596	0.46089966	0.4581494	0.7833892
Bacteroides intestinalis	0.0463524	0.053475	0.00227484	0.0474824	0.0524521	0.00216759	0.796159	0.10081	0.740255	0.1008098	0.2084842	0.7961588	0.8654542
Emergencia timonensis	0.1276	0.116909	0.00362498	0.117546	0.11923	0.00452061	0.225521	0.223155	0.309012	0.2231546	0.8406082	0.2255213	0.7946823
Paludicola sp. MB14-C6	0.0196538	0.0245956	0.00104977	0.0229478	0.0253468	0.00184164	0.268887	0.0688703	0.473798	0.06887035	0.35305735	0.2688870	0.8230708
Clostridium septicum	0.00601521	0.00954263	0.000675327	0.00680104	0.0128669	0.00132109	0.665678	0.033665	0.306715	0.033665044	0.001124407	0.6656781	0.1007829
Cellulosilyticum lentocellum	0.00778036	0.0102871	0.000523929	0.00814426	0.0112866	0.000558739	0.678473	0.0115475	0.614767	0.011547535	0.002023306	0.6784727	0.2732118
[Clostridium] scindens	0.383545	0.359474	0.012624	0.371137	0.389258	0.0145459	0.639486	0.431691	0.298481	0.4316907	0.4875623	0.6394864	0.3082304
Phocaeicola salanitronis	0.148771	0.15144	0.00464392	0.154688	0.153887	0.00620339	0.621779	0.842301	0.863927	0.8423007	0.9678861	0.6217788	0.7696403
Blautia liquoris	0.0658235	0.0674243	0.00233791	0.0670589	0.0766855	0.00412814	0.854762	0.810825	0.421597	0.8108247	0.1700978	0.8547623	0.1936576
Segatella oris	0.240944	0.256122	0.0129613	0.273187	0.287386	0.0135905	0.237057	0.485855	0.938898	0.4858551	0.4038055	0.2370571	0.2181283
Bacteroides humanifaecis	0.0641091	0.0723614	0.00343549	0.0678394	0.0658539	0.00424798	0.649826	0.214269	0.266678	0.2142695	0.7567962	0.6498263	0.4561182
Paraprevotella clara	0.134473	0.140193	0.00446666	0.14534	0.140874	0.0055395	0.304528	0.567873	0.463469	0.5678725	0.6399052	0.3045277	0.8936429
Barnesiella viscericola	0.192232	0.179022	0.00572554	0.183961	0.173694	0.00622785	0.481442	0.173838	0.772789	0.1738384	0.3081144	0.4814418	0.7204188
Stomatobaculum sp. F0698	0.667445	0.562168	0.0239544	0.599366	0.587141	0.0183918	0.103868	0.0200181	0.12704	0.02001807	0.74669446	0.1038683	0.5454405
Coprococcus eutactus	0.150566	0.17323	0.00832657	0.170358	0.169332	0.0051408	0.143835	0.119341	0.237098	0.1193407	0.9428795	0.1438354	0.8007970
Barnesiella sp. An22	0.197356	0.178348	0.00635705	0.185902	0.174211	0.00690253	0.381049	0.0630454	0.53602	0.06304541	0.26420923	0.3810494	0.8519695
Alistipes onderdonkii	0.175825	0.148468	0.00707338	0.158957	0.135517	0.0046192	0.117977	0.00586565	0.762242	0.005865654	0.012069221	0.1179771	0.2346069
Caproicibacterium lactatifermentans	0.0837718	0.0783992	0.00233268	0.0786356	0.0816234	0.00385059	0.424154	0.424888	0.379924	0.4248875	0.6570012	0.4241539	0.6412314
Coprococcus catus	0.168871	0.175562	0.00642986	0.179574	0.192673	0.00776951	0.470608	0.632618	0.736693	0.6326175	0.3337956	0.4706079	0.2566840
Prevotella jejuni	0.203264	0.228334	0.012087	0.224603	0.245808	0.0119413	0.379088	0.216265	0.938391	0.2162645	0.2382894	0.3790876	0.4388637
Sorangium cellulosum	0.110321	0.0730236	0.00878714	0.10362	0.0685249	0.00911607	0.656579	0.0256205	0.920728	0.02562053	0.02983097	0.6565792	0.7644203
Bacteroides cellulosilyticus	0.086421	0.0968501	0.00341615	0.0896115	0.0961618	0.00421568	0.693737	0.171316	0.742085	0.1713161	0.3338159	0.6937375	0.9707827
Coprococcus comes	0.217902	0.223597	0.00966527	0.21447	0.234128	0.00936088	0.865521	0.744467	0.628838	0.7444666	0.3093686	0.8655213	0.6064416
Fusobacterium necrophorum	0.0332333	0.0725177	0.01965	0.254442	0.258901	0.15971	0.419843	0.782994	0.933218	0.7829937	0.8700710	0.4198426	0.5049520
Bacteroides faecis	0.0758652	0.0831216	0.00276454	0.0818465	0.0854708	0.00386676	0.394162	0.290477	0.724535	0.2904767	0.5490042	0.3941618	0.7120801
Clostridium taeniosporum	0.00617704	0.00977967	0.000671283	0.00676757	0.0129441	0.00131128	0.74148	0.0253061	0.272936	0.0253060772	0.0006357626	0.7414804	0.1092581
Campylobacter fetus	0.00366721	0.00531952	0.000355751	0.00361079	0.0062557	0.000555278	0.944041	0.0177822	0.338496	0.0177822488	0.0006815441	0.9440411	0.3087177
Emergencia sp. JLR.KK010	0.0658554	0.0680663	0.00246635	0.0635764	0.0677492	0.00262776	0.660847	0.674065	0.797129	0.6740649	0.4260354	0.6608471	0.9479497
Clostridium gelidum	0.0103704	0.0145087	0.000850723	0.0117619	0.0217375	0.00209904	0.615363	0.0848115	0.103916	0.0848114860	0.0004103415	0.61536254	0.01842538
Blautia sp. SC05B48	0.14582	0.14351	0.00557024	0.134854	0.147107	0.00620821	0.361233	0.878733	0.406562	0.8787331	0.3031501	0.3612332	0.7758391
Salmonella enterica	1.3954	1.93263	0.351776	1.52486	1.83751	0.129498	0.724551	0.453035	0.768742	0.4530348	0.2360119	0.7245513	0.4931173
Eubacterium callanderi	0.133539	0.120126	0.0080661	0.208303	0.202405	0.0210845	0.033886	0.271004	0.537656	0.2710039	0.7809526	0.03388601	0.01480711
Clostridium saccharoperbutylacetonicum	0.0135403	0.0187067	0.00105084	0.015223	0.0260985	0.00224956	0.577672	0.0239251	0.109299	0.0239251448	0.0001045464	0.57767174	0.03059523
Pseudobutyrivibrio xylanivorans	0.544138	0.883162	0.0832617	0.440895	0.560379	0.0457423	0.474897	0.00180909	0.11334	0.001809092	0.174149634	0.47489652	0.02602946
Parabacteroides sp. AD58	0.0445475	0.0506918	0.00184746	0.0482399	0.0498621	0.00215395	0.361476	0.099832	0.385082	0.09983205	0.60980128	0.3614762	0.9097409
Eubacterium ventriosum	0.0608382	0.0821047	0.00464993	0.0659406	0.0753735	0.00281719	0.436937	0.00621648	0.230596	0.006216481	0.177841749	0.4369372	0.3402486
Clostridium gasigenes	0.00772243	0.0107579	0.000753896	0.00834756	0.015042	0.00143033	0.755975	0.0848453	0.176754	0.084845339	0.001081349	0.75597472	0.05568536
Clostridium saccharobutylicum	0.0104965	0.0130496	0.00113546	0.00985036	0.0174706	0.00155353	0.794092	0.284479	0.141957	0.28447942	0.00373092	0.7940919	0.0886621
Romboutsia ilealis	0.00526884	0.00734717	0.000475096	0.00596918	0.00939852	0.000824115	0.565738	0.0489216	0.389396	0.048921636	0.002900947	0.5657376	0.1241927
Bacteroides graminisolvens	0.0404997	0.0453639	0.0018911	0.0423336	0.0449666	0.00206552	0.648286	0.204974	0.718179	0.2049735	0.4130284	0.6482860	0.9769627
Blautia argi	0.117047	0.118144	0.00440793	0.112003	0.1204	0.00453059	0.581433	0.892244	0.581978	0.8922439	0.3567408	0.5814327	0.8129315
Pyramidobacter sp. YE332	0.128749	0.107039	0.00656601	0.108588	0.0936516	0.00604021	0.0982724	0.0565885	0.658511	0.05658855	0.16028772	0.09827235	0.27153792
Paraclostridium bifermentans	0.00928236	0.0132058	0.000908205	0.0111148	0.0208362	0.00209923	0.520562	0.065825	0.0872425	0.0658249879	0.0002203427	0.5205621	0.0174624

## Sheet: S2F-Bacteria-Feces
	LR			HR			Overall P-values			LR	HR	LR vs HR
	2Hr	8Hr	SEM	2Hr	8Hr	SEM	Group	SamplingHour	Group:SamplingHour	2Hr vs 8Hr	2Hr vs 8Hr	2Hr	8Hr
Muribaculum gordoncarteri	0.138115	0.14386	0.0103735	0.14634	0.140237	0.00851788	0.700387	0.626817	0.438189	0.6268170	0.5363618	0.7003870	0.8570018
Acutalibacter muris	0.125944	0.203323	0.0108678	0.143306	0.195828	0.00969497	0.187656	1.13276e-07	0.0518964	1.132756e-07	1.694919e-05	0.1876559	0.5812199
Slackia heliotrinireducens	0.0946208	0.246366	0.0183959	0.107957	0.265924	0.0199604	0.298171	8.36517e-10	0.848271	8.365175e-10	6.736093e-10	0.2981714	0.1813333
Paraprevotella clara	0.184825	0.122989	0.0153392	0.204796	0.115879	0.0169496	0.512423	0.0156159	0.427646	0.015615932	0.001025007	0.5124228	0.7774016
Aristaeella hokkaidonensis	0.467089	0.707714	0.0398306	0.452104	0.600466	0.0330353	0.823553	8.9678e-05	0.200607	8.967802e-05	4.121918e-03	0.82355350	0.08695621
Bacteroides salyersiae	0.230981	0.172633	0.0144269	0.25712	0.152347	0.0213788	0.462325	0.0318873	0.209349	0.0318872505	0.0004726343	0.4623246	0.4886624
Paramuribaculum intestinale	0.116326	0.111058	0.00964769	0.126641	0.118665	0.00820827	0.571149	0.602924	0.846975	0.6029244	0.4128832	0.5711489	0.6749602
Phocaeicola dorei	1.26815	0.584812	0.106249	1.29417	0.494734	0.121157	0.931311	2.32307e-05	0.435178	2.323074e-05	1.908893e-06	0.9313106	0.4097918
Shigella flexneri	0.0174391	0.0416174	0.00591755	0.0244476	0.0363471	0.00479063	0.432217	0.0095741	0.286013	0.009574104	0.172183725	0.4322174	0.6026238
Prevotella corporis	0.0852676	0.0642726	0.0046655	0.0864521	0.0592433	0.00611381	0.999292	0.00534294	0.597173	0.0053429430	0.0007521903	0.9992919	0.5923991
Duncaniella dubosii	0.110785	0.103694	0.00865085	0.120679	0.110966	0.00757581	0.557493	0.41857	0.840837	0.4185697	0.2601479	0.5574934	0.6588685
Paraclostridium ghonii	0.212107	0.171913	0.0252689	0.201756	0.185604	0.0248738	0.887019	0.319671	0.649443	0.3196712	0.6920876	0.8870193	0.7968258
Prevotella multiformis	0.0561555	0.0582756	0.00277127	0.0584182	0.0554855	0.00350586	0.817317	0.765432	0.530372	0.7654316	0.5504700	0.8173167	0.6638784
Clostridium sp. SY8519	0.179766	0.343991	0.0220542	0.186145	0.364675	0.0226886	0.702809	1.26911e-08	0.636261	1.269105e-08	4.149081e-09	0.7028094	0.3401325
uncultured Alistipes sp.	1.01999	0.568256	0.0811951	1.03613	0.50319	0.0985734	0.977416	0.00103864	0.623325	0.0010386416	0.0001682366	0.9774162	0.5459893
Enterocloster bolteae	0.177642	0.288248	0.0158123	0.171982	0.284226	0.0143018	0.760611	3.61516e-08	0.958553	3.615161e-08	2.538238e-08	0.7606112	0.7986659
Muribaculum intestinale	0.141966	0.113012	0.00925546	0.154653	0.111745	0.0103347	0.529777	0.0170265	0.424411	0.01702648	0.00104072	0.5297768	0.9447125
Prevotella denticola	0.101315	0.0930721	0.00505847	0.106488	0.0900531	0.0074281	0.70578	0.379857	0.515578	0.37985684	0.07426691	0.7057798	0.7943175
Pseudomonas marginalis	0.0384629	0.00573682	0.0174175	0.00163352	0.00808224	0.00221799	0.145929	0.204724	0.261067	0.2047241	0.7594912	0.1459288	0.9136502
Enorma phocaeensis	0.0315337	0.0799943	0.0059853	0.0381781	0.0962792	0.00788855	0.30952	2.99896e-07	0.323476	2.998957e-07	2.535693e-08	0.30951972	0.02142074
Ruminococcus champanellensis	0.308293	0.346331	0.0126659	0.362584	0.337168	0.0187131	0.107962	0.11722	0.0773849	0.1172203	0.3338489	0.1079615	0.7490156
Buchnera aphidicola	0.0828613	0.115209	0.00691647	0.11021	0.119964	0.0060171	0.041703	0.000306056	0.0400435	0.0003060562	0.1556575718	0.04170298	0.69192096
Sodaliphilus pleomorphus	0.115989	0.0957793	0.00668086	0.118324	0.102349	0.00717458	0.9344	0.0728958	0.732144	0.07289577	0.15650046	0.9344001	0.6332860
Bifidobacterium dentium	0.0705185	0.143784	0.0129361	0.106552	0.175636	0.0259592	0.429781	0.00809057	0.902808	0.008090570	0.008991162	0.4297811	0.4856474
Prevotella melaninogenica	0.33672	0.2471	0.0191186	0.352837	0.228934	0.0248316	0.754225	0.00333966	0.39657	0.0033396604	0.0001665622	0.7542254	0.5887166
Terrisporobacter petrolearius	0.115339	0.122144	0.00918351	0.126177	0.132544	0.0109569	0.581616	0.445217	0.932655	0.4452169	0.4960460	0.5816161	0.6197913
Bifidobacterium longum	0.195603	0.374149	0.0272525	0.266587	0.420539	0.0540733	0.459304	0.00141481	0.655074	0.001414811	0.004182668	0.4593041	0.7151048
Prevotella dentalis	0.0847856	0.0949551	0.00569189	0.0879223	0.0908269	0.00553589	0.850935	0.213285	0.533726	0.2132854	0.6705517	0.8509345	0.7128744
Roseburia intestinalis	0.727374	0.690357	0.0407486	0.892957	0.76362	0.0503971	0.110774	0.462464	0.421913	0.46246404	0.06477086	0.1107736	0.3992148
Solibaculum mannosilyticum	0.234329	0.255036	0.0131489	0.278057	0.246739	0.0175963	0.166926	0.301316	0.0971522	0.3013158	0.1726942	0.1669265	0.7504126
Olsenella sp. oral taxon 807	0.0322656	0.0908917	0.00723541	0.0437009	0.115249	0.0108481	0.275045	3.00922e-06	0.379079	3.009224e-06	2.336691e-07	0.27504543	0.03444108
Faecalibacterium prausnitzii	1.41202	2.03009	0.0990472	1.53744	2.03807	0.101843	0.349514	2.0879e-06	0.254787	2.087900e-06	3.493752e-05	0.3495142	0.9918555
Bifidobacterium adolescentis	0.23577	0.592051	0.0723513	0.433591	0.885992	0.139829	0.352948	0.00661986	0.851087	0.006619864	0.002742742	0.3529477	0.2681268
Ruminococcus gauvreauii	0.116527	0.198535	0.0110085	0.135874	0.220239	0.0114658	0.0944955	1.32336e-07	0.966347	1.323356e-07	9.960230e-08	0.09449547	0.07789668
Alistipes onderdonkii	0.172544	0.194366	0.00852168	0.187188	0.189288	0.0143542	0.624386	0.327358	0.53107	0.3273577	0.9018525	0.6243864	0.8039099
Bordetella pertussis	0.00079483	0.00253293	0.000396603	0.000913134	0.00304836	0.000406435	0.892386	0.0167972	0.647642	0.016797157	0.003414904	0.8923859	0.4491326
Salmonella enterica	0.431847	0.986414	0.0983052	0.503592	2.00533	0.571614	0.770022	0.0557447	0.606975	0.05574466	0.01069324	0.7700218	0.3068571
Bacteroides heparinolyticus	0.136465	0.106819	0.00885443	0.155346	0.0942925	0.0125986	0.350892	0.0726556	0.155452	0.0726556066	0.0006912323	0.3508921	0.4936421
Ruminococcus bicirculans (ex Wegman et al. 2014)	0.19518	0.229665	0.00995269	0.300931	0.227185	0.0173276	0.00031668	0.165168	0.00570269	0.16516752	0.00751313	0.0003166796	0.9054867841
Burkholderia dolosa	0.0433745	0.0841063	0.0105013	0.0242102	0.0835795	0.00964079	0.269049	0.0168782	0.422319	0.016878200	0.001126039	0.2690493	0.9678517
Escherichia fergusonii	0.0388746	0.0541235	0.015101	0.0151724	0.0242908	0.00398723	0.204082	0.141287	0.900134	0.1412866	0.1684987	0.2040821	0.1839748
Prevotella fusca	0.0953018	0.0629041	0.00567764	0.104574	0.0604405	0.00820198	0.469467	0.00161538	0.385087	0.0016153807	0.0000779747	0.4694674	0.8178348
Stutzerimonas stutzeri	0.0234686	0.0551323	0.00394633	0.0236814	0.0511499	0.00351675	0.860549	2.64323e-11	0.160205	2.643231e-11	2.604950e-10	0.8605487	0.1869493
Burkholderia cenocepacia	0.0223077	0.0175812	0.00417128	0.0167167	0.0177711	0.00124388	0.389634	0.463292	0.513738	0.4632917	0.8559304	0.3896335	0.9759696
Escherichia coli	0.666078	1.1511	0.112075	0.628422	0.825897	0.0820802	0.964394	0.000732761	0.0910497	0.0007327615	0.1123866869	0.96439407	0.08807222
Collinsella aerofaciens	0.140323	0.272298	0.0167027	0.159972	0.309611	0.022143	0.311355	6.82364e-08	0.604027	6.823638e-08	1.562505e-08	0.3113554	0.1243491
Lachnospira eligens	0.171348	0.179009	0.00834457	0.215231	0.19258	0.00795341	0.0130546	0.37044	0.0180783	0.37044031	0.01172562	0.01305456	0.40242365
Helcococcus ovis	0.0319945	0.0258857	0.00161975	0.0448772	0.0289444	0.00258458	0.00085835	0.0361476	0.0221837	3.614757e-02	1.452782e-05	0.0008583503	0.3659239079
Acinetobacter baumannii	0.0658114	0.113026	0.00680376	0.091808	0.117461	0.00733177	0.0403915	7.49846e-05	0.119165	7.498457e-05	8.750061e-03	0.04039154	0.71334791
Atopobium sp. oral taxon 416	0.0338615	0.0711572	0.00472609	0.043865	0.105936	0.0114017	0.429355	0.00215403	0.1422	2.154028e-03	1.566032e-05	0.42935516	0.01359204
Ruminococcus albus	0.204557	0.275934	0.0110829	0.251932	0.269495	0.01076	0.0167216	7.86971e-05	0.0116941	7.869708e-05	2.298887e-01	0.01672159	0.70101589
Phascolarctobacterium sp. Marseille-Q4147	0.0604339	0.0780588	0.00690219	0.054536	0.0649845	0.00428046	0.636364	0.0208238	0.446598	0.02082376	0.14448583	0.6363635	0.2410404
Enterocloster clostridioformis	0.162663	0.237279	0.0118902	0.189209	0.267729	0.0117645	0.0866097	5.28927e-06	0.959236	5.289274e-06	3.279603e-06	0.08660972	0.07188543
Bacteroides uniformis	0.385859	0.288863	0.0207174	0.428572	0.254377	0.0356136	0.467507	0.0208823	0.173665	0.0208823143	0.0002076385	0.4675068	0.4333238
Prevotella intermedia	0.233171	0.167738	0.0148918	0.218852	0.148325	0.0149889	0.55687	0.00263968	0.851514	0.002639675	0.001087962	0.5568704	0.4295240
Romboutsia ilealis	1.66092	1.34937	0.183627	1.60847	1.49773	0.17538	0.922811	0.302467	0.535614	0.3024670	0.8439737	0.9228107	0.7615352
Mediterraneibacter gnavus	2.06676	1.91634	0.16239	2.52245	1.81689	0.141231	0.147544	0.308655	0.0456877	0.3086548514	0.0005779926	0.1475441	0.7360446
Adlercreutzia equolifaciens	0.0441093	0.121336	0.00945927	0.0503277	0.122757	0.009141	0.344133	1.30101e-10	0.537642	1.301013e-10	4.198923e-10	0.3441327	0.8474454
Paraclostridium bifermentans	0.34323	0.278971	0.0405605	0.327042	0.304382	0.0400724	0.884682	0.332027	0.603456	0.3320268	0.7835837	0.8846817	0.7667115
Bifidobacterium thermophilum	0.0549321	0.092973	0.00889974	0.135734	0.321103	0.0968079	0.42913	0.661288	0.532166	0.6612882	0.1870457	0.42912968	0.09075727
Stenotrophomonas maltophilia	0.0248063	0.065148	0.00520317	0.0287231	0.06865	0.00505186	0.34407	1.12233e-08	0.893325	1.122327e-08	1.490147e-08	0.3440705	0.4265157
Thermophilibacter immobilis	0.0347204	0.116114	0.0101451	0.051685	0.1709	0.0185242	0.325056	4.82004e-05	0.15339	4.820045e-05	6.254546e-07	0.325055855	0.006957004
Eggerthella guodeyinii	0.0280302	0.0901997	0.00771884	0.0332188	0.0950584	0.00763807	0.334093	9.58147e-10	0.933984	9.581474e-10	1.302582e-09	0.3340929	0.3802194
Faecalibacterium sp. I3-3-33	0.112266	0.153367	0.0075601	0.128652	0.155551	0.00735593	0.188173	0.00013054	0.215978	0.0001305396	0.0048668969	0.1881732	0.8732687
Roseburia rectibacter	0.128366	0.18728	0.0118493	0.173699	0.209087	0.0104932	0.0298757	0.000204488	0.187289	0.0002044879	0.0100598276	0.02987567	0.28304293
Pantoea agglomerans	0.00921665	0.0211261	0.00155342	0.00937292	0.0217058	0.00159986	0.906248	4.46641e-08	0.833248	4.466407e-08	2.519575e-08	0.9062479	0.6948649
Eggerthella lenta	0.0570034	0.183438	0.0156364	0.0624643	0.185773	0.0151897	0.585623	3.77607e-10	0.804664	3.776074e-10	7.177419e-10	0.5856234	0.8375186
Ruminococcus bovis	0.757721	0.924072	0.0619129	1.5146	0.800397	0.282197	0.0437081	0.398198	0.0327238	0.3981975	0.0255908	0.0437081	0.5615066
Intestinibacillus sp. NTUH-41-i26	0.149449	0.226535	0.011546	0.16778	0.22038	0.010776	0.242467	6.7524e-06	0.145836	6.752404e-06	4.292031e-04	0.2424669	0.6988776
Prevotella nigrescens	0.106909	0.0781054	0.00640501	0.113376	0.0704705	0.00834797	0.680345	0.00475468	0.309926	0.0047546778	0.0001389148	0.6803449	0.5306731
Treponema bryantii	1.30015	0.245341	0.24697	1.12594	0.348902	0.161088	0.960799	0.00159303	0.710106	0.001593030	0.004014908	0.9607987	0.6267224
Prevotella communis	0.176975	0.190579	0.0102234	0.18768	0.169574	0.0126033	0.716329	0.431016	0.182256	0.4310159	0.2589687	0.7163287	0.3610251
Blautia coccoides	0.066728	0.10616	0.00871965	0.0825653	0.135161	0.0137285	0.428129	0.0299827	0.640634	0.029982720	0.005987959	0.4281291	0.1736781
uncultured Bacteroides sp.	0.611197	0.459327	0.0382349	0.685743	0.401709	0.0553393	0.435536	0.0299827	0.1569	0.0299827154	0.0002552916	0.4355362	0.4133111
Intestinibaculum porci	0.0649866	0.0764513	0.00592003	0.114753	0.15571	0.0150393	0.0587765	0.452733	0.0109839	0.4527334230	0.0001222454	0.058776454	0.002263387
Novisyntrophococcus fermenticellae	0.0799788	0.126579	0.00672481	0.106867	0.146953	0.00923392	0.0447398	0.000167754	0.593994	0.0001677541	0.0006538493	0.04473983	0.13130273
Bifidobacterium angulatum	0.827765	1.50875	0.131192	1.30891	1.55522	0.364988	0.93193	0.00318436	0.176069	0.003184359	0.138670533	0.9319304	0.5119027
Prevotella jejuni	0.0963768	0.0762356	0.00514591	0.102347	0.0697027	0.00738458	0.670562	0.0262275	0.335959	0.026227520	0.001002005	0.6705622	0.5571899
Paenibacillus sp. 37	0.000887396	0.00371309	0.000702811	0.017045	0.00723127	0.00753633	0.164808	0.765369	0.362538	0.7653690	0.3157491	0.1648081	0.7363397
Eshraghiella crossota	0.19631	0.206247	0.00979082	0.256345	0.227992	0.0126759	0.0143269	0.496753	0.0915951	0.49675279	0.08044572	0.01432685	0.33885393
Streptococcus sp. DAT741	0.000612912	0.00130838	0.000160869	0.000766862	0.00110978	0.000162974	0.592329	0.0136256	0.322198	0.0136256	0.1870801	0.5923294	0.5164528
Ruthenibacterium lactatiformans	0.212435	0.282377	0.0132803	0.222487	0.280437	0.0141821	0.598045	1.45204e-05	0.377954	1.452039e-05	1.267789e-04	0.5980452	0.9100326
Treponema parvum	0.150783	0.0452361	0.0245461	0.147254	0.059016	0.0188207	0.995705	0.00467519	0.746822	0.004675186	0.010324836	0.9957049	0.6886687
Sellimonas intestinalis	0.103021	0.166533	0.00895148	0.13038	0.182573	0.00759921	0.00923556	5.97037e-08	0.243428	5.97037e-08	7.94951e-07	0.009235559	0.117247081
Bacteroides helcogenes	0.131474	0.102784	0.00868717	0.149365	0.0889234	0.012758	0.392252	0.0850416	0.165523	0.0850416112	0.0009430999	0.3922525	0.4542841
Pseudomonas chlororaphis	0.0144344	0.0372389	0.00292014	0.0198584	0.0382491	0.00307857	0.133996	6.65903e-08	0.20805	6.659033e-08	1.137014e-06	0.1339957	0.7872539
Treponema brennaborense	0.0737677	0.0353427	0.00897978	0.080452	0.0437553	0.00770481	0.628365	0.00957083	0.935987	0.009570832	0.010187853	0.6283647	0.5475285
Enterococcus faecium	0.091963	0.133966	0.00878824	0.09551	0.138251	0.00772688	0.778455	0.00241966	0.987378	0.002419656	0.001828032	0.7784546	0.7572989
Bifidobacterium pseudocatenulatum	0.0721411	0.147951	0.0130845	0.107011	0.176692	0.0273707	0.466669	0.00995765	0.850839	0.009957649	0.013725777	0.4666688	0.5670529
Berryella intestinalis	0.0450478	0.131644	0.0109856	0.0526874	0.129295	0.00993446	0.382997	3.94065e-09	0.386684	3.940645e-09	2.560167e-08	0.3829969	0.7920770
Pseudomonas putida	0.0383505	0.109959	0.00889392	0.0446364	0.113455	0.00895968	0.339295	6.93271e-10	0.642999	6.932708e-10	1.572843e-09	0.3392948	0.6614255
Romboutsia hominis	0.323036	0.267787	0.0375518	0.326856	0.307246	0.0383517	0.928282	0.320558	0.597202	0.3205580	0.7735366	0.9282818	0.6170438
Bifidobacterium choerinum	1.19084	1.86191	0.805552	0.0808073	0.180706	0.0377596	0.196465	0.0130947	0.217184	0.01309472	0.30714897	0.19646519	0.07083551
Pseudomonas aeruginosa	0.177221	0.442855	0.0448504	0.163733	0.411506	0.0376667	0.719361	3.81335e-05	0.945754	3.813346e-05	3.545619e-05	0.7193614	0.6523408
Turicibacter bilis	0.472126	0.469868	0.0627365	0.368693	0.595574	0.0674097	0.487886	0.66577	0.0500613	0.665770140	0.002651577	0.4878858	0.3833446
Butyrivibrio proteoclasticus	0.156184	0.22323	0.00955759	0.189342	0.231809	0.00880721	0.018873	1.5655e-05	0.137083	1.565502e-05	1.346097e-03	0.01887301	0.52996657
Bifidobacterium catenulatum	0.0687377	0.154561	0.01464	0.112861	0.192292	0.0285217	0.358544	0.00587813	0.842057	0.005878134	0.008284394	0.3585440	0.4495051
Bacteroides stercoris	0.314742	0.221643	0.0217897	0.346011	0.198583	0.0292773	0.51735	0.0143103	0.260731	0.0143103076	0.0003067588	0.5173504	0.5526043
Romboutsia sp. 13368	2.51979	1.96087	0.299145	2.34215	2.12846	0.273573	0.785229	0.288128	0.494672	0.2881282	0.8909006	0.7852287	0.8519245
[Ruminococcus] torques	0.36361	0.501059	0.0285452	0.44842	0.552716	0.0207262	0.0425797	6.42928e-05	0.307049	6.429284e-05	1.089385e-03	0.04257972	0.23473238
Lactococcus lactis	0.0463831	0.0871607	0.00596492	0.0824207	0.0957264	0.00909948	0.0176776	0.000904346	0.0720203	0.0009043462	0.1842808342	0.01767763	0.55839210
Claveliimonas bilis	0.176772	0.298532	0.0173253	0.224762	0.328222	0.0142493	0.0100864	3.95997e-09	0.194331	3.959975e-09	4.679841e-08	0.01008642	0.11943051
Romboutsia sp. CE17	0.359411	0.327658	0.0401861	0.360086	0.371286	0.0424317	0.968278	0.71211	0.541666	0.7121097	0.6173187	0.9682776	0.6181743
Treponema succinifaciens	2.04292	0.271353	0.374348	2.08042	0.420733	0.306604	0.509568	0.000472221	0.884142	0.0004722208	0.0002242916	0.5095679	0.6098937
Ruminococcus sp. SR1/5	0.25405	0.250757	0.0501846	0.253548	0.188329	0.0547397	0.868574	0.893286	0.79438	0.8932863	0.6083068	0.8685745	0.6109212
Thermophilibacter mediterraneus	0.0704957	0.215012	0.0180996	0.0930525	0.275384	0.026531	0.305109	1.40632e-06	0.336719	1.406316e-06	1.006986e-07	0.30510857	0.02724162
Treponema ruminis	0.541682	0.121978	0.100769	0.457894	0.165655	0.065679	0.800714	0.00390172	0.594059	0.003901725	0.016520225	0.8007137	0.6968402
Faecalibacterium sp. I3-3-89	0.164943	0.237527	0.0116991	0.185374	0.241718	0.01169	0.209759	9.0687e-07	0.178937	9.068704e-07	2.519490e-05	0.2097594	0.8390039
Flintibacter sp. KGMB00164	0.770782	0.910605	0.0442928	0.811391	0.898677	0.046538	0.569211	0.0149299	0.417211	0.01492994	0.12327728	0.5692106	0.8773847
Blautia massiliensis (ex Durand et al. 2017)	2.83589	2.23394	0.128779	3.28532	2.39764	0.149352	0.0904889	0.00126407	0.319752	1.264070e-03	4.019329e-05	0.09048886	0.45364730
Alistipes senegalensis	0.0816862	0.0992897	0.00513206	0.0853381	0.0944871	0.00676219	0.818604	0.093126	0.56063	0.09312602	0.33525078	0.8186037	0.6732188
Clostridium sp. M62/1	0.20079	0.342206	0.0192031	0.223651	0.356491	0.0174134	0.170488	1.30906e-09	0.496195	1.309064e-09	3.806662e-09	0.1704879	0.4545393
Agathobaculum sp. NTUH-O15-33	0.15197	0.215266	0.00953416	0.156413	0.206127	0.0103131	0.732941	1.00235e-05	0.325886	1.002348e-05	1.305151e-04	0.7329406	0.5388391
Prevotella herbatica	0.0734446	0.0516096	0.00388733	0.0767961	0.0484908	0.00549067	0.719162	0.000835637	0.439771	8.356367e-04	5.371062e-05	0.7191618	0.6781045
Streptococcus ruminantium	0.00238491	0.00499101	0.000402058	0.00338902	0.00548925	0.000386145	0.084301	2.61995e-05	0.411537	0.0000261995	0.0002407004	0.08430097	0.39259823
Bifidobacterium pullorum	0.0432855	0.0869725	0.0063362	0.0542848	0.0928856	0.0108212	0.547685	0.000579559	0.760327	0.0005795585	0.0010737479	0.5476854	0.7420513
Bacteroides sp. M10	0.0669875	0.0460536	0.00459384	0.0827275	0.0430493	0.00759069	0.15164	0.0228898	0.128378	0.0228897876	0.0001340622	0.1516397	0.7634774
Streptococcus pyogenes	0.0542759	0.0675672	0.00692069	0.0551458	0.098201	0.0115984	0.971332	0.461634	0.247464	0.46163408	0.02293638	0.9713316	0.1037055
Pusillibacter faecalis	0.412488	0.521022	0.0286154	0.404817	0.487119	0.0255307	0.994042	0.00280946	0.47869	0.002809459	0.019326085	0.9940416	0.5073448
Bifidobacterium breve	0.0554072	0.112228	0.00816764	0.0800157	0.121185	0.0159325	0.348088	0.00101094	0.458606	0.001010943	0.007624692	0.3480881	0.7545411
Roseburia sp. 831b	0.443272	0.377694	0.025582	0.590372	0.433911	0.0315459	0.0115852	0.0446954	0.0751823	0.044695371	0.000107402	0.01158516	0.26840105
Megasphaera elsdenii	0.0328245	0.0697469	0.00474491	0.0390392	0.0840556	0.00718509	0.398106	1.1248e-05	0.419661	1.124802e-05	9.116436e-07	0.39810616	0.07698147
Prevotella sp. oral taxon 475	0.0611028	0.0498352	0.0040362	0.0608816	0.0468015	0.00418901	0.939014	0.0482332	0.742944	0.04823324	0.01512478	0.9390144	0.6903660
Bifidobacterium scardovii	0.0499986	0.0940979	0.00690633	0.0708559	0.108296	0.0140306	0.370667	0.00187642	0.717754	0.001876424	0.004203076	0.3706669	0.5355053
Hungatella hathewayi	0.252981	0.444255	0.0245468	0.284155	0.454389	0.0217037	0.0942765	3.53969e-10	0.276341	3.539691e-10	2.618888e-09	0.09427647	0.62381514
Paraprevotella xylaniphila	0.150181	0.110018	0.0105877	0.160558	0.102083	0.0122402	0.651002	0.0209774	0.43329	0.020977413	0.001430526	0.6510022	0.6760007
Streptococcus suis	0.154166	0.184824	0.00777025	0.268852	0.236197	0.031639	0.0171878	0.363078	0.274685	0.3630785	0.5203461	0.01718782	0.22659396
Blautia sp. SC05B48	0.10668	0.190596	0.0117989	0.144968	0.202155	0.0119137	0.0341936	6.74524e-06	0.165225	6.745239e-06	3.512145e-04	0.03419356	0.51086372
Bacteroides eggerthii	0.280538	0.195474	0.0175956	0.309237	0.17342	0.0252841	0.483673	0.00591527	0.208639	5.915272e-03	7.997129e-05	0.4836727	0.4971419
Pseudoprevotella muciniphila	0.211535	0.119029	0.0230909	0.190903	0.109426	0.0154095	0.586995	0.00313006	0.843578	0.003130056	0.004560971	0.5869948	0.7417203
Limosilactobacillus mucosae	0.00929453	0.105118	0.0471388	0.00890884	0.0191241	0.00199391	0.993575	0.153178	0.37221	0.1531782	0.8272297	0.9935752	0.1944032
[Ruminococcus] lactaris	0.121337	0.185808	0.0101413	0.160154	0.216667	0.0107851	0.0184032	7.24886e-05	0.586485	7.248857e-05	2.889964e-04	0.01840325	0.06430300
Adlercreutzia hattorii	0.0365211	0.0952933	0.00731988	0.0409703	0.104022	0.00808232	0.464218	7.27472e-09	0.653221	7.274717e-09	2.882894e-09	0.4642177	0.1798714
Parolsenella catena	0.0392389	0.110235	0.00877807	0.0531811	0.143397	0.013498	0.264999	3.71202e-06	0.298679	3.712024e-06	1.897077e-07	0.2649988	0.0193817
Treponema sp. Marseille-Q4132	0.03076	0.015006	0.00368545	0.0726928	0.0279817	0.0130904	0.0338988	0.248428	0.178251	0.248428335	0.004485759	0.0338988	0.4595157
Blautia hydrogenotrophica	0.10429	0.154036	0.00791976	0.127898	0.168245	0.00695228	0.03314	4.45038e-06	0.34469	4.450384e-06	4.887841e-05	0.03313999	0.20228523
Bibersteinia trehalosi	0.00310785	0.00629423	0.00060765	0.00398037	0.00671935	0.000488998	0.333772	0.00214192	0.723041	0.002141915	0.005571492	0.3337717	0.6251090
Parolsenella massiliensis	0.0455652	0.122363	0.00951821	0.0596788	0.161024	0.0152745	0.316355	7.57078e-06	0.245139	7.570776e-06	2.590995e-07	0.31635524	0.01685429
Butyrivibrio fibrisolvens	1.70995	1.02111	0.093465	1.78784	1.05768	0.0933477	0.409076	4.6291e-09	0.7522	4.629102e-09	2.073114e-09	0.4090759	0.6187717
Ligilactobacillus ruminis	0.131706	0.108929	0.00902327	0.148985	0.179417	0.0336935	0.67726	0.610171	0.523376	0.6101705	0.6938912	0.6772599	0.1802083
Paludicola sp. MB14-C6	0.0948381	0.0970925	0.0049628	0.126701	0.0970148	0.00705373	0.010824	0.761345	0.0103899	0.761344842	0.001325554	0.01082403	0.98045336
Bacteroides zoogleoformans	0.179416	0.118728	0.0125487	0.194335	0.107646	0.0156865	0.550019	0.0049933	0.336639	0.004993296	0.000180387	0.5500192	0.6046255
Segatella baroniae	0.0526117	0.0527914	0.00514141	0.0475731	0.0409801	0.00351241	0.373499	0.610959	0.687165	0.6109591	0.2722207	0.3734987	0.2038005
Pseudobutyrivibrio xylanivorans	0.20661	0.230602	0.0076196	0.275144	0.2436	0.0152204	0.00788834	0.192721	0.0448289	0.1927207	0.1051795	0.007888339	0.570259273
Ethanoligenens harbinense	0.112604	0.144903	0.00676694	0.123282	0.138616	0.00786622	0.449078	0.0140371	0.317169	0.0140371	0.1972949	0.4490784	0.6421002
Bacteroides fragilis	0.506434	0.349113	0.0345582	0.548823	0.311955	0.0438986	0.565885	0.00619302	0.263358	0.0061930173	0.0001320614	0.5658849	0.5100635
Anaerocolumna sedimenticola	0.0837979	0.108128	0.00486494	0.11102	0.117619	0.00389436	0.00165597	0.000308777	0.029312	0.0003087767	0.2336554020	0.001655971	0.238458657
Anaeromicropila herbilytica	0.114136	0.11958	0.00679477	0.146094	0.127284	0.0057517	0.0173607	0.500004	0.038588	0.5000036	0.0219710	0.0173607	0.5278117
Actinobacillus genomosp. 1	0.00209383	0.00381799	0.000312395	0.00250097	0.00369658	0.000203448	0.273835	5.4783e-05	0.233312	5.478295e-05	1.830908e-03	0.2738351	0.7637293
Bacteroides thetaiotaomicron	2.52564	1.05868	0.216847	2.87396	0.894361	0.330935	0.689646	1.37055e-05	0.282491	1.370550e-05	5.119658e-07	0.6896459	0.4457799
Anaerocolumna sp. MB42-C2	0.0758304	0.100128	0.00522285	0.101082	0.11352	0.00585664	0.0233904	0.00376569	0.246759	0.003765691	0.097913043	0.02339042	0.21339682
Massilistercora timonensis	0.171688	0.317795	0.0195519	0.192155	0.349658	0.0214287	0.290928	1.22499e-08	0.742321	1.224990e-08	4.710876e-09	0.2909284	0.1608077
Phocaeicola vulgatus	0.585318	0.314034	0.0470047	0.642789	0.263248	0.0601323	0.519901	0.000713385	0.25446	0.0007133851	0.0000161655	0.5199009	0.4187097
Megasphaera stantonii	0.0584267	0.0826802	0.00458649	0.0631005	0.0850134	0.00362803	0.441446	0.000156021	0.708339	0.0001560214	0.0003723544	0.4414463	0.7163917
Anaerostipes hadrus	0.238604	0.266212	0.0130801	0.317008	0.294093	0.0158334	0.0121048	0.214711	0.131887	0.2147110	0.3592118	0.0121048	0.3243583
Clostridium intestinale	0.0564776	0.0674555	0.00278614	0.0849045	0.0884128	0.00884521	0.0444485	0.176254	0.528016	0.1762541	0.5935624	0.04444854	0.12190907
Stutzerimonas balearica	0.00289486	0.00956026	0.000872044	0.00432214	0.00988708	0.000789765	0.105839	8.85369e-08	0.302497	8.853688e-08	1.036451e-06	0.1058393	0.7098361
Megasphaera hexanoica	0.0218261	0.0359416	0.0019596	0.0241497	0.0351324	0.00168983	0.307586	9.92443e-08	0.185664	9.924427e-08	2.234384e-06	0.3075863	0.7150078
Marvinbryantia formatexigens	0.223276	0.35462	0.0177134	0.248662	0.384801	0.0177796	0.133314	2.9388e-09	0.930624	2.938797e-09	1.893029e-09	0.1333145	0.1071345
Actinobacillus equuli	0.00440446	0.0101741	0.000778156	0.00576227	0.00994009	0.000689233	0.141906	4.42226e-07	0.137977	4.422255e-07	2.255288e-05	0.1419063	0.7960377
Collinsella stercoris	0.0357547	0.0867441	0.00625198	0.0430241	0.102694	0.00820971	0.277219	4.98597e-08	0.362948	4.985971e-08	5.628260e-09	0.27721948	0.03385343
Lysinibacillus sphaericus	0.1425	0.0196237	0.0248996	0.147633	0.0235398	0.0243333	0.882689	0.00483495	0.97649	0.004834954	0.003685766	0.8826885	0.9114588
Bifidobacterium pseudolongum	19.2742	15.7164	2.22855	9.18473	11.9903	2.32429	0.0616745	0.776272	0.165864	0.77627192	0.09008822	0.06167453	0.22771016
Succinivibrio dextrinosolvens	0.112407	0.0422094	0.0167344	0.106969	0.0455933	0.018663	0.843288	0.0355745	0.820853	0.03557452	0.05978059	0.8432876	0.9118194
Agathobacter rectalis	0.492146	0.529585	0.0359924	0.625204	0.581369	0.0316164	0.0611005	0.300522	0.142786	0.3005217	0.2840202	0.06110047	0.43092964
Bacillus subtilis	0.0905605	0.139525	0.00899846	0.130274	0.178005	0.0140265	0.0609492	0.0110231	0.869664	0.01102305	0.01492101	0.06094920	0.08209226
Selenomonas sputigena	0.0637957	0.0851706	0.00433866	0.0651801	0.083914	0.00390824	0.823359	0.00136771	0.724275	0.001367712	0.003224387	0.8233585	0.8567019
Stomatobaculum sp. F0698	0.34309	0.433675	0.0261433	0.285889	0.422493	0.0233264	0.170538	0.00744044	0.279824	0.0074404360	0.0001786821	0.170538	0.800656
Parabacteroides merdae	0.135316	0.120569	0.00888038	0.152117	0.10619	0.0119253	0.42508	0.378212	0.184037	0.378211683	0.009149084	0.4250802	0.4683463
Clostridium saccharoperbutylacetonicum	0.0498143	0.0606118	0.00238767	0.0749798	0.0765603	0.00611976	0.0128387	0.0663758	0.255241	0.0663758	0.7327903	0.01283866	0.09711137
Selenomonas ruminantium	0.0836341	0.112701	0.00487594	0.0794607	0.119532	0.00584511	0.6025	3.70601e-05	0.176477	3.706014e-05	5.698203e-07	0.6025004	0.3604037
Butyrivibrio hungatei	0.13646	0.174086	0.00599006	0.158207	0.177108	0.00508067	0.0252754	2.0012e-05	0.0546006	2.001205e-05	7.581556e-03	0.02527542	0.74766674
Dysosmobacter welbionis	0.355835	0.470912	0.0212465	0.360118	0.446207	0.021118	0.821277	0.000129378	0.346563	0.0001293785	0.0017836815	0.8212766	0.5024049
Qiania dongpingensis	0.105249	0.162724	0.00801807	0.1111	0.166663	0.00734878	0.464878	6.34405e-09	0.779039	6.344047e-09	8.308765e-09	0.4648779	0.6335364
Bacillus velezensis	0.319406	0.23642	0.0203559	0.378794	0.245593	0.0280026	0.19044	0.0169537	0.262148	0.0169537313	0.0003650372	0.1904400	0.8431706
Bacteroides nordii	0.162948	0.126063	0.00985438	0.180536	0.112647	0.0143429	0.455804	0.0461177	0.214426	0.0461176700	0.0007495086	0.4558041	0.5139867
Stenotrophomonas indicatrix	0.000713495	0.0571644	0.0255621	0.000987711	0.00283267	0.00025766	0.992505	0.119988	0.275507	0.1199878	0.9485066	0.9925049	0.1172500
Lachnoanaerobaculum gingivalis	0.0943022	0.118752	0.00446884	0.121701	0.124835	0.00407284	0.00171262	0.000188147	0.00856103	0.0001881471	0.5383416426	0.001712621	0.439358446
Treponema saccharophilum	0.18131	0.0514266	0.0324603	0.154612	0.0652184	0.0215683	0.680317	0.00814692	0.557188	0.008146924	0.039975418	0.680317	0.749772
Faecalibacterium taiwanense	0.454603	0.479592	0.019011	0.527334	0.543439	0.0299767	0.14698	0.322519	0.678358	0.3225190	0.6544115	0.1469798	0.2578013
Enterocloster asparagiformis	0.178548	0.353226	0.0224927	0.179506	0.345943	0.0211413	0.904135	1.55349e-10	0.628741	1.553489e-10	3.117747e-10	0.9041347	0.7001854
Alistipes finegoldii	0.213863	0.203877	0.00978182	0.222241	0.19952	0.0165995	0.84354	0.684654	0.747529	0.6846540	0.3807126	0.8435401	0.8412725
Clostridium perfringens	0.398373	0.371091	0.0742015	0.407596	0.515728	0.045599	0.606014	0.799225	0.278848	0.79922526	0.07561828	0.6060141	0.1875628
Bifidobacterium bifidum	0.0305145	0.10651	0.0154978	0.0461613	0.08193	0.012128	0.627217	0.00094473	0.172746	0.0009447295	0.0534600760	0.6272170	0.3304131
Maliibacterium massiliense	0.0761085	0.156597	0.0106219	0.0873682	0.15205	0.00923136	0.241475	2.14578e-08	0.168577	2.145779e-08	5.077886e-07	0.2414745	0.6623047
Prevotella histicola	0.055172	0.0430052	0.0029866	0.0601028	0.0423024	0.00441837	0.521563	0.0270366	0.46956	0.027036612	0.002275583	0.5215630	0.9135263
Alistipes communis	0.25861	0.191958	0.016367	0.263887	0.183003	0.0208581	0.927902	0.0651834	0.776079	0.06518341	0.02554250	0.9279016	0.7674799
Clostridium botulinum	0.146698	0.185413	0.00834844	0.233605	0.263711	0.0215676	0.0114034	0.0839363	0.724879	0.08393631	0.18036530	0.01140340	0.02282409
Xanthomonas euvesicatoria	0.0017119	0.00456112	0.000593154	0.0121329	0.0172858	0.0067309	0.289018	0.648858	0.853339	0.6488578	0.4600343	0.2890176	0.2102755
Turicibacter sp. TJ11	0.30201	0.271942	0.0425647	0.255555	0.322581	0.0351768	0.651541	0.799258	0.227575	0.7992581	0.1416452	0.6515406	0.5324724
Wujia chipingensis	0.0840726	0.138093	0.00789186	0.114118	0.152327	0.0079151	0.0147976	8.51729e-06	0.186265	8.517293e-06	3.538828e-04	0.01479764	0.24492073
Bacteroides sp. CACC 737	0.0923496	0.0674712	0.0132945	0.0881618	0.0591351	0.00654238	0.860484	0.0471362	0.767316	0.04713623	0.01600018	0.8604836	0.6728470
Xanthomonas citri	0.0178025	0.0427001	0.00332187	0.0200517	0.0383162	0.00356692	0.654464	7.75943e-05	0.346739	7.759429e-05	1.295480e-03	0.6544637	0.3624150
Paenibacillus polymyxa	0.0475414	0.0847806	0.0048528	0.0531421	0.0940353	0.00594453	0.322823	7.30794e-08	0.647088	7.307936e-08	1.887311e-08	0.3228229	0.1473422
Roseburia sp. 499	0.375543	0.345807	0.0234878	0.53475	0.415607	0.0339602	0.0118972	0.424374	0.136711	0.424373828	0.006306169	0.01189723	0.21827319
Phocaeicola coprophilus	0.673708	0.340365	0.0579533	0.719588	0.289339	0.0666412	0.629191	0.000235467	0.316654	2.354672e-04	8.652239e-06	0.6291911	0.4629016
Treponema denticola	0.112636	0.0637997	0.0146139	0.108288	0.0737152	0.00915861	0.936663	0.018746	0.639353	0.01874604	0.06128777	0.9366633	0.6474085
Prevotella sp. oral taxon 299	0.0607932	0.0423205	0.00388314	0.0622439	0.0372922	0.00445849	0.88373	0.00172621	0.398048	1.726212e-03	8.837469e-05	0.8837301	0.4519340
Globicatella sp. PHS-GS-PNBC-21-1553	0.188543	0.191263	0.0262442	0.228788	0.153516	0.0269928	0.545061	0.988494	0.1561	0.98849383	0.04512765	0.5450614	0.4849944
Kineothrix sp. IPX-CK	0.126931	0.189791	0.00924635	0.157428	0.193995	0.00733266	0.0148687	1.1969e-06	0.0416585	1.196902e-06	4.665099e-04	0.0148687	0.7257894
Phocaeicola salanitronis	0.311967	0.197946	0.0239606	0.337888	0.172564	0.0293183	0.570794	0.00536288	0.301071	0.0053628834	0.0001538415	0.5707943	0.5064727
Enterococcus hirae	0.066954	0.061819	0.0272894	0.0134818	0.0160073	0.000954736	0.214884	0.862409	0.970068	0.8624091	0.8128676	0.2148839	0.2188717
Roseburia hominis	0.276323	0.433629	0.0231391	0.342551	0.479817	0.0218952	0.031692	1.19878e-06	0.438722	1.198785e-06	7.156349e-06	0.03169202	0.14875917
Clostridium septicum	0.0724829	0.0761812	0.00702439	0.118922	0.122565	0.0215814	0.179365	0.81727	0.923183	0.8172697	0.7032639	0.1793653	0.1489085
Parafannyhessea umbonata	0.730666	1.6763	0.292035	1.05489	3.06038	0.474412	0.54581	0.00478117	0.0907386	4.781174e-03	1.416518e-05	0.5458104	0.1222007
Intestinibacter bartlettii	0.0938753	0.0980636	0.00721226	0.119243	0.11576	0.0109346	0.189345	0.612921	0.588769	0.6129207	0.7994792	0.1893445	0.3574950
Lachnoclostridium phytofermentans	0.138304	0.128099	0.00593779	0.162197	0.134336	0.00577529	0.0414391	0.103047	0.0638021	0.1030466248	0.0002172058	0.04143908	0.55831499
Aristaeella lactis	0.470186	0.725201	0.0409447	0.438518	0.59769	0.0289973	0.605884	2.81782e-06	0.0947304	2.817820e-06	3.343432e-04	0.60588410	0.02463008
Treponema peruense	0.350754	0.0873032	0.061742	0.376578	0.128231	0.0485238	0.626299	0.00393534	0.974182	0.003935339	0.003469201	0.6262990	0.5895163
Oscillibacter sp. PEA192	0.452214	0.516199	0.0226849	0.473284	0.519911	0.0235764	0.580351	0.0541974	0.62285	0.0541974	0.1710044	0.5803515	0.9527905
Enterococcus faecalis	0.057423	0.0887629	0.00642821	0.0586709	0.173544	0.0447913	0.978774	0.521801	0.386896	0.52180098	0.06800025	0.9787741	0.2015862
[Clostridium] symbiosum	0.103415	0.176876	0.00997062	0.120278	0.180749	0.00812709	0.070368	5.98891e-09	0.177588	5.988910e-09	1.013948e-07	0.07036804	0.68156089
Dorea formicigenerans	0.250701	0.335462	0.0196078	0.306329	0.375559	0.0127654	0.049213	0.000103395	0.438711	0.0001033946	0.0007881742	0.04921298	0.16938131
Phascolarctobacterium succinatutens	0.103382	0.11822	0.0107243	0.0923512	0.0987077	0.00639661	0.572405	0.200926	0.573212	0.2009263	0.5840285	0.5724054	0.2626667
Lactococcus cremoris	0.0125804	0.0285411	0.00211498	0.0237787	0.0312725	0.00248731	0.00539825	0.000483454	0.123236	0.0004834538	0.0564761357	0.005398253	0.468294825
Petroclostridium sp. X23	0.132754	0.0893346	0.00795723	0.151546	0.0887714	0.0106034	0.219493	0.00191419	0.272493	1.914187e-03	4.565972e-05	0.2194933	0.9576937
Bacillus anthracis	0.151335	0.160989	0.013349	0.181074	0.157233	0.015179	0.340669	0.784661	0.429319	0.7846608	0.3929407	0.3406692	0.8945136
Hoylesella buccalis	0.127243	0.0906935	0.00813367	0.124844	0.0830369	0.00866936	0.827883	0.00526389	0.77102	0.005263888	0.001635051	0.8278834	0.5801017
Eubacterium callanderi	0.0571998	0.125648	0.008914	0.0801274	0.143686	0.0110341	0.0771168	6.42341e-07	0.579668	6.423405e-07	1.926958e-06	0.07711684	0.20094758
Lachnoclostridium phocaeense	0.188302	0.337062	0.0197524	0.212926	0.361691	0.0202447	0.189398	2.28889e-09	0.823598	2.288889e-09	2.643692e-09	0.1893984	0.2579664
Cellulosilyticum lentocellum	0.0713072	0.0563439	0.00380414	0.0818927	0.0602764	0.0064459	0.309972	0.061808	0.557041	0.061807964	0.009049034	0.3099723	0.6838772
Simiaoa sunii	0.320904	0.474584	0.0226718	0.372649	0.492144	0.0192505	0.0654318	7.44121e-07	0.21971	7.441212e-07	1.667217e-05	0.06543184	0.54332088
Intestinimonas butyriciproducens	0.318848	0.434377	0.0209611	0.338448	0.434099	0.023622	0.53039	6.18063e-05	0.423635	6.180631e-05	4.923353e-04	0.5303896	0.9616876
[Clostridium] scindens	0.260219	0.444626	0.0252229	0.316313	0.486984	0.0232713	0.0274681	1.64061e-08	0.464656	1.640606e-08	6.635941e-08	0.02746814	0.12529662
Streptococcus gallolyticus	0.0143979	0.0178349	0.00187181	0.0126404	0.0184096	0.00122576	0.439035	0.198406	0.318065	0.19840632	0.01027542	0.4390352	0.8465156
Segatella oris	0.103461	0.0724602	0.00685473	0.104664	0.0673072	0.00761743	0.980165	0.00406676	0.67473	0.0040667639	0.0008196541	0.9801646	0.6657330
Coprococcus sp. ART55/1	0.0753626	0.117543	0.0067738	0.104602	0.136093	0.00680711	0.0111205	1.49258e-05	0.274427	1.492583e-05	2.863593e-04	0.01112051	0.09775516
Caproicibacterium argilliputei	0.0851837	0.142301	0.00767416	0.107783	0.141896	0.00646127	0.0187495	4.20917e-06	0.0716837	4.209172e-06	1.048916e-03	0.01874949	0.94788117
Streptococcus pluranimalium	0.00943977	0.0494627	0.0186199	0.0137469	0.0174385	0.00108187	0.848093	0.133628	0.326887	0.1336275	0.8668356	0.8480929	0.2199507
Bifidobacterium lemurum	0.0310755	0.062672	0.00465887	0.0443651	0.06879	0.00962991	0.38868	0.000760929	0.524736	0.0007609292	0.0039687784	0.3886803	0.6988405
Clostridium manihotivorum	0.0463701	0.051586	0.00283148	0.0741795	0.0649399	0.00912312	0.0556198	0.567511	0.301329	0.5675115	0.3643139	0.05561984	0.32508663
Actinobacillus pleuropneumoniae	0.00486521	0.00627526	0.000402254	0.00545944	0.00612279	0.000390844	0.488378	0.0767129	0.497338	0.07671293	0.35748555	0.4883785	0.8438832
Anaerotruncus colihominis	0.185644	0.220321	0.010879	0.202348	0.205727	0.0119144	0.454592	0.0610534	0.21451	0.06105339	0.82648975	0.4545921	0.5103946
Segatella hominis	0.28796	0.123927	0.0629224	0.150084	0.0998202	0.0111353	0.13938	0.0141297	0.265658	0.01412973	0.25451111	0.1393802	0.7069713
Bacteroides intestinalis	0.135651	0.095891	0.00994489	0.149848	0.0820152	0.0132268	0.504455	0.030683	0.242364	0.0306829813	0.0006132281	0.5044553	0.4664442
Olsenella uli	0.05255	0.145114	0.0115731	0.07615	0.211697	0.0221632	0.275439	7.21033e-05	0.183836	7.210334e-05	1.139840e-06	0.275438854	0.009485264
Priestia megaterium	0.0806979	0.0884582	0.00827015	0.113239	0.0857809	0.0139393	0.178743	0.706431	0.292629	0.7064305	0.2605263	0.1787426	0.8966174
Blautia producta	0.0656087	0.105074	0.00698611	0.0774988	0.119533	0.00696044	0.250682	1.25045e-05	0.837534	1.250454e-05	4.624338e-06	0.2506824	0.1788222
Coprococcus catus	0.175173	0.252946	0.011921	0.20617	0.274867	0.010805	0.0485795	5.59799e-07	0.465194	5.597992e-07	2.604023e-06	0.04857947	0.17242235
Clostridium isatidis	0.0912852	0.0821353	0.00695471	0.148778	0.12209	0.0229989	0.113731	0.68348	0.671209	0.6834804	0.3045669	0.1137315	0.2186470
Segatella copri	0.688421	0.440891	0.0536318	0.664549	0.431134	0.0457362	0.822012	0.000187382	0.964178	0.0001873822	0.0001464296	0.8220121	0.8505210
Blautia hansenii	0.253572	0.309927	0.018848	0.339564	0.352718	0.0135669	0.0126434	0.0122815	0.140135	0.01228151	0.50366985	0.01264344	0.18658843
Parabacteroides distasonis	0.472975	0.325084	0.039764	0.542608	0.308535	0.0460942	0.39939	0.00903956	0.263286	0.0090395642	0.0001892589	0.3993897	0.7987502
Clostridium gelidum	0.0435538	0.05336	0.00260041	0.0705291	0.0704261	0.00716258	0.0215382	0.168602	0.328585	0.1686024	0.9624698	0.02153823	0.12587529
Lawsonibacter asaccharolyticus	0.624612	0.642152	0.0317737	0.644168	0.629456	0.0336525	0.698082	0.556695	0.547945	0.5566953	0.7977739	0.6980816	0.8367256
Lacrimispora xylanisolvens	0.0976917	0.143636	0.00719109	0.123428	0.150601	0.00531978	0.0106407	5.25155e-07	0.0361635	5.251548e-07	1.918170e-04	0.0106407	0.4592614
Mogibacterium pumilum	0.0853124	0.118485	0.00728323	0.0887767	0.120849	0.00616304	0.768953	0.00111122	0.931346	0.00111122	0.00108319	0.7689531	0.8346093
Clostridium gasigenes	0.0600464	0.0680283	0.00494552	0.100567	0.1002	0.0156927	0.100729	0.539107	0.71692	0.5391071	0.9039816	0.1007286	0.1702787
Bacillus amyloliquefaciens	0.025836	0.0472042	0.0050191	0.030417	0.042858	0.00351537	0.59928	0.00586651	0.382427	0.005866514	0.067210761	0.5992798	0.5904624
Blautia liquoris	0.073177	0.101077	0.00458847	0.0953479	0.108884	0.00543241	0.0195323	0.00108465	0.166959	0.001084645	0.065462437	0.01953233	0.38693477
Hoylesella enoeca	0.106124	0.065664	0.00796621	0.110616	0.0612647	0.0086105	0.760316	0.00251089	0.595122	0.0025108923	0.0003659927	0.7603156	0.7271895
Faecalibacterium duncaniae	0.180032	0.251707	0.0136611	0.195703	0.251429	0.0133917	0.438769	4.17131e-05	0.336447	4.171307e-05	5.426643e-04	0.4387689	0.9830873
Oscillibacter hominis	0.568312	0.656174	0.0302178	0.591506	0.647481	0.0341751	0.658059	0.0442755	0.527819	0.04427546	0.20035879	0.6580591	0.8672745
Bacteroides finegoldii	0.107443	0.0782629	0.00729902	0.119954	0.0677235	0.00970772	0.414603	0.0192539	0.159744	0.0192539031	0.0001636099	0.4146033	0.4498041
Dorea longicatena	0.357291	0.550523	0.0335608	0.466016	0.622552	0.0281631	0.0206239	4.8073e-06	0.272932	4.807300e-06	8.159073e-05	0.02062385	0.15416604
Clostridium beijerinckii	0.823788	0.881185	0.0543168	0.863043	0.428738	0.115777	0.905073	0.738366	0.0611287	0.73836608	0.02179047	0.905072891	0.005013871
Prevotella sp. E15-22	0.132244	0.117292	0.00674516	0.144464	0.113654	0.00935284	0.531285	0.112409	0.314041	0.112409069	0.004677738	0.5312853	0.8018567
Actinobacillus lignieresii	0.00048947	0.00148174	0.000146728	0.000532504	0.00117162	0.000137733	0.886518	0.000116813	0.236773	0.0001168135	0.0041950473	0.8865181	0.1526716
Prevotella veroralis	0.0630968	0.0449894	0.00346101	0.0725064	0.0419434	0.0053154	0.226498	0.00375225	0.138232	3.752251e-03	2.476159e-05	0.2264979	0.6566761
Clostridium cadaveris	0.0486449	0.0546027	0.00235543	0.068841	0.0665013	0.00614606	0.0457954	0.355992	0.377316	0.3559919	0.7530959	0.04579544	0.21388875
uncultured Draconibacterium sp.	0.106183	0.134068	0.00582076	0.127473	0.132175	0.00717607	0.119604	0.00289652	0.0530499	0.002896521	0.547333694	0.1196039	0.8600224
Actinobacillus suis	0.0021628	0.00205714	0.000377389	0.00225326	0.00202396	0.000304826	0.886071	0.888546	0.883278	0.8885456	0.7220961	0.8860715	0.9620690
Acidaminococcus fermentans	0.0376674	0.0705778	0.00418439	0.0413432	0.0756264	0.00496307	0.399566	2.60955e-08	0.909509	2.609555e-08	1.505907e-08	0.3995664	0.3310601
Turicibacter sp. H121	0.176767	0.170168	0.0193209	0.159868	0.200883	0.0233705	0.723937	0.955415	0.225353	0.95541473	0.09597619	0.7239367	0.5068479
Bifidobacterium animalis	0.349469	0.599567	0.0444402	0.256729	0.523576	0.0676478	0.246836	0.000798891	0.796153	0.0007988910	0.0002445258	0.2468358	0.3347411
Clostridium bornimense	0.129516	0.11678	0.0107489	0.193649	0.202251	0.028167	0.152394	0.720651	0.740495	0.7206508	0.9156581	0.1523942	0.0692134
Dialister succinatiphilus	0.0267741	0.046363	0.00270475	0.0270194	0.0460581	0.00271216	0.873424	3.44114e-08	0.784823	3.441144e-08	4.544375e-08	0.8734243	0.9177596
Bacillus cereus	0.259506	0.320186	0.037438	0.344105	0.290424	0.0286691	0.2009	0.316452	0.184912	0.3164521	0.3706859	0.2008997	0.7664905
Bacteroides sedimenti	0.0951601	0.0706251	0.0061212	0.107594	0.0623089	0.0088053	0.374534	0.0309465	0.180692	0.0309465428	0.0003461417	0.3745337	0.5065147
Blautia pseudococcoides	0.135237	0.201409	0.00971699	0.166713	0.230685	0.0107613	0.0299312	6.66406e-06	0.787963	6.664062e-06	1.024373e-05	0.02993122	0.05030370
Staphylococcus aureus	0.2161	0.263069	0.0190856	0.306228	0.281294	0.0240186	0.0475045	0.21025	0.178276	0.2102497	0.5105423	0.04750447	0.67110461
Wansuia hejianensis	0.11837	0.210624	0.0118501	0.138389	0.232656	0.0122455	0.0617428	7.12336e-10	0.986546	7.123365e-10	5.706654e-10	0.06174279	0.05461210
Arabiibacter massiliensis	0.0326999	0.0997557	0.00825578	0.0354978	0.101401	0.00808509	0.590616	1.29567e-10	0.8483	1.295667e-10	2.153460e-10	0.5906156	0.7701002
Barnesiella sp. An22	0.0821349	0.0909212	0.0056095	0.0897815	0.089748	0.00573973	0.546726	0.206727	0.360993	0.2067268	0.9876599	0.5467264	0.9163815
Kineothrix sp. MB12-C1	0.130653	0.166499	0.00720816	0.168064	0.178823	0.0073249	0.0102516	0.00427487	0.111915	0.004274868	0.336270799	0.01025157	0.37513179
Clostridium chauvoei	0.0711745	0.0706775	0.00687541	0.126335	0.115431	0.0228396	0.128486	0.998766	0.828319	0.9987662	0.7550776	0.1284865	0.1749695
Curtobacterium flaccumfaciens	0.00398408	0.0106529	0.000894963	0.00378189	0.0097919	0.00084257	0.833499	1.6256e-06	0.62974	1.625605e-06	5.547334e-06	0.8334990	0.3624595
Parabacteroides sp. AD58	0.142928	0.0974699	0.00899545	0.164475	0.0900323	0.013564	0.285544	0.00554336	0.176951	5.543361e-03	5.555132e-05	0.2855438	0.6686022
Paraclostridium sordellii	0.50046	0.38947	0.0594963	0.479164	0.430915	0.0593614	0.900406	0.263933	0.594502	0.2639330	0.6770938	0.9004058	0.7385866
Coprococcus comes	0.291736	0.398823	0.0230596	0.380693	0.45041	0.0166383	0.0144157	4.34524e-05	0.159127	4.345243e-05	2.570406e-03	0.01441573	0.15368822
Monoglobus pectinilyticus	0.121238	0.133688	0.0060866	0.184942	0.139584	0.011583	0.00132155	0.423172	0.0133119	0.423171593	0.006211842	0.001321549	0.762697901
uncultured Caproiciproducens sp.	0.0495982	0.0886826	0.00520944	0.0756324	0.0830723	0.00531149	0.00436469	0.000212123	0.0161841	0.0002121233	0.3628217572	0.004364686	0.504409565
Clostridioides difficile	1.70251	0.976844	0.10028	2.01957	1.04861	0.136199	0.0681966	7.45482e-08	0.201261	7.454819e-08	3.145324e-09	0.06819664	0.49578950
Chordicoccus furentiruminis	0.854381	1.28158	0.0678926	0.926657	1.58402	0.128879	0.598456	0.00196744	0.407382	0.0019674377	0.0001119153	0.5984560	0.1189206
Caproiciproducens sp. CPB-2	0.0793142	0.162248	0.010778	0.0939565	0.148147	0.007361	0.0887241	2.63915e-09	0.0145257	2.639153e-09	1.172578e-06	0.08872406	0.11392900
Xylanibacter ruminicola	0.163898	0.155218	0.00856543	0.176474	0.142868	0.012089	0.621067	0.527666	0.268605	0.52766580	0.03258422	0.6210665	0.5383557
Anaerobutyricum hallii	0.485874	0.539289	0.0276021	0.654622	0.600189	0.0337768	0.0120302	0.216417	0.110308	0.2164171	0.2890761	0.01203016	0.31889895
Bacteroides caccae	0.184901	0.132451	0.0117526	0.200086	0.114494	0.0173524	0.593905	0.0252269	0.285906	0.0252268558	0.0006983801	0.5939049	0.4480628
Parabacteroides goldsteinii	0.131751	0.113241	0.00715924	0.153246	0.105914	0.012124	0.300007	0.17673	0.156434	0.176729666	0.002144528	0.300007	0.675110
Emergencia sp. JLR.KK010	0.12012	0.20124	0.012664	0.144444	0.209255	0.0124483	0.183268	4.21034e-05	0.398325	4.210341e-05	4.322284e-04	0.1832675	0.6940261
Limosilactobacillus reuteri	0.0499598	0.0565903	0.00342435	0.0545494	0.0447295	0.00372704	0.575902	0.354696	0.0986605	0.3546962	0.1451388	0.57590239	0.09998185
Sorangium cellulosum	0.0147496	0.0460924	0.00387618	0.0152985	0.0459737	0.00368672	0.813136	2.98607e-11	0.828132	2.986075e-11	5.260779e-11	0.8131363	0.9603154
Alistipes shahii	0.152202	0.142731	0.00759169	0.156318	0.138216	0.0117293	0.882542	0.620202	0.752817	0.6202025	0.3390017	0.8825420	0.7997254
Emergencia timonensis	0.105263	0.210996	0.014588	0.124405	0.218819	0.0137793	0.212723	2.34041e-07	0.472954	2.340412e-07	1.161876e-06	0.2127235	0.6519415
Bifidobacterium faecale	0.0212387	0.0560785	0.00727269	0.0432814	0.0856898	0.013172	0.317268	0.0373337	0.70503	0.037333671	0.009838533	0.3172682	0.1585149
Fusobacterium necrophorum	0.0116159	0.0171015	0.00107671	0.014547	0.016624	0.00101577	0.150094	0.00261776	0.138621	0.002617756	0.180302836	0.1500935	0.8005565
Bacteroides ovatus	0.188026	0.150738	0.0111087	0.191915	0.133088	0.0136727	0.8751	0.093456	0.452703	0.09345601	0.00902164	0.8750999	0.4249320
Turicibacter sanguinis	0.170535	0.163218	0.0228806	0.142848	0.186147	0.0194468	0.588767	0.985298	0.262802	0.9852979	0.1161294	0.5887670	0.6005962
Caproicibacterium lactatifermentans	0.147471	0.147959	0.00644812	0.175092	0.145337	0.00832352	0.0658045	0.908161	0.0725451	0.90816100	0.01723318	0.06580448	0.84420133
Bacteroides xylanisolvens	0.921357	0.548513	0.127122	0.982823	0.490598	0.0928817	0.567267	0.0183626	0.340201	0.018362619	0.000696703	0.5672668	0.6760189
Xanthomonas phaseoli	0.00229794	0.00566458	0.000565397	0.00259816	0.00320136	0.000587974	0.850192	0.000127686	0.0102447	0.0001276862	0.3597774415	0.85019232	0.02361669
Lactobacillus johnsonii	0.0111035	0.0371909	0.00924104	0.0176367	0.0235612	0.00160299	0.582732	0.0493812	0.26489	0.04938115	0.61179122	0.5827315	0.2879945
Bacillus thuringiensis	0.107295	0.219069	0.0176899	0.123259	0.17884	0.0149531	0.50799	0.000339559	0.122763	0.0003395586	0.0412818515	0.5079900	0.1113604
Caproicibacterium amylolyticum	0.129817	0.172253	0.00724667	0.162486	0.165077	0.00616374	0.00942463	0.00107486	0.0170965	0.001074861	0.817446495	0.009424635	0.534966233
Treponema putidum	0.0717288	0.019173	0.0137123	0.055724	0.0231221	0.00806562	0.480535	0.0118113	0.477446	0.01181131	0.08080866	0.4805346	0.8340906
Listeria monocytogenes	0.136735	0.11645	0.0142525	0.152217	0.118736	0.0132957	0.539193	0.442335	0.674501	0.4423347	0.1703808	0.5391927	0.9142736
Bacteroides cellulosilyticus	0.128252	0.108025	0.00709806	0.140476	0.0935571	0.0114193	0.52103	0.189546	0.204866	0.189546161	0.004029862	0.5210304	0.3928464
Gordonibacter urolithinfaciens	0.0250827	0.0867813	0.00769753	0.0284299	0.0908494	0.0076318	0.523369	6.33915e-10	0.944104	6.339155e-10	6.488266e-10	0.5233688	0.4492415
Treponema vincentii	0.0722149	0.0393896	0.00975237	0.0713836	0.0463087	0.00794591	0.991551	0.0365933	0.716365	0.03659334	0.08711007	0.9915507	0.6677942
Prevotella sp. Rep29	0.151343	0.102506	0.0107613	0.144806	0.0959146	0.0100084	0.703831	0.00309612	0.994864	0.003096123	0.002350976	0.7038307	0.6912208
Bacteroides faecis	0.167826	0.127579	0.0105859	0.185174	0.110137	0.0149146	0.470989	0.0394153	0.178786	0.0394152563	0.0004424583	0.4709891	0.4128841
Coprococcus eutactus	0.202896	0.175398	0.012106	0.224145	0.174611	0.00976097	0.2848	0.177029	0.390977	0.17702853	0.01445274	0.2847999	0.9673150
Flavonifractor plautii	0.64499	0.788286	0.0366441	0.66625	0.784979	0.0388064	0.66324	0.00189691	0.528833	0.001896912	0.010039680	0.6632396	0.9304030
Segatella bryantii	0.120602	0.0995676	0.00640096	0.129086	0.0974419	0.00840048	0.732726	0.0172064	0.575237	0.017206401	0.002301161	0.7327255	0.8674107
Eubacterium ventriosum	0.16438	0.186158	0.00928158	0.224465	0.200954	0.00959356	0.00401865	0.055176	0.00707503	0.05517597	0.03636567	0.004018654	0.425693084
Bacteroides graminisolvens	0.108127	0.0754499	0.00747285	0.117003	0.0662534	0.00995492	0.576567	0.016468	0.302875	0.0164680379	0.0004935398	0.5765675	0.5209984
uncultured Subdoligranulum sp.	0.332339	0.427326	0.0207132	0.359502	0.430874	0.0210032	0.400773	0.000311672	0.350062	0.0003116724	0.0042321354	0.4007731	0.9437236
Olsenella timonensis	0.0594643	0.168846	0.0136533	0.0795955	0.228073	0.0220113	0.290007	5.44631e-06	0.207484	5.446308e-06	1.517391e-07	0.2900072	0.0102823
Blautia obeum	0.441534	0.659502	0.0347797	0.584195	0.763515	0.0404851	0.0151343	0.000101273	0.374485	0.0001012733	0.0012330139	0.01513426	0.11395876
[Clostridium] hylemonae	0.121964	0.197985	0.0104537	0.145567	0.211379	0.00876262	0.0235183	1.44904e-08	0.31289	1.449041e-08	1.172867e-07	0.02351832	0.20107969
Prevotella bivia	0.0763886	0.0464241	0.00571207	0.0706696	0.0411244	0.00552679	0.5188	0.000429568	0.961403	0.0004295678	0.0003680349	0.5188003	0.5431051
Streptomyces sp. ICC4	0.0497237	0.262814	0.0327078	0.0450976	0.260164	0.0325869	0.902888	9.42767e-05	0.970711	9.427670e-05	7.130222e-05	0.9028883	0.9420761
Fibrobacter succinogenes	0.0220315	0.0327712	0.00157694	0.0254597	0.0329947	0.00156974	0.204373	1.66123e-08	0.0660047	1.66123e-08	8.75557e-07	0.2043729	0.9286207
Bacteroides faecium	0.118855	0.0963917	0.00793481	0.138352	0.0823868	0.0118237	0.304638	0.158154	0.124159	0.158153693	0.001236439	0.3046384	0.4179923
Bacteroides humanifaecis	0.101389	0.0549517	0.00709785	0.0879715	0.0512038	0.00829779	0.289627	0.000799085	0.561163	0.0007990852	0.0041119531	0.2896272	0.7463294
Enterobacter hormaechei	0.0427367	0.108917	0.008496	0.0530795	0.132715	0.0199285	0.657656	0.0116383	0.805445	0.011638253	0.004648974	0.6576562	0.4179568
Vescimonas coprocola	0.98415	1.06069	0.0501063	1.05614	1.06591	0.0598579	0.468043	0.212582	0.426519	0.2125820	0.8633371	0.4680434	0.9942224
Bacteroides caecimuris	0.25562	0.138657	0.0199636	0.265308	0.118106	0.0228499	0.782855	0.000251156	0.396283	2.511559e-04	1.439107e-05	0.7828554	0.4616730
Bacteroides zhangwenhongii	0.065904	0.0730874	0.0109055	0.0691996	0.056675	0.00934811	0.794139	0.52334	0.238009	0.5233404	0.2918573	0.7941393	0.4182719
Prevotella scopos	0.0605596	0.0449337	0.00313321	0.0683754	0.0418073	0.00509883	0.321192	0.00838143	0.182253	8.381428e-03	8.791865e-05	0.3211921	0.6506992
Clostridium baratii	0.103728	0.117216	0.00750888	0.174429	0.163854	0.0247195	0.0680851	0.513109	0.508795	0.5131087	0.7844179	0.06808509	0.19550917
Eubacterium sp. MSJ-33	0.0709176	0.11166	0.00638868	0.0997381	0.122233	0.00739906	0.022153	0.000298744	0.170694	0.0002987439	0.0185678741	0.02215298	0.37362963
Porphyromonas gingivalis	0.0948863	0.0555317	0.00872525	0.107021	0.0674995	0.0126634	0.587538	0.0710293	0.982356	0.07102931	0.06841983	0.5875385	0.5547412
Subdoligranulum variabile	0.325788	0.40388	0.0183118	0.340213	0.399173	0.0199891	0.628476	0.00120095	0.450149	0.001200954	0.009434811	0.6284762	0.8836785
Clostridium saccharobutylicum	0.0530143	0.0532536	0.00281269	0.0713173	0.068559	0.00658175	0.0961493	0.979542	0.791178	0.9795425	0.7219894	0.09614935	0.14748213
Barnesiella viscericola	0.0785058	0.0865837	0.00557715	0.0806151	0.0861924	0.00592662	0.910607	0.274689	0.837896	0.2746887	0.3902357	0.9106075	0.9596344
Vescimonas fastidiosa	0.712791	0.907894	0.0442783	0.764497	0.908968	0.0515175	0.472144	0.000633669	0.323793	0.0006336687	0.0103279245	0.4721445	0.9480306
Acidaminococcus intestini	0.0357449	0.0505079	0.00427418	0.0320591	0.0532728	0.00311671	0.590653	0.0153834	0.445846	0.015383441	0.001142557	0.5906533	0.6580431
Corynebacterium casei	0.00248272	0.00731076	0.00070581	0.00368191	0.0298579	0.0112286	0.935886	0.748154	0.365655	0.7481543	0.1131166	0.9358862	0.1659072
Streptomyces sp. T12	0.00161011	0.00470775	0.000457598	0.00164068	0.00495022	0.000432485	0.884466	1.64729e-06	0.791185	1.647293e-06	6.778685e-07	0.8844660	0.6254453
Blautia wexlerae	0.207624	0.338216	0.0207035	0.270643	0.387106	0.0217651	0.0452903	1.93542e-05	0.538538	1.935422e-05	8.626618e-05	0.04529033	0.14843655
Campylobacter fetus	0.00596585	0.00869391	0.000458593	0.0498051	0.00940223	0.0147708	0.0442762	0.887965	0.158839	0.88796461	0.06573017	0.04427616	0.96979132
Blautia parvula	0.139155	0.252319	0.0152997	0.173341	0.280162	0.0159943	0.0619684	5.0848e-07	0.660991	5.084797e-07	1.245660e-06	0.06196839	0.15286387
Corynebacterium endometrii	0.00490602	0.0101192	0.00252232	0.00336626	0.0230304	0.00853773	0.90208	0.667321	0.433906	0.6673209	0.1274859	0.9020802	0.3242269
Anabaena sp. YBS01	0.00327952	0.00480983	0.000986736	0.0177335	0.0080916	0.00374094	0.0135559	0.782639	0.168982	0.78263872	0.09429224	0.01355591	0.53896106
Streptomyces sp. ICC1	0.0211679	0.0246429	0.00346953	0.0233848	0.0329342	0.00494905	0.810513	0.695107	0.626559	0.6951073	0.2774646	0.8105133	0.3436208
Trueperella pyogenes	0.0139419	0.0263504	0.0017445	0.0168344	0.0290335	0.00178534	0.192316	4.24307e-07	0.929677	4.243074e-07	3.882880e-07	0.1923158	0.2139631
Klebsiella pneumoniae	0.369318	0.3675	0.0415958	0.308125	0.337995	0.0206368	0.45322	0.769167	0.830718	0.7691673	0.5421292	0.4532201	0.6129207
Blautia argi	0.228881	0.290331	0.0174159	0.305729	0.331369	0.0155618	0.0210765	0.00947077	0.221784	0.009470767	0.242757009	0.02107654	0.20908133
Corynebacterium xerosis	0.00801831	0.0249861	0.00525834	0.0108412	0.0425619	0.00761428	0.797231	0.147881	0.382594	0.14788105	0.01097012	0.7972307	0.1470965
Denitrobacterium detoxificans	0.0556846	0.189779	0.0166511	0.0654033	0.210083	0.0181744	0.420732	7.77448e-10	0.611301	7.774476e-10	3.209908e-10	0.4207320	0.1410483
Demequina sp. TMPB413	0.0379691	0.00877069	0.0115552	0.0133464	0.00542874	0.00453773	0.17402	0.080631	0.352588	0.08063101	0.59368665	0.1740202	0.8350162
Pyramidobacter sp. YE332	0.0549736	0.078761	0.00545544	0.0448212	0.0741273	0.0046165	0.226934	0.000888869	0.523844	8.888695e-04	8.828946e-05	0.2269344	0.5690361
Nocardiopsis gilva	0.0361311	0.0117446	0.0118562	0.0234225	0.00854587	0.00571307	0.536807	0.173182	0.725461	0.1731822	0.3522668	0.5368069	0.8546244
Prevotella sp. E9-3	0.172857	0.149526	0.0142161	0.164402	0.131513	0.0119273	0.76867	0.219259	0.646039	0.21925896	0.06062253	0.7686705	0.4659324
Blautia luti	0.162909	0.268589	0.0160233	0.215977	0.316227	0.0202967	0.0497567	8.00811e-05	0.693108	0.0000800811	0.0001974699	0.04975673	0.10991738
Clostridium butyricum	0.0422958	0.0556818	0.00372469	0.0835296	0.109028	0.0126834	0.0350266	0.340403	0.592139	0.34040333	0.08798386	0.03502657	0.00772622
Prevotella sp. E13-17	0.120113	0.113948	0.00673463	0.130968	0.10658	0.00894196	0.580028	0.475008	0.255063	0.47500820	0.02444961	0.5800276	0.6272908
Clostridium taeniosporum	0.041346	0.0460336	0.00253062	0.0678803	0.0613849	0.00768769	0.0337258	0.575081	0.368277	0.5750810	0.4698753	0.03372579	0.19093234
Prevotella sp. E2-28	0.114108	0.105676	0.00629265	0.119654	0.0955589	0.0081482	0.74581	0.371095	0.265541	0.37109487	0.01768489	0.7458104	0.4701139
Gordonibacter pamelaeae	0.0392697	0.124371	0.0103773	0.0453594	0.135784	0.01129	0.408574	1.06523e-09	0.673784	1.065226e-09	5.546116e-10	0.4085741	0.1494849
