# Supplementary material for: Host-specific microbiome-rumination interactions shape methane-yield phenotypes in dairy cattle
Source: mSphere. 2025 Apr 25;10(5):e00090-25. doi: 10.1128/msphere.00090-25 (PMC12108071; doi:10.1128/msphere.00090-25)
Supplement: Data set S3 — Functional pathways linked to methanogenesis and alternative metabolic sinks. [file msphere.00090-25-s0003.xlsx]

## Sheet: Table S3A-rumen
	LR			HR			Overall P-values			LR	HR	LR vs HR
	2Hr	8Hr	SEM	2Hr	8Hr	SEM	Group	SamplingHour	Group:SamplingHour	2Hr vs 8Hr	2Hr vs 8Hr	2Hr	8Hr	Description
CO2 to methane
EC:1.2.7.12	576.344	538.262	54.4053	586.374	471.534	69.4396	0.726836	0.749839	0.932372	0.7498388	0.6511808	0.7268358	0.6580581	K00200;fwdA, fmdA; formylmethanofuran dehydrogenase subunit A|K00201;fwdB, fmdB; formylmethanofuran dehydrogenase subunit B|K00202;fwdC, fmdC; formylmethanofuran dehydrogenase subunit C|K00203;fwdD, fmdD; formylmethanofuran dehydrogenase subunit D|K11261;fwdE, fmdE; formylmethanofuran dehydrogenase subunit E|K00205;fwdF, fmdF; 4Fe-4S ferredoxin|K11260;fwdG; 4Fe-4S ferredoxin|K00204;fwdH; 4Fe-4S f…
EC:2.3.1.101	140.688	157.087	10.5455	147.932	143.764	12.3334	0.976439	0.52056	0.754014	0.5205605	0.8281986	0.9764394	0.7085237	K00672;ftr; formylmethanofuran--tetrahydromethanopterin N-formyltransferase~Formylmethanofuran=>5-Formyl-H4MPT~Step2
EC:3.5.4.27	68.7636	75.1656	7.01648	70.6836	63.3214	6.74704	0.906997	0.707329	0.671252	0.7073287	0.8237233	0.9069971	0.5271585	K01499;mch; methenyltetrahydromethanopterin cyclohydrolase~5-Formyl-H4MPT=>5,10-Methenyltetrahydromethanopterin~Step3
EC:1.12.98.2	11.7891	12.2154	1.39813	6.70384	6.9414	1.00603	0.0347847	0.780712	0.555231	0.7807117	0.5725261	0.03478467	0.09120674	K13942;hmd; 5,10-methenyltetrahydromethanopterin hydrogenase~5,10-Methenyltetrahydromethanopterin=>5,10-Methylenetetrahydromethanopterin~Step4
EC:1.5.98.1	104.242	103.516	7.3518	103.807	96.7646	9.96351	0.770616	0.8587	0.932566	0.8587002	0.9503398	0.7706165	0.6923108	K00319;mtd; methylenetetrahydromethanopterin dehydrogenase~5,10-Methenyltetrahydromethanopterin=>5,10-Methylenetetrahydromethanopterin~Step4
EC:1.5.98.2	99.711	112.721	5.12572	103.307	107.437	6.21227	0.810451	0.229052	0.588903	0.2290523	0.6285915	0.8104513	0.5992782	K00320;mer; 5,10-methylenetetrahydromethanopterin reductase~5,10-Methylenetetrahydromethanopterin=>5-Methyl-H4MPT~Step5
EC:2.8.4.1	311.056	312.831	20.6001	312.177	303.067	32.4532	0.657929	0.793097	0.809819	0.7930973	0.5385507	0.657929	0.900857	K00399;mcrA; methyl-coenzyme M reductase alpha subunit|K00401;mcrB; methyl-coenzyme M reductase beta subunit|K00402;mcrG; methyl-coenzyme M reductase gamma subunit~Methyl-CoM=>Methane~Step6
EC:7.2.1.4	757.856	779.238	64.9434	691.098	623.282	73.1531	0.420623	0.791541	0.98274	0.791541	0.807058	0.4206229	0.4183005	K00577;mtrA; tetrahydromethanopterin S-methyltransferase subunit A|K00578;mtrB; tetrahydromethanopterin S-methyltransferase subunit B|K00579;mtrC; tetrahydromethanopterin S-methyltransferase subunit C|K00580;mtrD; tetrahydromethanopterin S-methyltransferase subunit D|K00581;mtrE; tetrahydromethanopterin S-methyltransferase subunit E|K00582;mtrF; tetrahydromethanopterin S-methyltransferase subunit…
EC:1.8.7.3	61.3237	78.0238	6.96442	42.6028	51.4994	4.20563	0.211266	0.0860139	0.820671	0.08601391	0.13803565	0.2112662	0.1402309	K22480;hdrA1; heterodisulfide reductase subunit A1|K22481;hdrB1; heterodisulfide reductase subunit B1|K22482;hdrC1; heterodisulfide reductase subunit C1~CoM-S-S-CoB=>Coenzyme B~Step6b
EC:1.8.7.3 1.8.98.4 1.8.98.5 1.8.98.6	279.955	273.177	18.7282	312.954	250.801	28.3198	0.736649	0.94155	0.527531	0.9415496	0.3286391	0.7366492	0.6395628	K03388;hdrA2; heterodisulfide reductase subunit A2|K03389;hdrB2; heterodisulfide reductase subunit B2|K03390;hdrC2; heterodisulfide reductase subunit C2~CoM-S-S-CoB=>Coenzyme B~Step6b
EC:1.8.98.1	0	0.117889	0.0558421	0	0.15756	0.0591275	1	0.325484	0.772808	0.3254835	0.1616094	1.0000000	0.6854097	K08264;hdrD; heterodisulfide reductase subunit D|K08265;hdrE; heterodisulfide reductase subunit E~CoM-S-S-CoB=>Coenzyme M~Step6c
EC:1.12.99.- 1.8.98.5	150.933	142.602	13.849	172.477	126.328	22.8531	0.929593	0.832097	0.748994	0.8320969	0.4983832	0.9295928	0.6339807	K14126;mvhA, vhuA, vhcA; F420-non-reducing hydrogenase large subunit|K14128;mvhG, vhuG, vhcG; F420-non-reducing hydrogenase small subunit~CoM-S-S-CoB=>Coenzyme M~Step6d
EC:1.12.99.- 1.8.98.5 1.8.98.6	171.005	181.72	13.8004	178.604	151.608	19.3303	0.833234	0.845348	0.668567	0.8453478	0.6784302	0.8332339	0.4470703	K14127;mvhD, vhuD, vhcD; F420-non-reducing hydrogenase iron-sulfur subunit~CoM-S-S-CoB=>Coenzyme M~Step6d
EC:1.17.98.3 1.8.98.6	208.142	207.254	14.1019	202.246	189.738	21.7401	0.463836	0.941452	0.777372	0.9414518	0.6303465	0.4638360	0.7347665	K22516;fdhA; formate dehydrogenase (coenzyme F420) alpha subunit|K00125;fdhB; formate dehydrogenase (coenzyme F420) beta subunit~CoM-S-S-CoB=>Coenzyme M~Step6d
Methanol to methane
EC:2.1.1.246	7.97645	6.82906	0.867809	8.74037	8.08662	0.889755	0.747531	0.420572	0.719745	0.4205718	0.7485338	0.7475307	0.4161871	K14080;mtaA; [methyl-Co(III) methanol/glycine betaine-specific corrinoid protein]:coenzyme M methyltransferase~methanol=>Methyl-CoM~Step1
EC:2.1.1.90	9.21584	15.765	1.6336	11.2335	19.3367	1.67188	0.22092	0.0323582	0.780597	0.03235821	0.06368420	0.2209203	0.4204229	K04480;mtaB; methanol---5-hydroxybenzimidazolylcobamide Co-methyltransferase~methanol=>Methyl-CoM~Step1
Unclassified Enzyme	5.1806	7.18707	0.897277	6.94478	9.37273	0.865361	0.17345	0.184665	0.858241	0.1846654	0.2614124	0.1734502	0.2801401	K14081;mtaC; methanol corrinoid protein~methanol=>Methyl-CoM~Step1
Methylamine to methane
EC:2.1.1.247	ND	ND	ND	ND	ND	ND	ND	ND	ND	ND	ND	ND	ND	K14082;mtbA; methyl-Co(III) methylamine-specific corrinoid protein]:coenzyme M methyltransferase~Methylamine=>Methyl-CoM~Step1
EC:2.1.1.248	14.4573	9.11146	1.25185	11.5973	8.25008	0.842944	0.20802	0.0243321	0.644918	0.02433210	0.08038072	0.2080199	0.5580383	K16176;mtmB; methylamine---corrinoid protein Co-methyltransferase~Methylamine=>Methyl-CoM~Step1
EC:2.1.1.249	0	0	0	0.24095	0.204837	0.135102	0.276279	1	0.910988	1.0000000	0.8725353	0.2762791	0.2264661	K16178;mtbB; dimethylamine---corrinoid protein Co-methyltransferase~Dimethylamine=>Methyl-CoM~Step1
EC:2.1.1.250	0.27094	0.132603	0.0744874	0.28088	0.26302	0.122173	0.938685	0.46862	0.728685	0.4686202	0.8003877	0.9386848	0.6800450	K14083;mttB; trimethylamine---corrinoid protein Co-methyltransferase~trimethylamine=>Methyl-CoM~Step1
Unclassified enzyme-dimethyl amine	0	0.416529	0.146273	0.418674	0.176025	0.185072	0.213775	0.198189	0.175131	0.1981888	0.5230119	0.2137753	0.4645937	K16179;mtbC; dimethylamine corrinoid protein~Dimethylamine=>Methyl-CoM~Step1
Unclassified enzyme-methyl amine	ND	ND	ND	ND	ND	ND	ND	ND	ND	ND	ND	ND	ND	K16177;mtmC; monomethylamine corrinoid protein~Methylamine=>Methyl-CoM~Step1
Unclassified enzyme-trimethyl amine	7.16244	3.31313	0.965838	2.72623	2.28794	0.52804	0.00894188	0.00691227	0.11733	0.006912268	0.433996837	0.008941877	0.352153402	K14084;mttC; trimethylamine corrinoid protein~trimethylamine=>Methyl-CoM~Step1
Aceticlastic pathway
EC:2.7.2.1	562.532	579.233	11.062	596.367	612.625	14.0318	0.264505	0.476003	0.863414	0.4760026	0.3273511	0.2645049	0.1992921	K00925;ackA; acetate kinase~Acetate=>Acetyl phosphate~Step1
EC:6.2.1.1	477.303	465.466	9.11324	489.229	473.195	12.1898	0.693302	0.514666	0.981336	0.5146665	0.5202051	0.6933016	0.6807554	K01895;ACSS1_2, acs; acetyl-CoA synthetase~Acetate=>Acetyl-CoA~Step1b
EC:2.3.1.8	917.628	824.742	19.4253	902.039	840.191	21.3503	0.615369	0.00706891	0.388425	0.007068909	0.076817137	0.6153688	0.5894766	K00625;pta; phosphate acetyltransferase~Acetyl phosphate=>Acetyl-CoA~Step2
EC:2.1.1.245	12.5601	9.47697	0.982813	10.9282	9.265	0.62906	0.288033	0.0368059	0.365427	0.03680591	0.33173775	0.2880333	0.9098735	K00197;cdhE, acsC; acetyl-CoA decarbonylase/synthase, CODH/ACS complex subunit gamma|K00194;cdhD, acsD; acetyl-CoA decarbonylase/synthase, CODH/ACS complex subunit delta~Acetyl-CoA=>5-Methyl-H4MPT~Step3
EC:2.3.1.169	ND	ND	ND	ND	ND	ND	ND	ND	ND	ND	ND	ND	ND	K00193;cdhC; acetyl-CoA decarbonylase/synthase, CODH/ACS complex subunit beta~Acetyl-CoA=>5-Methyl-H4MPT~Step3
Butyrate Pathway
EC:1.2.7.1	2053.93	1847.23	45.5978	1845.99	1761.06	31.7116	0.00843563	0.00740629	0.2378	0.007406294	0.189844061	0.008435625	0.246415421	K00169;porA;pyruvate ferredoxin oxidoreductase alpha subunit|K00170;porB;pyruvate ferredoxin oxidoreductase beta subunit|K00171;porD;pyruvate ferredoxin oxidoreductase delta subunit|K00172;porC;pyruvate ferredoxin oxidoreductase gamma subunit|K00189;vorG;2-oxoisovalerate/pyruvate ferredoxin oxidoreductase gamma subunit|K03737;por;pyruvate-ferredoxin/flavodoxin oxidoreductase~Pyruvate => Acetyl-Co…
EC:2.3.1.9	413.671	415.797	12.7249	368.442	395.777	10.5727	0.057402	0.870116	0.426313	0.8701161	0.1975865	0.05740202	0.44526385	K00626;ACAT;acetyl-CoA C-acetyltransferase~Acetyl-CoA => Acetoacetyl-CoA~Step2
EC:1.1.1.36	0.862402	0.50579	0.261634	1.04491	0.25797	0.24615	0.683528	0.590661	0.407263	0.59066145	0.09130639	0.6835276	0.4936202	K00023;phbB;acetoacetyl-CoA reductase~Acetoacetyl-CoA => (R)-3-Hydroxybutanoyl-CoA~Step3a
EC:4.2.1.55	0.441895	0.88908	0.279644	0	1.85041	0.490423	0.399313	0.508043	0.250664	0.5080434	0.0278767	0.3993126	0.4139339	K17865;croR;3-hydroxybutyryl-CoA dehydratase~(R)-3-Hydroxybutanoyl-CoA => Crotonyl-CoA~Step3b
EC:1.1.1.157	306.883	311.045	11.9431	278.865	271.325	7.81392	0.232612	0.97218	0.734259	0.9721800	0.6507895	0.2326119	0.1222014	K00074;paaH;3-hydroxybutyryl-CoA dehydrogenase~Acetoacetyl-CoA => (S)-3-Hydroxybutyryl-CoA~Step3c
EC:4.2.1.17	250.899	261.873	9.8325	243.263	255.194	7.79619	0.766972	0.454898	0.995821	0.4548975	0.4460172	0.7669722	0.7681424	K01692;paaF;enoyl-CoA hydratase|K01825;fadB;3-hydroxybutyryl-CoA epimerase|K01782;fadJ;enoyl-CoA hydratase|K07515;HADHA;enoyl-CoA hydratase|K07514;EHHADH;enoyl-CoA hydratase|K07511;ECHS1;enoyl-CoA hydratase|K01715;crt;enoyl-CoA hydratase~(S)-3-Hydroxybutyryl-CoA => Crotonyl-CoA~Step4
EC:1.3.8.1	175.603	159.337	4.4636	152.093	147.808	4.09433	0.00747114	0.0888114	0.346028	0.08881137	0.64935971	0.007471144	0.168360783	K00248;ACADS;butyryl-CoA dehydrogenase~Crotonyl-CoA => Butyryl-CoA~Step5
EC:2.3.1.19	195.927	207.3	8.17268	190.302	199.467	9.93476	0.655849	0.504124	0.99324	0.5041236	0.4843544	0.6558488	0.6740298	K00634;ptb;phosphate butyryltransferase~Butyryl-CoA => Butanoyl phosphate~Step5b
EC:2.7.2.7	159.849	163.453	6.23469	148.456	147.057	7.27841	0.374266	0.690613	0.825505	0.6906127	0.9250339	0.3742662	0.2439677	K00929;buk;butyrate kinase~Butanoyl phosphate => Butyrate~Step5c
EC:2.8.3.8	36.5574	41.11	2.72206	38.8572	35.6385	2.91921	0.656243	0.281593	0.370843	0.2815925	0.8631809	0.6562427	0.4045202	K01034;atoD;acetate CoA|K01035;atoA;acetate CoA|K19709;ydiF;acetate CoA-transferase~Butyryl-CoA => Butyrate~Step6
Acetate pathway
EC:1.2.7.4	36.9334	39.9429	1.68224	36.0472	37.8074	1.62557	0.799706	0.335395	0.78487	0.3353953	0.5415617	0.7997057	0.5352588	K00198;cooS, acsA; anaerobic carbon-monoxide dehydrogenase catalytic subunit~CO2=>CO~Step1
EC:1.17.1.10	0.0392858	0.0368106	0.0262964	0.00773304	0.0655011	0.02316	0.545257	0.975651	0.416276	0.9756508	0.2605174	0.5452574	0.5742640	K05299;fdhA; formate dehydrogenase (NADP+) alpha subunit|K15022;fdhB; formate dehydrogenase (NADP+) beta subunit~CO2=>Formate~Step2
EC:1.17.98.-	0.613246	0.144097	0.204026	1.26723	0.0557196	0.465008	0.6589	0.316229	0.641691	0.31622931	0.09838362	0.6589001	0.8555605	K22015;fdhF; formate dehydrogenase (hydrogenase)|K25123;hydA2; iron hydrogenase HydA2|K25124;hycB; FeS-containing electron transfer protein~CO2=>Formate~Step2
EC:6.3.4.3	911.774	665.736	46.9136	807.405	705.53	27.2998	0.10455	0.000538952	0.094362	0.0005389522	0.0926523375	0.1045496	0.4034360	K01938;fhs; formate--tetrahydrofolate ligase~Formate=>10-Formyl-THF~Step3
EC:1.5.1.5 3.5.4.9	648.204	665.053	13.0615	661.944	680.604	22.8198	0.969474	0.65381	0.747693	0.6538099	0.3580256	0.9694739	0.6696627	K01491;folD; methylenetetrahydrofolate dehydrogenase (NADP+) / methenyltetrahydrofolate cyclohydrolase~10-Formyl-THF=>5,10-Methenyltetrahydrofolate~Step4
EC:3.5.4.9	ND	ND	ND	ND	ND	ND	ND	ND	ND	ND	ND	ND	ND	K01500;fchA; methenyltetrahydrofolate cyclohydrolase~10-Formyl-THF=>5,10-Methenyltetrahydrofolate~Step4
EC:1.5.1.54	225.351	229.296	5.59758	200.581	235.21	9.99173	0.0825455	0.802028	0.131728	0.80202768	0.02100197	0.08254548	0.82523067	K00297;metF, MTHFR; methylenetetrahydrofolate reductase (NADH)~5,10-Methenyltetrahydrofolate=>5-Methyltetrahydrofolate~Step5
EC:1.5.1.54-Unclassified	ND	ND	ND	ND	ND	ND	ND	ND	ND	ND	ND	ND	ND	K25007;metV; methylenetetrahydrofolate reductase (NADH) small subunit~5,10-Methenyltetrahydrofolate=>5-Methyltetrahydrofolate~Step5
EC:7.-.-.-	ND	ND	ND	ND	ND	ND	ND	ND	ND	ND	ND	ND	ND	K25008;rnfC2; ion-translocating oxidoreductase complex subunit C~5,10-Methenyltetrahydrofolate=>5-Methyltetrahydrofolate~Step5
EC:2.1.1.245	12.5601	9.47697	0.982813	10.9282	9.265	0.62906	0.288033	0.0368059	0.365427	0.03680591	0.33173775	0.2880333	0.9098735	K00197;cdhE, acsC; acetyl-CoA decarbonylase/synthase, CODH/ACS complex subunit gamma|K00194;cdhD, acsD; acetyl-CoA decarbonylase/synthase, CODH/ACS complex subunit delta~5-Methyltetrahydrofolate=>Acetyl-CoA~Step6
EC:2.3.1.169	11.8993	8.15592	0.839351	9.8599	8.23027	0.648723	0.154346	0.0106965	0.237419	0.01069645	0.25486844	0.1543459	0.8014928	K14138;acsB; acetyl-CoA synthase~5-Methyltetrahydrofolate=>Acetyl-CoA~Step6
EC:2.1.1.258	30.0976	24.6693	2.0009	31.7445	21.9346	2.03881	0.653731	0.218158	0.32121	0.21815841	0.01270922	0.6537305	0.3323800	K15023;acsE; 5-methyltetrahydrofolate corrinoid/iron sulfur protein methyltransferase~5-Methyltetrahydrofolate=>Tetrahydrofolate~Step6B
Propionate pathway
EC:4.1.1.49	1655.78	1468.62	31.8521	1636.67	1487.08	33.9398	0.682866	0.00108409	0.576571	0.001084087	0.005069092	0.6828661	0.7742307	K01610;pckA;phosphoenolpyruvate carboxykinase (ATP)~phosphoenolpyruvate => oxaloacetate~C4Pathway-Step1
EC:1.1.1.37	386.573	431.106	13.7116	425.467	425.883	17.2745	0.298704	0.119381	0.379208	0.1193807	0.6974610	0.2987044	0.9174597	K00024;mdh;malate dehydrogenase|K00025;MDH1;malate dehydrogenase|K00026;MDH2;malate dehydrogenase~oxaloacetate => (S)-malate~C4Pathway-Step2
EC:4.2.1.2	1405.43	1345.95	17.2348	1342.84	1292.29	18.9886	0.0915421	0.0888077	0.898201	0.08880771	0.11187717	0.09154209	0.13733268	K01675;fumD;fumarate hydratase D|K01676;E4.2.1.2A; fumA;fumB;fumarate hydratase-class I|K01677;E4.2.1.2AA;fumA;fumarate hydratase subunit alpha|K01678;E4.2.1.2AB;fumB;fumarate hydratase subunit beta|K01679;E4.2.1.2B;fumC;FH;fumarate hydratase class II|K01774;fumE;fumarate hydratase E~(S)-malate => fumarate~C4Pathway-Step3
EC:1.3.1.6	ND	ND	ND	ND	ND	ND	ND	ND	ND	ND	ND	ND	ND	K18556;frdA;NADH-dependent fumarate reductase subunit A|K18557;frdB;NADH-dependent fumarate reductase subunit B~fumarate=>succinate~C4Pathway-Step4
EC:6.2.1.5	189.156	200.856	11.5663	198.479	199.25	11.402	0.832323	0.842236	0.964292	0.8422356	0.7862982	0.8323233	0.7959405	K01902;sucD;succinyl-CoA synthetase alpha subunit|K01903;sucC;succinyl-CoA synthetase beta subunit~Succinate => Succinyl-CoA~Step1
EC:5.4.99.2	774.763	700.957	25.7591	774.191	719.895	20.7342	0.919155	0.0647864	0.558473	0.06478639	0.25344559	0.9191546	0.5362514	K01847;MUT;methylmalonyl-CoA mutase|K01849;mcmA2;methylmalonyl-CoA mutase, C-terminal domain|K01848;mcmA1;methylmalonyl-CoA mutase, N-terminal domain~Succinyl-CoA => (R)-Methylmalonyl-CoA~Step2
EC:5.1.99.1	337.488	371.353	16.4262	367.294	381.505	13.6903	0.367159	0.309674	0.767574	0.3096744	0.5267043	0.3671591	0.6420897	K05606;MCEE;methylmalonyl-CoA/ethylmalonyl-CoA epimerase~(R)-Methylmalonyl-CoA => (S)-Methylmalonyl-CoA~Step3
EC:4.1.1.-	ND	ND	ND	ND	ND	ND	ND	ND	ND	ND	ND	ND	ND	K11264;scpB;methylmalonyl-CoA decarboxylase~(S)-Methylmalonyl-CoA => Propanoyl-CoA~Step4
EC:2.8.3.1	60.9404	52.9647	2.52142	60.5297	54.6813	3.06413	0.86103	0.180146	0.737752	0.1801462	0.3537902	0.8610303	0.7888160	K01026;pct;propionate CoA-transferase~Lactate => Lactoyl-CoA~Step1
EC:2.7.1.40	236.748	252.204	6.74852	235.258	264.941	8.62119	0.754772	0.357771	0.449705	0.35777072	0.05249506	0.7547723	0.4455153	K00873;PK;pyk;pyruvate kinase|K12406;PKLR;pyruvate kinase isozymes R/L~phosphoenolpyruvate=>pyruvate~C3Pathway-Step1
EC:1.1.1.27	110.754	100.876	6.42139	89.3128	107.894	8.95006	0.131335	0.404866	0.13744	0.4048660	0.1917381	0.1313345	0.8483644	K00016;LDH;ldh;L-lactate dehydrogenase~pyruvate=>(S)-lactate~C3Pathway-Step4
EC:2.3.1.54	509.318	517.625	9.60392	551.509	601.242	19.9395	0.236745	0.736108	0.119174	0.73610761	0.01425372	0.23674450	0.01016055	K00656;E2.3.1.54;pflD;formate C-acetyltransferase~pyruvate=>acetyl-CoA~C3Pathway-Step2
EC:2.7.2.1	562.532	579.233	11.062	596.367	612.625	14.0318	0.264505	0.476003	0.863414	0.4760026	0.3273511	0.2645049	0.1992921	K00925;ackA;acetate kinase~acetyl phosphate => acetate~C3Pathway-Step3
ND: Not detected

## Sheet: Table S3B-bolus
	LR			HR			Overall P-values			LR	HR	LR vs HR
	2Hr	8Hr	SEM	2Hr	8Hr	SEM	Group	SamplingHour	Group:SamplingHour	2Hr vs 8Hr	2Hr vs 8Hr	2Hr	8Hr	Description
CO2 to methane
EC:1.2.7.12	806.846	699.711	66.721	764.257	644.273	68.7384	0.900462	0.982364	0.912917	0.9823645	0.8623080	0.9004619	0.7925458	K00200;fwdA, fmdA; formylmethanofuran dehydrogenase subunit A|K00201;fwdB, fmdB; formylmethanofuran dehydrogenase subunit B|K00202;fwdC, fmdC; formylmethanofuran dehydrogenase subunit C|K00203;fwdD, fmdD; formylmethanofuran dehydrogenase subunit D|K11261;fwdE, fmdE; formylmethanofuran dehydrogenase subunit E|K00205;fwdF, fmdF; 4Fe-4S ferredoxin|K11260;fwdG; 4Fe-4S ferredoxin|K00204;fwdH; 4Fe-4S f…
EC:2.3.1.101	149.552	203.03	15.2247	147.108	174.972	12.4882	0.790274	0.0382807	0.519186	0.03828068	0.22564450	0.7902737	0.5551547	K00672;ftr; formylmethanofuran--tetrahydromethanopterin N-formyltransferase~Formylmethanofuran=>5-Formyl-H4MPT~Step2
EC:3.5.4.27	82.4592	97.5379	7.11176	81.0334	95.6751	7.72963	0.950393	0.191672	0.998172	0.1916723	0.2047190	0.9503929	0.9493029	K01499;mch; methenyltetrahydromethanopterin cyclohydrolase~5-Formyl-H4MPT=>5,10-Methenyltetrahydromethanopterin~Step3
EC:1.12.98.2	10.4817	16.3883	2.29126	6.13758	9.53773	1.16248	0.222276	0.00457579	0.666769	0.004575788	0.001671735	0.2222758	0.3628282	K13942;hmd; 5,10-methenyltetrahydromethanopterin hydrogenase~5,10-Methenyltetrahydromethanopterin=>5,10-Methylenetetrahydromethanopterin~Step4
EC:1.5.98.1	142.094	124.502	11.0263	147.019	126.181	12.3284	0.707008	0.892851	0.886315	0.8928510	0.7416481	0.7070085	0.8694125	K00319;mtd; methylenetetrahydromethanopterin dehydrogenase~5,10-Methenyltetrahydromethanopterin=>5,10-Methylenetetrahydromethanopterin~Step4
EC:1.5.98.2	100.345	122.844	6.86081	106.782	128.96	8.7883	0.764152	0.117235	0.973794	0.1172346	0.1374835	0.7641515	0.8063627	K00320;mer; 5,10-methylenetetrahydromethanopterin reductase~5,10-Methylenetetrahydromethanopterin=>5-Methyl-H4MPT~Step5
EC:2.8.4.1	391.18	365.489	32.7591	386.186	326.15	32.8492	0.871898	0.719578	0.665594	0.7195777	0.7988871	0.8718985	0.6855011	K00399;mcrA; methyl-coenzyme M reductase alpha subunit|K00401;mcrB; methyl-coenzyme M reductase beta subunit|K00402;mcrG; methyl-coenzyme M reductase gamma subunit~Methyl-CoM=>Methane~Step6
EC:7.2.1.4	822.659	881.882	82.5457	731.921	731.427	78.8588	0.626976	0.324266	0.982336	0.3242665	0.3575479	0.6269762	0.6179866	K00577;mtrA; tetrahydromethanopterin S-methyltransferase subunit A|K00578;mtrB; tetrahydromethanopterin S-methyltransferase subunit B|K00579;mtrC; tetrahydromethanopterin S-methyltransferase subunit C|K00580;mtrD; tetrahydromethanopterin S-methyltransferase subunit D|K00581;mtrE; tetrahydromethanopterin S-methyltransferase subunit E|K00582;mtrF; tetrahydromethanopterin S-methyltransferase subunit…
EC:1.8.7.3	29.2266	88.8743	8.61203	22.2756	75.4969	7.34758	0.118473	4.37389e-06	0.257196	4.373888e-06	2.893497e-07	0.1184727	0.7264682	K22480;hdrA1; heterodisulfide reductase subunit A1|K22481;hdrB1; heterodisulfide reductase subunit B1|K22482;hdrC1; heterodisulfide reductase subunit C1~CoM-S-S-CoB=>Coenzyme B~Step6b
EC:1.8.7.3 1.8.98.4 1.8.98.5 1.8.98.6	339.635	357.774	23.887	330.497	334.38	25.8541	0.908033	0.367383	0.853703	0.3673827	0.5337072	0.9080326	0.7245061	K03388;hdrA2; heterodisulfide reductase subunit A2|K03389;hdrB2; heterodisulfide reductase subunit B2|K03390;hdrC2; heterodisulfide reductase subunit C2~CoM-S-S-CoB=>Coenzyme B~Step6b
EC:1.8.98.1	0.52889	0.280059	0.143003	0.631905	0.555509	0.216883	0.767611	0.477143	0.949599	0.4771433	0.5474248	0.7676115	0.7121755	K08264;hdrD; heterodisulfide reductase subunit D|K08265;hdrE; heterodisulfide reductase subunit E~CoM-S-S-CoB=>Coenzyme M~Step6c
EC:1.12.99.- 1.8.98.5	255.669	210.8	20.6226	245.88	191.758	21.9741	0.931461	0.710926	0.832121	0.7109257	0.5156811	0.9314606	0.7218136	K14126;mvhA, vhuA, vhcA; F420-non-reducing hydrogenase large subunit|K14128;mvhG, vhuG, vhcG; F420-non-reducing hydrogenase small subunit~CoM-S-S-CoB=>Coenzyme M~Step6d
EC:1.12.99.- 1.8.98.5 1.8.98.6	235.392	251.004	18.7215	218.625	217.6	18.2038	0.737791	0.323833	0.803367	0.3238326	0.5378728	0.7377908	0.5283611	K14127;mvhD, vhuD, vhcD; F420-non-reducing hydrogenase iron-sulfur subunit~CoM-S-S-CoB=>Coenzyme M~Step6d
EC:1.17.98.3 1.8.98.6	250.084	252.341	20.7651	240.657	226.513	21.4693	0.982348	0.448151	0.774555	0.4481511	0.7344664	0.9823475	0.7057993	K22516;fdhA; formate dehydrogenase (coenzyme F420) alpha subunit|K00125;fdhB; formate dehydrogenase (coenzyme F420) beta subunit~CoM-S-S-CoB=>Coenzyme M~Step6d
Methanol to methane
EC:2.1.1.246	6.0899	9.71417	0.693532	4.10563	10.9294	0.942895	0.0187877	0.00274836	0.026182	2.748357e-03	2.446764e-06	0.01878774	0.46317177	K14080;mtaA; [methyl-Co(III) methanol/glycine betaine-specific corrinoid protein]:coenzyme M methyltransferase~methanol=>Methyl-CoM~Step1
EC:2.1.1.90	4.99965	17.0605	1.58659	6.87421	19.6281	1.95499	0.280202	1.15617e-06	0.674963	1.156166e-06	4.679175e-06	0.2802019	0.5667474	K04480;mtaB; methanol---5-hydroxybenzimidazolylcobamide Co-methyltransferase~methanol=>Methyl-CoM~Step1
Unclassified Enzyme	2.63003	9.05743	0.871376	3.16414	9.71216	1.09467	0.387272	3.13946e-07	0.435685	3.139461e-07	3.346256e-06	0.3872717	0.9867216	K14081;mtaC; methanol corrinoid protein~methanol=>Methyl-CoM~Step1
Methylamine to methane
EC:2.1.1.247														K14082;mtbA; methyl-Co(III) methylamine-specific corrinoid protein]:coenzyme M methyltransferase~Methylamine=>Methyl-CoM~Step1
EC:2.1.1.248	9.11636	10.8307	1.29731	6.1708	10.5426	0.889301	0.371821	0.11574	0.562833	0.11573973	0.02578186	0.3718206	0.9501584	K16176;mtmB; methylamine---corrinoid protein Co-methyltransferase~Methylamine=>Methyl-CoM~Step1
EC:2.1.1.249	0.386944	0.695384	0.199991	0.325596	0.443444	0.11783	0.78543	0.698959	0.998329	0.6989587	0.7050407	0.7854299	0.7939024	K16178;mtbB; dimethylamine---corrinoid protein Co-methyltransferase~Dimethylamine=>Methyl-CoM~Step1
EC:2.1.1.250	0.358388	0.757978	0.188925	0.447335	0.961227	0.238415	0.81453	0.455723	0.946181	0.4557228	0.4140846	0.8145296	0.7473037	K14083;mttB; trimethylamine---corrinoid protein Co-methyltransferase~trimethylamine=>Methyl-CoM~Step1
Unclassified enzyme-dimethyl amine	0.466342	0.735507	0.230937	0.515288	0.646146	0.238164	0.890932	0.840939	0.772126	0.8409393	0.8344286	0.8909322	0.7843879	K16179;mtbC; dimethylamine corrinoid protein~Dimethylamine=>Methyl-CoM~Step1
Unclassified enzyme-methyl amine														K16177;mtmC; monomethylamine corrinoid protein~Methylamine=>Methyl-CoM~Step1
Unclassified enzyme-trimethyl amine	3.28615	3.94865	0.578478	2.67305	4.33905	0.577644	0.749176	0.563272	0.715489	0.5632723	0.2908257	0.7491764	0.8400088	K14084;mttC; trimethylamine corrinoid protein~trimethylamine=>Methyl-CoM~Step1
Aceticlastic pathway
EC:2.7.2.1	626.346	564.287	15.6251	690.583	617.125	20.2325	0.0756762	0.0192075	0.8942	0.01920753	0.01575564	0.07567622	0.10951952	K00925;ackA; acetate kinase~Acetate=>Acetyl phosphate~Step1
EC:6.2.1.1	557.481	479.343	15.2349	606.011	473.194	20.0723	0.0724052	0.00151171	0.100075	1.511705e-03	1.024955e-05	0.07240517	0.74711384	K01895;ACSS1_2, acs; acetyl-CoA synthetase~Acetate=>Acetyl-CoA~Step1b
EC:2.3.1.8	814.905	806.011	16.6018	820.565	843.233	18.9763	0.898453	0.686245	0.474237	0.6862448	0.5438493	0.8984526	0.4723593	K00625;pta; phosphate acetyltransferase~Acetyl phosphate=>Acetyl-CoA~Step2
EC:2.1.1.245	5.27816	9.93894	0.930439	2.80093	6.47248	0.628255	0.0849838	0.00746646	0.765063	0.00746646	0.02141870	0.08498379	0.03914843	K00197;cdhE, acsC; acetyl-CoA decarbonylase/synthase, CODH/ACS complex subunit gamma|K00194;cdhD, acsD; acetyl-CoA decarbonylase/synthase, CODH/ACS complex subunit delta~Acetyl-CoA=>5-Methyl-H4MPT~Step3
EC:2.3.1.169														K00193;cdhC; acetyl-CoA decarbonylase/synthase, CODH/ACS complex subunit beta~Acetyl-CoA=>5-Methyl-H4MPT~Step3
Butyrate Pathway
EC:1.2.7.1	1942.97	1992.83	31.0459	1897.54	1798.25	36.1052	0.493906	0.352875	0.0693411	0.35287505	0.09438875	0.493905510	0.005207098	K00169;porA;pyruvate ferredoxin oxidoreductase alpha subunit|K00170;porB;pyruvate ferredoxin oxidoreductase beta subunit|K00171;porD;pyruvate ferredoxin oxidoreductase delta subunit|K00172;porC;pyruvate ferredoxin oxidoreductase gamma subunit|K00189;vorG;2-oxoisovalerate/pyruvate ferredoxin oxidoreductase gamma subunit|K03737;por;pyruvate-ferredoxin/flavodoxin oxidoreductase~Pyruvate => Acetyl-Co…
EC:2.3.1.9	281.045	434.853	20.8807	238.661	407.441	22.4337	0.0442531	2.53591e-06	0.312601	2.535910e-06	2.205389e-07	0.04425313	0.41859290	K00626;ACAT;acetyl-CoA C-acetyltransferase~Acetyl-CoA => Acetoacetyl-CoA~Step2
EC:1.1.1.36	0.625607	0.595815	0.213689	0.787948	0.679326	0.176618	0.533592	0.853477	0.867937	0.8534775	0.6815679	0.5335922	0.7099061	K00023;phbB;acetoacetyl-CoA reductase~Acetoacetyl-CoA => (R)-3-Hydroxybutanoyl-CoA~Step3a
EC:4.2.1.55	0	1.14819	0.354273	0.102764	1.39755	0.327955	0.771028	0.0708693	0.793202	0.07086931	0.03813283	0.7710279	0.5222998	K17865;croR;3-hydroxybutyryl-CoA dehydratase~(R)-3-Hydroxybutanoyl-CoA => Crotonyl-CoA~Step3b
EC:1.1.1.157	219.468	323.57	15.0329	184.025	278.33	14.3469	0.0408449	1.50171e-05	0.684446	1.501713e-05	6.378516e-06	0.04084491	0.11275030	K00074;paaH;3-hydroxybutyryl-CoA dehydrogenase~Acetoacetyl-CoA => (S)-3-Hydroxybutyryl-CoA~Step3c
EC:4.2.1.17	167.217	251.88	11.1776	133.233	236.18	13.3529	0.00134916	1.11219e-07	0.0601	1.112186e-07	1.817389e-09	0.001349162	0.230686536	K01692;paaF;enoyl-CoA hydratase|K01825;fadB;3-hydroxybutyryl-CoA epimerase|K01782;fadJ;enoyl-CoA hydratase|K07515;HADHA;enoyl-CoA hydratase|K07514;EHHADH;enoyl-CoA hydratase|K07511;ECHS1;enoyl-CoA hydratase|K01715;crt;enoyl-CoA hydratase~(S)-3-Hydroxybutyryl-CoA => Crotonyl-CoA~Step4
EC:1.3.8.1	129.3	156.785	5.98806	101.543	146.355	5.99546	0.00238357	0.00636973	0.128448	6.369727e-03	5.428218e-05	0.002383573	0.345585688	K00248;ACADS;butyryl-CoA dehydrogenase~Crotonyl-CoA => Butyryl-CoA~Step5
EC:2.3.1.19	193.863	190.491	8.47775	191.571	181.119	6.38067	0.94043	0.902576	0.630675	0.9025758	0.5815365	0.9404304	0.5466798	K00634;ptb;phosphate butyryltransferase~Butyryl-CoA => Butanoyl phosphate~Step5b
EC:2.7.2.7	118.075	150.273	5.47003	114.255	155.46	6.09893	0.674321	0.00072065	0.519678	0.0007206500	0.0001125828	0.6743212	0.6173302	K00929;buk;butyrate kinase~Butanoyl phosphate => Butyrate~Step5c
EC:2.8.3.8	22.8066	38.1166	3.26756	17.5375	34.5828	2.62223	0.279935	0.000648929	0.800075	0.0006489287	0.0003473688	0.2799348	0.4844458	K01034;atoD;acetate CoA|K01035;atoA;acetate CoA|K19709;ydiF;acetate CoA-transferase~Butyryl-CoA => Butyrate~Step6
Acetate pathway
EC:1.2.7.4	18.5629	42.145	3.08563	18.3198	43.0996	3.24756	0.776332	2.69891e-06	0.754529	2.698907e-06	1.340067e-06	0.7763321	0.8900100	K00198;cooS, acsA; anaerobic carbon-monoxide dehydrogenase catalytic subunit~CO2=>CO~Step1
EC:1.17.1.10	0.0215738	0.0859206	0.0251407	0	0	0	0.535197	0.0909132	0.228626	0.09091316	1.00000000	0.53519695	0.02481179	K05299;fdhA; formate dehydrogenase (NADP+) alpha subunit|K15022;fdhB; formate dehydrogenase (NADP+) beta subunit~CO2=>Formate~Step2
EC:1.17.98.-	0.230987	0.390351	0.120142	0.633659	0.640267	0.274019	0.407154	0.337955	0.66881	0.3379553	0.7382400	0.4071539	0.6504481	K22015;fdhF; formate dehydrogenase (hydrogenase)|K25123;hydA2; iron hydrogenase HydA2|K25124;hycB; FeS-containing electron transfer protein~CO2=>Formate~Step2
EC:6.3.4.3	529.158	776.072	43.0615	443.957	726.052	41.7213	0.191438	0.000875432	0.628378	0.0008754319	0.0002254744	0.1914380	0.5482535	K01938;fhs; formate--tetrahydrofolate ligase~Formate=>10-Formyl-THF~Step3
EC:1.5.1.5 3.5.4.9	670.279	661.991	19.8081	701.389	662.13	18.889	0.401756	0.928836	0.470216	0.9288361	0.2815050	0.4017562	0.9934429	K01491;folD; methylenetetrahydrofolate dehydrogenase (NADP+) / methenyltetrahydrofolate cyclohydrolase~10-Formyl-THF=>5,10-Methenyltetrahydrofolate~Step4
EC:3.5.4.9														K01500;fchA; methenyltetrahydrofolate cyclohydrolase~10-Formyl-THF=>5,10-Methenyltetrahydrofolate~Step4
EC:1.5.1.54	194.942	239.31	10.449	175.99	236.299	9.93902	0.31111	0.00177661	0.578507	0.0017766101	0.0003978746	0.3111100	0.7296244	K00297;metF, MTHFR; methylenetetrahydrofolate reductase (NADH)~5,10-Methenyltetrahydrofolate=>5-Methyltetrahydrofolate~Step5
EC:1.5.1.54-Unclassified														K25007;metV; methylenetetrahydrofolate reductase (NADH) small subunit~5,10-Methenyltetrahydrofolate=>5-Methyltetrahydrofolate~Step5
EC:7.-.-.-														K25008;rnfC2; ion-translocating oxidoreductase complex subunit C~5,10-Methenyltetrahydrofolate=>5-Methyltetrahydrofolate~Step5
EC:2.1.1.245	5.27816	9.93894	0.930439	2.80093	6.47248	0.628255	0.0849838	0.00746646	0.765063	0.00746646	0.02141870	0.08498379	0.03914843	K00197;cdhE, acsC; acetyl-CoA decarbonylase/synthase, CODH/ACS complex subunit gamma|K00194;cdhD, acsD; acetyl-CoA decarbonylase/synthase, CODH/ACS complex subunit delta~5-Methyltetrahydrofolate=>Acetyl-CoA~Step6
EC:2.3.1.169	4.36038	9.19925	0.858491	2.89769	9.14407	0.823985	0.448027	0.000215504	0.633251	2.155036e-04	5.996198e-05	0.4480267	0.9244016	K14138;acsB; acetyl-CoA synthase~5-Methyltetrahydrofolate=>Acetyl-CoA~Step6
EC:2.1.1.258	15.2701	22.5162	1.75541	12.136	21.3336	1.86885	0.530319	0.014701	0.959448	0.01470096	0.01448767	0.5303190	0.5904644	K15023;acsE; 5-methyltetrahydrofolate corrinoid/iron sulfur protein methyltransferase~5-Methyltetrahydrofolate=>Tetrahydrofolate~Step6B
Propionate pathway
EC:4.1.1.49	2670.91	1455.06	161	2823.78	1456.93	179.666	0.367077	3.88077e-08	0.519926	3.880765e-08	9.113686e-09	0.3670775	0.9967819	K01610;pckA;phosphoenolpyruvate carboxykinase (ATP)~phosphoenolpyruvate => oxaloacetate~C4Pathway-Step1
EC:1.1.1.37	482.632	386.313	18.7069	509.761	417.928	21.5517	0.458794	0.000999482	0.807395	0.000999482	0.002826259	0.4587943	0.3240769	K00024;mdh;malate dehydrogenase|K00025;MDH1;malate dehydrogenase|K00026;MDH2;malate dehydrogenase~oxaloacetate => (S)-malate~C4Pathway-Step2
EC:4.2.1.2	1299.04	1373.46	23.4914	1334.61	1305.77	22.367	0.411909	0.0580007	0.0700195	0.05800067	0.47996361	0.4119093	0.1335547	K01675;fumD;fumarate hydratase D|K01676;E4.2.1.2A; fumA;fumB;fumarate hydratase-class I|K01677;E4.2.1.2AA;fumA;fumarate hydratase subunit alpha|K01678;E4.2.1.2AB;fumB;fumarate hydratase subunit beta|K01679;E4.2.1.2B;fumC;FH;fumarate hydratase class II|K01774;fumE;fumarate hydratase E~(S)-malate => fumarate~C4Pathway-Step3
EC:1.3.1.6														K18556;frdA;NADH-dependent fumarate reductase subunit A|K18557;frdB;NADH-dependent fumarate reductase subunit B~fumarate=>succinate~C4Pathway-Step4
EC:6.2.1.5	147.918	246.678	16.1118	154.91	272.093	16.8949	0.574317	0.000218052	0.819775	0.0002180521	0.0001276154	0.5743171	0.3892030	K01902;sucD;succinyl-CoA synthetase alpha subunit|K01903;sucC;succinyl-CoA synthetase beta subunit~Succinate => Succinyl-CoA~Step1
EC:5.4.99.2	1102.79	625.374	63.2533	1227.99	630.867	79.2375	0.124725	4.78384e-08	0.304955	4.783841e-08	4.968685e-09	0.1247246	0.8683208	K01847MUT;methylmalonyl-CoA mutase|K01848;E5.4.99.2A;mcmA1;methylmalonyl-CoA mutase N-terminal domain|K01849;E5.4.99.2B;mcmA2;methylmalonyl-CoA mutase C-terminal domain~succinyl-CoA => (R)-methylmalonyl-CoA~C3Pathway-Step6
EC:5.1.99.1	494.246	330.415	25.0415	521.313	334.469	28.3987	0.530258	7.1179e-05	0.758392	7.117900e-05	3.342047e-05	0.5302578	0.8515298	K05606;MCEE;methylmalonyl-CoA/ethylmalonyl-CoA epimerase~(R)-Methylmalonyl-CoA => (S)-Methylmalonyl-CoA~Step3
EC:4.1.1.-														K11264;scpB;methylmalonyl-CoA decarboxylase~(S)-Methylmalonyl-CoA => Propanoyl-CoA~Step4
EC:2.8.3.1	22.7052	52.3267	4.26316	19.6914	53.6753	4.49455	0.446051	2.94332e-06	0.513836	2.943321e-06	5.538268e-07	0.4460513	0.8578074	K01026;pct;propionate CoA-transferase~Lactate => Lactoyl-CoA~Step1
EC:2.7.1.40	143.582	246.037	13.1101	164.96	283.036	15.1009	0.0401196	1.34013e-07	0.940436	1.340126e-07	1.146896e-07	0.04011959	0.03654226	K00873;PK;pyk;pyruvate kinase|K12406;PKLR;pyruvate kinase isozymes R/L~phosphoenolpyruvate=>pyruvate~C3Pathway-Step1
EC:1.1.1.27	63.3789	131.933	12.2129	48.2049	131.314	13.4428	0.25341	0.000166975	0.444545	1.669753e-04	2.291372e-05	0.2534103	0.7464510	K00016;LDH;ldh;L-lactate dehydrogenase~pyruvate=>(S)-lactate~C3Pathway-Step4
EC:2.3.1.54	425.928	576.809	19.6424	497.359	649.059	23.4244	0.00309492	2.08187e-06	0.567957	2.081869e-06	1.258062e-05	0.003094916	0.024942118	K00656;E2.3.1.54;pflD;formate C-acetyltransferase~pyruvate=>acetyl-CoA~C3Pathway-Step2
EC:2.7.2.1	626.346	564.287	15.6251	690.583	617.125	20.2325	0.0756762	0.0192075	0.8942	0.01920753	0.01575564	0.07567622	0.10951952	K00925;ackA;acetate kinase~acetyl phosphate => acetate~C3Pathway-Step3
ND: Not detected

## Sheet: Table S3C-feces
	LR			HR			Overall P-values			LR	HR	LR vs HR
	2Hr	8Hr	SEM	2Hr	8Hr	SEM	Group	SamplingHour	Group:SamplingHour	2Hr vs 8Hr	2Hr vs 8Hr	2Hr	8Hr	Description
CO2 to methane
EC:1.2.7.12	1945.31	1389.72	127.911	1795.54	1295.23	154.774	0.386947	0.111421	0.648317	0.1114212	0.3007957	0.3869474	0.7596379	K00200;fwdA, fmdA; formylmethanofuran dehydrogenase subunit A|K00201;fwdB, fmdB; formylmethanofuran dehydrogenase subunit B|K00202;fwdC, fmdC; formylmethanofuran dehydrogenase subunit C|K00203;fwdD, fmdD; formylmethanofuran dehydrogenase subunit D|K11261;fwdE, fmdE; formylmethanofuran dehydrogenase subunit E|K00205;fwdF, fmdF; 4Fe-4S ferredoxin|K11260;fwdG; 4Fe-4S ferredoxin|K00204;fwdH; 4Fe-4S f…
EC:2.3.1.101	356.99	404.433	22.1649	385.813	381.997	31.2438	0.981042	0.321361	0.789423	0.3213607	0.5136121	0.9810420	0.7525711	K00672;ftr; formylmethanofuran--tetrahydromethanopterin N-formyltransferase~Formylmethanofuran=>5-Formyl-H4MPT~Step2
EC:3.5.4.27	199.317	199.11	11.537	209.028	193.607	17.4744	0.811727	0.837495	0.951264	0.8374953	0.7646206	0.8117268	0.8716879	K01499;mch; methenyltetrahydromethanopterin cyclohydrolase~5-Formyl-H4MPT=>5,10-Methenyltetrahydromethanopterin~Step3
EC:1.12.98.2	28.6939	35.2459	2.99177	20.6851	22.9294	2.85636	0.0662097	0.176187	0.621224	0.17618664	0.04165642	0.06620968	0.14949302	K13942;hmd; 5,10-methenyltetrahydromethanopterin hydrogenase~5,10-Methenyltetrahydromethanopterin=>5,10-Methylenetetrahydromethanopterin~Step4
EC:1.5.98.1	384.972	277.781	24.246	367.296	260.395	30.9746	0.506371	0.133632	0.782777	0.1336316	0.2384502	0.5063712	0.7552996	K00319;mtd; methylenetetrahydromethanopterin dehydrogenase~5,10-Methenyltetrahydromethanopterin=>5,10-Methylenetetrahydromethanopterin~Step4
EC:1.5.98.2	257.555	231.417	14.9805	242.447	233.444	19.0392	0.468689	0.709474	0.525784	0.7094744	0.5962752	0.4686887	0.9125726	K00320;mer; 5,10-methylenetetrahydromethanopterin reductase~5,10-Methylenetetrahydromethanopterin=>5-Methyl-H4MPT~Step5
EC:2.8.4.1	988.617	724.401	61.1481	932.795	686.916	81.2446	0.415212	0.17508	0.656248	0.1750795	0.4299508	0.4152122	0.8124692	K00399;mcrA; methyl-coenzyme M reductase alpha subunit|K00401;mcrB; methyl-coenzyme M reductase beta subunit|K00402;mcrG; methyl-coenzyme M reductase gamma subunit~Methyl-CoM=>Methane~Step6
EC:7.2.1.4	1839.43	1792	108.578	1787.46	1581.62	163.236	0.388022	0.961442	0.817138	0.9614422	0.7018371	0.3880218	0.5451600	K00577;mtrA; tetrahydromethanopterin S-methyltransferase subunit A|K00578;mtrB; tetrahydromethanopterin S-methyltransferase subunit B|K00579;mtrC; tetrahydromethanopterin S-methyltransferase subunit C|K00580;mtrD; tetrahydromethanopterin S-methyltransferase subunit D|K00581;mtrE; tetrahydromethanopterin S-methyltransferase subunit E|K00582;mtrF; tetrahydromethanopterin S-methyltransferase subunit…
EC:1.8.7.3	120.183	247.281	19.305	111.401	193.996	17.2391	0.281491	0.000177747	0.971207	0.0001777469	0.0001448896	0.2814909	0.2539397	K22480;hdrA1; heterodisulfide reductase subunit A1|K22481;hdrB1; heterodisulfide reductase subunit B1|K22482;hdrC1; heterodisulfide reductase subunit C1~CoM-S-S-CoB=>Coenzyme B~Step6b
EC:1.8.7.3 1.8.98.4 1.8.98.5 1.8.98.6	1009.92	868.232	51.4357	1065.08	895.933	51.9856	0.60323	0.254055	0.876902	0.2540547	0.1666242	0.6032299	0.7445197	K03388;hdrA2; heterodisulfide reductase subunit A2|K03389;hdrB2; heterodisulfide reductase subunit B2|K03390;hdrC2; heterodisulfide reductase subunit C2~CoM-S-S-CoB=>Coenzyme B~Step6b
EC:1.8.98.1	ND	ND	ND	ND	ND	ND	ND	ND	ND	ND	ND	ND	ND	K08264;hdrD; heterodisulfide reductase subunit D|K08265;hdrE; heterodisulfide reductase subunit E~CoM-S-S-CoB=>Coenzyme M~Step6c
EC:1.12.99.- 1.8.98.5	595.372	424.532	37.1617	566.294	400.806	49.8062	0.409463	0.108022	0.641026	0.1080224	0.2995209	0.4094632	0.8023285	K14126;mvhA, vhuA, vhcA; F420-non-reducing hydrogenase large subunit|K14128;mvhG, vhuG, vhcG; F420-non-reducing hydrogenase small subunit~CoM-S-S-CoB=>Coenzyme M~Step6d
EC:1.12.99.- 1.8.98.5 1.8.98.6	650.503	559.623	39.3839	606.106	469.339	54.5919	0.30605	0.509809	0.8181	0.5098092	0.7223212	0.3060504	0.4437249	K14127;mvhD, vhuD, vhcD; F420-non-reducing hydrogenase iron-sulfur subunit~CoM-S-S-CoB=>Coenzyme M~Step6d
EC:1.17.98.3 1.8.98.6	590.92	527.953	33.6843	575.486	470.999	49.3538	0.44656	0.653854	0.832262	0.6538537	0.8723935	0.4465597	0.6086429	K22516;fdhA; formate dehydrogenase (coenzyme F420) alpha subunit|K00125;fdhB; formate dehydrogenase (coenzyme F420) beta subunit~CoM-S-S-CoB=>Coenzyme M~Step6d
Methanol to methane
EC:2.1.1.246	5.38827	10.7242	0.977923	7.61944	12.5479	1.16283	0.401282	0.00673056	0.957884	0.006730563	0.006691677	0.4012816	0.4281806	K14080;mtaA; [methyl-Co(III) methanol/glycine betaine-specific corrinoid protein]:coenzyme M methyltransferase~methanol=>Methyl-CoM~Step1
EC:2.1.1.90	16.4242	34.7499	2.75427	27.5473	37.8942	4.13406	0.366523	0.00174715	0.623803	0.001747148	0.006519716	0.3665228	0.7389304	K04480;mtaB; methanol---5-hydroxybenzimidazolylcobamide Co-methyltransferase~methanol=>Methyl-CoM~Step1
Unclassified Enzyme	9.53549	20.1474	1.77708	14.855	18.9571	2.3712	0.716142	0.00356286	0.624557	0.003562862	0.013051390	0.7161418	0.8413616	K14081;mtaC; methanol corrinoid protein~methanol=>Methyl-CoM~Step1
Methylamine to methane
EC:2.1.1.247	ND	ND	ND	ND	ND	ND	ND	ND	ND	ND	ND	ND	ND	K14082;mtbA; methyl-Co(III) methylamine-specific corrinoid protein]:coenzyme M methyltransferase~Methylamine=>Methyl-CoM~Step1
EC:2.1.1.248	0	1.25771	0.269759	0.717385	2.99398	0.574952	0.1573	0.0245916	0.97178	0.02459158	0.02318199	0.1573004	0.1584073	K16176;mtmB; methylamine---corrinoid protein Co-methyltransferase~Methylamine=>Methyl-CoM~Step1
EC:2.1.1.249	ND	ND	ND	ND	ND	ND	ND	ND	ND	ND	ND	ND	ND	K16178;mtbB; dimethylamine---corrinoid protein Co-methyltransferase~Dimethylamine=>Methyl-CoM~Step1
EC:2.1.1.250	0.0990503	0	0.0356356	0.103187	0.0322432	0.0275438	0.822037	0.0945775	0.798772	0.09457749	0.16288647	0.8220370	0.5810271	K14083;mttB; trimethylamine---corrinoid protein Co-methyltransferase~trimethylamine=>Methyl-CoM~Step1
Unclassified enzyme-dimethyl amine	ND	ND	ND	ND	ND	ND	ND	ND	ND	ND	ND	ND	ND	K16179;mtbC; dimethylamine corrinoid protein~Dimethylamine=>Methyl-CoM~Step1
Unclassified enzyme-methyl amine	ND	ND	ND	ND	ND	ND	ND	ND	ND	ND	ND	ND	ND	K16177;mtmC; monomethylamine corrinoid protein~Methylamine=>Methyl-CoM~Step1
Unclassified enzyme-trimethyl amine	ND	ND	ND	ND	ND	ND	ND	ND	ND	ND	ND	ND	ND	K14084;mttC; trimethylamine corrinoid protein~trimethylamine=>Methyl-CoM~Step1
Aceticlastic pathway
EC:2.7.2.1	322.134	390.977	12.1681	326.276	400.009	13.0478	0.857534	0.000672055	0.864322	0.0006720550	0.0003017667	0.8575341	0.6958449	K00925;ackA; acetate kinase~Acetate=>Acetyl phosphate~Step1
EC:6.2.1.1	227.896	321.765	12.6424	239.128	301.724	10.9909	0.56403	4.33158e-06	0.183743	4.331580e-06	1.899565e-04	0.5640304	0.2767325	K01895;ACSS1_2, acs; acetyl-CoA synthetase~Acetate=>Acetyl-CoA~Step1b
EC:2.3.1.8	498.172	615.128	20.9762	508.683	667.679	32.2133	0.97639	0.00181284	0.398755	1.812843e-03	9.169955e-05	0.9763897	0.3793670	K00625;pta; phosphate acetyltransferase~Acetyl phosphate=>Acetyl-CoA~Step2
EC:2.1.1.245	44.1884	46.5468	2.35715	43.8836	58.5032	5.17838	0.953009	0.531681	0.263918	0.53168056	0.03233398	0.9530094	0.1715448	K00197;cdhE, acsC; acetyl-CoA decarbonylase/synthase, CODH/ACS complex subunit gamma|K00194;cdhD, acsD; acetyl-CoA decarbonylase/synthase, CODH/ACS complex subunit delta~Acetyl-CoA=>5-Methyl-H4MPT~Step3
EC:2.3.1.169	ND	ND	ND	ND	ND	ND	ND	ND	ND	ND	ND	ND	ND	K00193;cdhC; acetyl-CoA decarbonylase/synthase, CODH/ACS complex subunit beta~Acetyl-CoA=>5-Methyl-H4MPT~Step3
Butyrate Pathway
EC:1.2.7.1	1991.42	2313.31	64.8726	2063.86	2221.29	51.5095	0.501525	0.00278116	0.236047	0.002781161	0.085204145	0.5015249	0.4232302	K00169;porA;pyruvate ferredoxin oxidoreductase alpha subunit|K00170;porB;pyruvate ferredoxin oxidoreductase beta subunit|K00171;porD;pyruvate ferredoxin oxidoreductase delta subunit|K00172;porC;pyruvate ferredoxin oxidoreductase gamma subunit|K00189;vorG;2-oxoisovalerate/pyruvate ferredoxin oxidoreductase gamma subunit|K03737;por;pyruvate-ferredoxin/flavodoxin oxidoreductase~Pyruvate => Acetyl-Co…
EC:2.3.1.9	305.317	438.17	19.7022	292.394	414.808	20.8194	0.467323	0.000945765	0.914649	0.0009457652	0.0005584874	0.4673232	0.5491487	K00626;ACAT;acetyl-CoA C-acetyltransferase~Acetyl-CoA => Acetoacetyl-CoA~Step2
EC:1.1.1.36	1.07059	0.0819093	0.160892	1.3043	1.24756	0.229517	0.660164	0.00423216	0.064839	0.004232159	0.593949659	0.660164194	0.002730952	K00023;phbB;acetoacetyl-CoA reductase~Acetoacetyl-CoA => (R)-3-Hydroxybutanoyl-CoA~Step3a
EC:4.2.1.55	0	0.310317	0.118015	0	1.06523	0.194104	0.999998	0.25383	0.068447	0.2538297660	0.0009034464	0.999997789	0.008559843	K17865;croR;3-hydroxybutyryl-CoA dehydratase~(R)-3-Hydroxybutanoyl-CoA => Crotonyl-CoA~Step3b
EC:1.1.1.157	201.61	315.715	15.4247	223.377	307.784	12.8982	0.137805	3.57745e-06	0.1779	3.577446e-06	1.855756e-04	0.1378054	0.6647529	K00074;paaH;3-hydroxybutyryl-CoA dehydrogenase~Acetoacetyl-CoA => (S)-3-Hydroxybutyryl-CoA~Step3c
EC:4.2.1.17	108.065	173.273	8.92219	100.676	169.377	9.94082	0.434102	1.76102e-05	0.737333	1.761017e-05	5.493473e-06	0.4341023	0.7167709	K01692;paaF;enoyl-CoA hydratase|K01825;fadB;3-hydroxybutyryl-CoA epimerase|K01782;fadJ;enoyl-CoA hydratase|K07515;HADHA;enoyl-CoA hydratase|K07514;EHHADH;enoyl-CoA hydratase|K07511;ECHS1;enoyl-CoA hydratase|K01715;crt;enoyl-CoA hydratase~(S)-3-Hydroxybutyryl-CoA => Crotonyl-CoA~Step4
EC:1.3.8.1	80.6632	115.058	4.73179	81.8293	116.169	5.77473	0.9872	9.8523e-07	0.992531	9.852301e-07	6.602444e-07	0.9871997	0.9936177	K00248;ACADS;butyryl-CoA dehydrogenase~Crotonyl-CoA => Butyryl-CoA~Step5
EC:2.3.1.19	29.2647	31.0817	2.4674	29.0375	33.2332	3.00501	0.962436	0.289646	0.767704	0.2896465	0.1350431	0.9624360	0.7673667	K00634;ptb;phosphate butyryltransferase~Butyryl-CoA => Butanoyl phosphate~Step5b
EC:2.7.2.7	38.8122	52.5997	2.70136	43.1466	57.1678	3.6452	0.494726	0.0102121	0.902439	0.01021214	0.01246934	0.4947259	0.5874679	K00929;buk;butyrate kinase~Butanoyl phosphate => Butyrate~Step5c
EC:2.8.3.8	11.8839	29.5466	3.43675	7.97155	31.4212	3.24874	0.307773	1.27009e-06	0.124019	1.270087e-06	1.905434e-08	0.3077733	0.6657085	K01034;atoD;acetate CoA|K01035;atoA;acetate CoA|K19709;ydiF;acetate CoA-transferase~Butyryl-CoA => Butyrate~Step6
Acetate pathway
EC:1.2.7.4	151.15	116.114	8.3572	151.487	132.391	8.97141	0.981631	0.0074779	0.261922	0.0074779	0.1569689	0.9816315	0.2685536	K00198;cooS, acsA; anaerobic carbon-monoxide dehydrogenase catalytic subunit~CO2=>CO~Step1
EC:1.17.1.10	0.375324	0.587161	0.0849237	0.0944885	0.707417	0.112428	0.0664798	0.291871	0.101292	0.2918707	0.0021633	0.06647984	0.59957042	K05299;fdhA; formate dehydrogenase (NADP+) alpha subunit|K15022;fdhB; formate dehydrogenase (NADP+) beta subunit~CO2=>Formate~Step2
EC:1.17.98.-	1.2461	3.04882	0.346308	0.918213	2.95953	0.29131	0.51283	0.000477531	0.607719	4.775306e-04	7.732231e-05	0.5128301	0.9934970	K22015;fdhF; formate dehydrogenase (hydrogenase)|K25123;hydA2; iron hydrogenase HydA2|K25124;hycB; FeS-containing electron transfer protein~CO2=>Formate~Step2
EC:6.3.4.3	832.919	1034.72	29.916	853.433	1077.25	34.0669	0.560107	7.29831e-07	0.789527	7.298309e-07	2.498753e-07	0.5601072	0.4030459	K01938;fhs; formate--tetrahydrofolate ligase~Formate=>10-Formyl-THF~Step3
EC:1.5.1.5 3.5.4.9	372.071	490.382	19.1919	403.063	491.529	24.1399	0.47077	0.000504404	0.538296	0.0005044043	0.0027435164	0.4707700	0.9938423	K01491;folD; methylenetetrahydrofolate dehydrogenase (NADP+) / methenyltetrahydrofolate cyclohydrolase~10-Formyl-THF=>5,10-Methenyltetrahydrofolate~Step4
EC:3.5.4.9	ND	ND	ND	ND	ND	ND	ND	ND	ND	ND	ND	ND	ND	K01500;fchA; methenyltetrahydrofolate cyclohydrolase~10-Formyl-THF=>5,10-Methenyltetrahydrofolate~Step4
EC:1.5.1.54	93.93	131.949	7.82532	84.3284	143.752	10.7662	0.384794	0.00149691	0.187371	1.496913e-03	1.717467e-05	0.3847937	0.6240067	K00297;metF, MTHFR; methylenetetrahydrofolate reductase (NADH)~5,10-Methenyltetrahydrofolate=>5-Methyltetrahydrofolate~Step5
EC:1.5.1.54-Unclassified	ND	ND	ND	ND	ND	ND	ND	ND	ND	ND	ND	ND	ND	K25007;metV; methylenetetrahydrofolate reductase (NADH) small subunit~5,10-Methenyltetrahydrofolate=>5-Methyltetrahydrofolate~Step5
EC:7.-.-.-	ND	ND	ND	ND	ND	ND	ND	ND	ND	ND	ND	ND	ND	K25008;rnfC2; ion-translocating oxidoreductase complex subunit C~5,10-Methenyltetrahydrofolate=>5-Methyltetrahydrofolate~Step5
EC:2.1.1.245	44.1884	46.5468	2.35715	43.8836	58.5032	5.17838	0.953009	0.531681	0.263918	0.53168056	0.03233398	0.9530094	0.1715448	K00197;cdhE, acsC; acetyl-CoA decarbonylase/synthase, CODH/ACS complex subunit gamma|K00194;cdhD, acsD; acetyl-CoA decarbonylase/synthase, CODH/ACS complex subunit delta~5-Methyltetrahydrofolate=>Acetyl-CoA~Step6
EC:2.3.1.169	100.436	100.454	5.08008	96.7532	118.154	6.03137	0.848774	0.694595	0.0794331	0.694594976	0.006269691	0.848774	0.155751	K14138;acsB; acetyl-CoA synthase~5-Methyltetrahydrofolate=>Acetyl-CoA~Step6
EC:2.1.1.258	171.779	153.639	10.7872	166.365	178.9	11.8285	0.968602	0.25768	0.204343	0.2576797	0.5027062	0.9686019	0.2782979	K15023;acsE; 5-methyltetrahydrofolate corrinoid/iron sulfur protein methyltransferase~5-Methyltetrahydrofolate=>Tetrahydrofolate~Step6B
Propionate pathway
EC:4.1.1.49	1984.96	1285.64	105.071	2042.12	1308.55	111.863	0.721367	2.19928e-07	0.81167	2.199285e-07	8.476723e-08	0.7213675	0.8877218	K01610;pckA;phosphoenolpyruvate carboxykinase (ATP)~phosphoenolpyruvate => oxaloacetate~C4Pathway-Step1
EC:1.1.1.37	281.809	216.716	14.4992	291.047	202.191	18.6506	0.91419	0.0309126	0.544953	0.030912634	0.004027589	0.9141898	0.5105039	K00024;mdh;malate dehydrogenase|K00025;MDH1;malate dehydrogenase|K00026;MDH2;malate dehydrogenase~oxaloacetate => (S)-malate~C4Pathway-Step2
EC:4.2.1.2	1255.87	1645.47	59.6243	1462.12	1690.37	48.4474	0.0126767	1.40248e-07	0.010615	1.402485e-07	2.026211e-04	0.01267669	0.66594160	K01675;fumD;fumarate hydratase D|K01676;E4.2.1.2A; fumA;fumB;fumarate hydratase-class I|K01677;E4.2.1.2AA;fumA;fumarate hydratase subunit alpha|K01678;E4.2.1.2AB;fumB;fumarate hydratase subunit beta|K01679;E4.2.1.2B;fumC;FH;fumarate hydratase class II|K01774;fumE;fumarate hydratase E~(S)-malate => fumarate~C4Pathway-Step3
EC:1.3.1.6	ND	ND	ND	ND	ND	ND	ND	ND	ND	ND	ND	ND	ND	K18556;frdA;NADH-dependent fumarate reductase subunit A|K18557;frdB;NADH-dependent fumarate reductase subunit B~fumarate=>succinate~C4Pathway-Step4
EC:6.2.1.5	334.213	423.671	20.3032	277.343	388.11	30.6547	0.107495	0.110979	0.304795	0.11097909	0.00442085	0.1074947	0.5744285	K01902;sucD;succinyl-CoA synthetase alpha subunit|K01903;sucC;succinyl-CoA synthetase beta subunit~Succinate => Succinyl-CoA~Step1
EC:5.4.99.2	525.64	324.383	34.2178	545.211	309.757	45.3664	0.887345	0.000815151	0.801554	0.0008151506	0.0002720718	0.8873454	0.6783127	K01847MUT;methylmalonyl-CoA mutase|K01848;E5.4.99.2A;mcmA1;methylmalonyl-CoA mutase N-terminal domain|K01849;E5.4.99.2B;mcmA2;methylmalonyl-CoA mutase C-terminal domain~succinyl-CoA => (R)-methylmalonyl-CoA~C3Pathway-Step6
EC:5.1.99.1	224.315	234.558	12.3447	222.742	219.395	14.9562	0.842456	0.410023	0.719387	0.4100226	0.7292902	0.8424557	0.5458635	K05606;MCEE;methylmalonyl-CoA/ethylmalonyl-CoA epimerase~(R)-Methylmalonyl-CoA => (S)-Methylmalonyl-CoA~Step3
EC:4.1.1.-	0.0943796	0.41251	0.135063	0.0713679	0.253599	0.0726995	0.983096	0.0546949	0.619762	0.05469491	0.17360224	0.9830960	0.6112869	K11264;scpB;methylmalonyl-CoA decarboxylase~(S)-Methylmalonyl-CoA => Propanoyl-CoA~Step4
EC:2.8.3.1	16.9712	55.9372	4.99055	17.8891	58.7784	5.09532	0.599237	3.78928e-12	0.984923	3.789281e-12	3.976978e-12	0.5992375	0.5754679	K01026;pct;propionate CoA-transferase~Lactate => Lactoyl-CoA~Step1
EC:2.7.1.40	237.95	287.403	11.0008	236.493	290.414	11.8742	0.960212	0.00405747	0.868264	0.004057469	0.001864507	0.9602118	0.8904725	K00873;PK;pyk;pyruvate kinase|K12406;PKLR;pyruvate kinase isozymes R/L~phosphoenolpyruvate=>pyruvate~C3Pathway-Step1
EC:1.1.1.27	231.571	223.958	21.071	122.442	194.635	22.5009	0.0153365	0.599685	0.0291863	0.5996850592	0.0009038932	0.01533652	0.34765514	K00016;LDH;ldh;L-lactate dehydrogenase~pyruvate=>(S)-lactate~C3Pathway-Step4
EC:2.3.1.54	789.465	837.931	19.9275	855.353	896.385	28.1744	0.217121	0.0817523	0.855582	0.08175234	0.11370467	0.2171215	0.2695018	K00656;E2.3.1.54;pflD;formate C-acetyltransferase~pyruvate=>acetyl-CoA~C3Pathway-Step2
EC:2.7.2.1	322.134	390.977	12.1681	326.276	400.009	13.0478	0.857534	0.000672055	0.864322	0.0006720550	0.0003017667	0.8575341	0.6958449	K00925;ackA;acetate kinase~acetyl phosphate => acetate~C3Pathway-Step3
ND: Not detected

## Sheet: Table S3B-rumen
	LR			HR			Overall P-values
	2Hr	8Hr	SEM	2Hr	8Hr	SEM	Group	SamplingHour	Group:SamplingHour	Descrption
methyl-coenzyme M reductase alpha subunit (methanogenesis)	113.74	110.64	6.55786	108.705	115.964	11.5662	0.385295	0.991635	0.38021	K00399;mcrA~methyl-CoM + CoB => CoM-S-S-CoB + methane~Step1
anaerobic dimethyl sulfoxide reductase subunit A	8.83205	12.7552	3.61154	14.3543	4.72158	3.02096	0.598763	0.563566	0.188487	K07306;dmsA~imethylsulfide + menaquinone + H2O = dimethylsulfoxide + menaquinol~Step10
cytochrome bd oxidase (aerobic respiration)	191.718	180.876	6.39284	191.903	186.459	7.43064	0.836181	0.338063	0.537837	K00425;cydA~2 quinol + O2[side 2] + 4 H+[side 2] = 2 quinone + 2 H2O[side 2] + 4 H+[side 1] (overall reaction)~Step11
Formate tetrahydrofolate ligase	911.774	665.736	46.9136	807.405	705.53	27.2998	0.10455	0.000538952	0.094362	K01938;fhs~Tetrahydrofolate + Formate + ATP <=> ADP + Orthophosphate + 10-Formyltetrahydrofolate~Step12
Hydrogenase-associated diaphorases	0.165772	0.124162	0.102475	0.116684	0	0.058342	0.845699	0.894829	0.67895	K00437;hydB~[NiFe] hydrogenase large subunit~Step13
Nitrogenases	549.244	581.063	14.1767	604.834	590.664	25.7222	0.358921	0.417299	0.600983	K02588;NifH~16 ATP + Nitrogen + 8 Reduced ferredoxin + 8 H+ + 16 H2O <=> 16 Orthophosphate + 16 ADP + 8 Oxidized ferredoxin + 2 Ammonia + Hydrogen~Step14
acetyl-CoA synthase (acetogenesis1)	11.8993	8.15592	0.839351	9.8599	8.23027	0.648723	0.154346	0.0106965	0.237419	K14138;acsB~acetyl-CoA + a [Co(I) corrinoid Fe-S protein] => CO + CoA + a [methyl-Co(III) corrinoid Fe-S protein]~Step2A
acetyl-CoA synthase (acetogenesis2)	477.303	465.466	9.11324	489.229	473.195	12.1898	0.693302	0.514666	0.981336	K01895;acs~ATP+Acetate+CoA <=> AMP+Diphosphate+Acetyl-CoA~Step2B
adenylylsulfate reductase (sulfate reduction)	33.9986	51.5702	3.50273	44.8263	57.104	3.58843	0.0481116	0.000746789	0.180885	K00394;aprA~AMP + sulfite + acceptor => adenylyl sulfate + reduced acceptor~Step3
dissimilatory sulfite reductases (sulfate reduction)	1.81774	0.80276	0.637584	1.36537	1.11641	0.41859	0.962695	0.528841	0.954542	K11180;dsrA~a [DsrC protein]-trisulfide + NAD+ + 3 H2O = a [DsrC protein]-dithiol + sulfite + NADH + H+~Step4
alternative sulfite reductases (sulfate reduction)	56.5229	49.2706	2.20432	64.215	65.0061	5.24927	0.727505	0.259453	0.226152	K16950;asrA~Hydrogen sulfide + 3 NADP+ + 3 H2O <=> Sulfite + 3 NADPH + 3 H+~Step5
fumarate reductase (fumarate reduction1)	814.826	732.293	24.237	865.823	757.708	29.3461	0.419886	0.106043	0.85948	K00239;frdA~succinate + a quinone => fumarate + a quinol~Step6
fumarate reductase (fumarate reduction2)	50.8509	47.3131	4.60826	40.5874	32.261	2.38164	0.0907779	0.370731	0.649338	K00244;sdhA,frdA~Quinone + Succinate <=> Hydroquinone + Fumarate~Step6b
dissimilatory nitrate reductase (nitrate ammonification)	1.98848	1.74861	0.324639	2.75065	3.18668	0.410864	0.241906	0.765022	0.600689	K00370;narG~nitrate + a quinol = nitrite + a quinone + H2O~Step7
periplasmic nitrate reductase (nitrate ammonification)	8.82429	12.5529	3.58791	7.0895	4.71592	0.481426	0.426818	0.350398	0.620124	K02567;napA~2 ferrocytochrome + 2 H+ + nitrate = 2 ferricytochrome + nitrite~Step8
ammonia-forming nitrite reductase (nitrate ammonification)	41.7976	42.0164	4.44028	54.3141	51.3994	5.25206	0.221284	0.6576	0.824164	K03385;nrfA~NH3 + 2 H2O + 6 ferricytochrome c = nitrite + 6 ferrocytochrome c + 7 H+~Step9
Bifurcating hydrogenases	454.368	374.617	15.9925	409.661	330.253	13.3293	0.128936	0.0151536	0.691562	NA
Energy-converting hydrogenases	36.5176	32.0124	1.18537	37.5262	33.249	1.79783	0.893204	0.15466	0.893204	NA
Fermentative hydrogenases	505.791	435.732	11.9644	496.213	423.9	10.5114	0.802805	0.00108079	0.802805	NA
Methanogenic hydrogenases	35.8259	35.2161	2.66006	44.3256	32.4502	5.67484	0.971642	0.971642	0.971642	NA
NiFe Group 1a	5.64075	3.82648	0.395179	5.23235	3.50781	0.321128	0.905343	0.0284118	0.978533	NA
NiFe Group 3b	3.05251	1.57898	0.381655	3.47895	1.36603	0.489172	0.80867	0.0819572	0.80867	NA
NiFe Group 4b	0.374884	0.146954	0.050222	0.441561	0.0894889	0.0597712	0.498599	0.00301876	0.354728	NA
NiFe Group 4d	45.4489	38.836	1.70302	46.7141	37.5553	3.22778	0.911071	0.408086	0.911071	NA
Respiratory hydrogenases	4.50947	5.85974	1.28188	5.1515	3.69975	0.411716	0.790819	0.934809	0.790819	NA
Sensory hydrogenases	138.925	142.037	3.17372	121.782	121.327	4.42036	0.134907	0.659764	0.659764	NA

## Sheet: Table S3D-bolus
	LR			HR			Overall P-values
	2Hr	8Hr	SEM	2Hr	8Hr	SEM	Group	SamplingHour	Group:SamplingHour	Description
methyl-coenzyme M reductase alpha subunit (methanogenesis)	143.144	126.838	11.3232	143.525	116.576	11.8943	0.781959	0.907842	0.657274	K00399;mcrA~methyl-CoM + CoB => CoM-S-S-CoB + methane~Step1
anaerobic dimethyl sulfoxide reductase subunit A	2.99696	6.68262	0.749187	1.5859	4.20229	0.495991	0.256529	0.00125459	0.661524	K07306;dmsA~imethylsulfide + menaquinone + H2O = dimethylsulfoxide + menaquinol~Step10
cytochrome bd oxidase (aerobic respiration)	207.465	159.144	9.46454	211.622	177.819	7.72236	0.73342	0.000313614	0.335082	K00425;cydA~2 quinol + O2[side 2] + 4 H+[side 2] = 2 quinone + 2 H2O[side 2] + 4 H+[side 1] (overall reaction)~Step11
Formate tetrahydrofolate ligase	529.158	776.072	43.0615	443.957	726.052	41.7213	0.191438	0.000875432	0.628378	K01938;fhs~Tetrahydrofolate + Formate + ATP <=> ADP + Orthophosphate + 10-Formyltetrahydrofolate~Step12
Hydrogenase-associated diaphorases	0.168579	0	0.0656903	0	0.0718519	0.0340351	0.107901	0.117046	0.107742	K00437;hydB~[NiFe] hydrogenase large subunit~Step13
Nitrogenases	367.022	580.785	29.7384	369.377	571.337	26.7677	0.7563	1.01274e-05	0.730634	K02588;NifH~16 ATP + Nitrogen + 8 Reduced ferredoxin + 8 H+ + 16 H2O <=> 16 Orthophosphate + 16 ADP + 8 Oxidized ferredoxin + 2 Ammonia + Hydrogen~Step14
acetyl-CoA synthase (acetogenesis1)	4.36038	9.19925	0.858491	2.89769	9.14407	0.823985	0.448027	0.000215504	0.633251	K14138;acsB~acetyl-CoA + a [Co(I) corrinoid Fe-S protein] => CO + CoA + a [methyl-Co(III) corrinoid Fe-S protein]~Step2A
acetyl-CoA synthase (acetogenesis2)	557.481	479.343	15.2349	606.011	473.194	20.0723	0.0724052	0.00151171	0.100075	K01895;acs~ATP+Acetate+CoA <=> AMP+Diphosphate+Acetyl-CoA~Step2B
adenylylsulfate reductase (sulfate reduction)	33.261	55.7845	4.28197	42.3853	57.8237	3.96141	0.0741774	0.000454352	0.229006	K00394;aprA~AMP + sulfite + acceptor => adenylyl sulfate + reduced acceptor~Step3
dissimilatory sulfite reductases (sulfate reduction)	0.806841	0.712591	0.241913	0.367105	1.14582	0.247253	0.387082	0.591922	0.202397	K11180;dsrA~a [DsrC protein]-trisulfide + NAD+ + 3 H2O = a [DsrC protein]-dithiol + sulfite + NADH + H+~Step4
alternative sulfite reductases (sulfate reduction)	24.3749	54.6273	4.21558	28.439	62.9958	4.83812	0.13439	7.63264e-07	0.827244	K16950;asrA~Hydrogen sulfide + 3 NADP+ + 3 H2O <=> Sulfite + 3 NADPH + 3 H+~Step5
fumarate reductase (fumarate reduction1)	1496.51	680.74	105.654	1681.95	737.329	123.119	0.0953951	4.66562e-11	0.576916	K00239;frdA~succinate + a quinone => fumarate + a quinol~Step6
fumarate reductase (fumarate reduction2)	21.4517	43.6587	3.32481	15.5986	39.8278	3.22107	0.101539	2.68286e-05	0.469165	K00244;sdhA,frdA~Quinone + Succinate <=> Hydroquinone + Fumarate~Step6b
dissimilatory nitrate reductase (nitrate ammonification)	0.864565	1.98344	0.251514	2.10084	3.32257	0.539081	0.098712	0.0449809	0.475891	K00370;narG~nitrate + a quinol = nitrite + a quinone + H2O~Step7
periplasmic nitrate reductase (nitrate ammonification)	3.40808	7.32169	0.710994	2.10558	6.97023	0.717162	0.159861	0.000210903	0.511275	K02567;napA~2 ferrocytochrome + 2 H+ + nitrate = 2 ferricytochrome + nitrite~Step8
ammonia-forming nitrite reductase (nitrate ammonification)	41.7589	36.4613	4.323	61.0941	64.0074	7.23317	0.0881938	0.451685	0.288173	K03385;nrfA~NH3 + 2 H2O + 6 ferricytochrome c = nitrite + 6 ferrocytochrome c + 7 H+~Step9
Bifurcating hydrogenases	529.424	384.504	30.094	460.775	335.989	27.6598	0.47675	0.0962849	0.898823	na
Energy-converting hydrogenases	30.9561	32.7516	1.24975	31.3392	39.4254	2.02651	0.848625	0.639703	0.639703	na
Fermentative hydrogenases	545.003	442.886	21.4967	518.39	432.883	17.6676	0.905152	0.0517393	0.905152	na
Methanogenic hydrogenases	90.1762	43.4237	9.22819	88.337	44.7844	8.48408	0.936402	0.0774628	0.936402	na
NiFe Group 1a	3.42791	5.16382	0.460857	2.87476	5.53715	0.508002	0.697744	0.0687995	0.697744	na
NiFe Group 3b	2.55839	2.19229	0.446025	1.94372	2.13657	0.242443	0.890288	0.890288	0.890288	na
NiFe Group 4b	0.28414	0.296697	0.0483789	0.168173	0.248773	0.0534591	0.83458	0.850243	0.850243	na
NiFe Group 4d	59.6818	46.8116	4.02438	53.0345	45.7114	3.53892	0.588886	0.5593	0.622064	na
Respiratory hydrogenases	3.83833	3.60647	0.272016	5.72565	5.36231	0.672599	0.422848	0.911136	0.911136	na
Sensory hydrogenases	128.87	141.098	5.33321	124.627	119.346	5.87037	0.792541	0.376285	0.376285	na

## Sheet: Table S3F-feces
	LR			HR			Overall P-values
	2Hr	8Hr	SEM	2Hr	8Hr	SEM	Group	SamplingHour	Group:SamplingHour	Description
methyl-coenzyme M reductase alpha subunit (methanogenesis)	350.33	257.338	21.2359	339.029	248.58	28.2028	0.520968	0.152436	0.69507	K00399;mcrA~methyl-CoM + CoB => CoM-S-S-CoB + methane~Step1
anaerobic dimethyl sulfoxide reductase subunit A	1.21669	4.96784	0.478542	0.918454	4.52828	0.473003	0.233298	2.76008e-10	0.815612	K07306;dmsA~imethylsulfide + menaquinone + H2O = dimethylsulfoxide + menaquinol~Step10
cytochrome bd oxidase (aerobic respiration)	25.2654	32.0935	2.37841	24.0391	30.6524	2.13994	0.77336	0.00554637	0.960322	K00425;cydA~2 quinol + O2[side 2] + 4 H+[side 2] = 2 quinone + 2 H2O[side 2] + 4 H+[side 1] (overall reaction)~Step11
Formate tetrahydrofolate ligase	832.919	1034.72	29.916	853.433	1077.25	34.0669	0.560107	7.29831e-07	0.789527	K01938;fhs~Tetrahydrofolate + Formate + ATP <=> ADP + Orthophosphate + 10-Formyltetrahydrofolate~Step12
Hydrogenase-associated diaphorases	ND	ND	ND	ND	ND	ND	ND	ND	ND	K00437;hydB~[NiFe] hydrogenase large subunit~Step13
Nitrogenases	196.834	293.984	19.2581	170.784	347.754	23.8006	0.418426	0.00160817	0.14021	K02588;NifH~16 ATP + Nitrogen + 8 Reduced ferredoxin + 8 H+ + 16 H2O <=> 16 Orthophosphate + 16 ADP + 8 Oxidized ferredoxin + 2 Ammonia + Hydrogen~Step14
acetyl-CoA synthase (acetogenesis1)	100.436	100.454	5.08008	96.7532	118.154	6.03137	0.848774	0.694595	0.0794331	K14138;acsB~acetyl-CoA + a [Co(I) corrinoid Fe-S protein] => CO + CoA + a [methyl-Co(III) corrinoid Fe-S protein]~Step2A
acetyl-CoA synthase (acetogenesis2)	227.896	321.765	12.6424	239.128	301.724	10.9909	0.56403	4.33158e-06	0.183743	K01895;acs~ATP+Acetate+CoA <=> AMP+Diphosphate+Acetyl-CoA~Step2B
adenylylsulfate reductase (sulfate reduction)	4.04049	12.8321	1.35976	3.97141	16.0156	1.49479	0.822042	3.35201e-08	0.0723419	K00394;aprA~AMP + sulfite + acceptor => adenylyl sulfate + reduced acceptor~Step3
dissimilatory sulfite reductases (sulfate reduction)	0	0.135711	0.0714268	0	0.0438964	0.0219482	1	0.228746	0.613268	K11180;dsrA~a [DsrC protein]-trisulfide + NAD+ + 3 H2O = a [DsrC protein]-dithiol + sulfite + NADH + H+~Step4
alternative sulfite reductases (sulfate reduction)	18.5769	44.2872	3.29377	18.44	55.5107	5.11088	0.862759	6.55794e-08	0.133908	K16950;asrA~Hydrogen sulfide + 3 NADP+ + 3 H2O <=> Sulfite + 3 NADPH + 3 H+~Step5
fumarate reductase (fumarate reduction1)	773.319	521.572	40.1148	791.801	528.914	54.2085	0.830394	0.000517825	0.781837	K00239;frdA~succinate + a quinone => fumarate + a quinol~Step6
fumarate reductase (fumarate reduction2)	9.85115	24.3885	2.28272	8.35336	23.1813	2.09627	0.394058	3.03308e-06	0.580423	K00244;sdhA,frdA~Quinone + Succinate <=> Hydroquinone + Fumarate~Step6b
dissimilatory nitrate reductase (nitrate ammonification)	0.497739	0.986733	0.185682	0.138906	1.24462	0.221033	0.169862	0.332983	0.129745	K00370;narG~nitrate + a quinol = nitrite + a quinone + H2O~Step7
periplasmic nitrate reductase (nitrate ammonification)	1.50339	6.13746	0.585204	1.3577	5.97556	0.578311	0.619362	7.89983e-09	0.860671	K02567;napA~2 ferrocytochrome + 2 H+ + nitrate = 2 ferricytochrome + nitrite~Step8
ammonia-forming nitrite reductase (nitrate ammonification)	0.676106	2.09701	0.292644	0.975281	2.00731	0.234248	0.548129	0.00369581	0.709195	K03385;nrfA~NH3 + 2 H2O + 6 ferricytochrome c = nitrite + 6 ferrocytochrome c + 7 H+~Step9
Bifurcating hydrogenases	527.422	466.571	22.284	587.151	456.662	19.1188	0.0873759	0.0902163	0.0873759	NA
Energy-converting hydrogenases	17.3663	22.8843	1.33512	12.013	18.3617	1.17913	0.0145791	0.0089443	0.277927	NA
Fermentative hydrogenases	961.277	676.405	41.4078	1052.46	670.02	50.0764	0.0735083	4.17863e-07	0.0735083	NA
Methanogenic hydrogenases	267.917	102.531	26.7025	262.826	95.2449	31.4703	0.795241	0.000461583	0.795241	NA
NiFe Group 1a	2.89818	6.09266	0.469964	3.07825	6.34733	0.521906	0.934185	7.50911e-06	0.934185	NA
NiFe Group 3b	1.03778	2.75096	0.247905	1.04747	2.98554	0.235221	0.771985	4.57668e-08	0.771985	NA
NiFe Group 4d	109.606	72.0214	8.96164	122.704	71.9161	12.5284	0.903188	0.168633	0.903188	NA
Respiratory hydrogenases	0.599131	1.07477	0.229799	0.518253	0.518773	0.0530744	0.958702	0.133231	0.211171	NA
Sensory hydrogenases	238.875	193.291	9.62452	287.63	172.677	16.4315	0.0208756	0.0208756	0.0208756	NA
ND: Not detected
