# Supplementary material for: Host-specific microbiome-rumination interactions shape methane-yield phenotypes in dairy cattle
Source: mSphere. 2025 Apr 25;10(5):e00090-25. doi: 10.1128/msphere.00090-25 (PMC12108071; doi:10.1128/msphere.00090-25)
Supplement: Data set S4 — PERMANOVA of 16S rDNA bacterial communities in LR and HR Holstein cows. [file msphere.00090-25-s0004.xlsx]

## Sheet: Weighted
	Rumen			Bolus			Fecal
	R2	Pval	p.adjusted	R2	Pval	p.adjusted	R2	Pval	p.adjusted
Overall
Group	0.0684608	0.001	0.0015	0.0637496	0.001	0.0015	0.022674	0.001	0.0015
SamplingHour	0.171402	0.001	0.0015	0.164226	0.001	0.0015	0.215981	0.001	0.0015
Group:SamplingHour	0.0205789	0.614	0.614	0.0103568	0.974	0.974	0.0341516	0.133	0.133
Pairwise for SamplingHour- overall
	R2	Pval	p.adjusted	R2	Pval	p.adjusted	R2	Pval	p.adjusted
0vs2	0.193336	0.001	0.001	0.0936802	0.004	0.004	0.22124	0.001	0.001
0vs8	0.116352	0.001	0.001	0.0864289	0.008	0.008	0.0536224	0.042	0.042
0vs14	0.109913	0.003	0.003	0.118614	0.002	0.002	0.0797752	0.012	0.012
2vs8	0.0788234	0.005	0.005	0.1939	0.001	0.001	0.283006	0.001	0.001
2vs14	0.129348	0.002	0.002	0.1624	0.001	0.001	0.229156	0.001	0.001
8vs14	0.0714331	0.022	0.022	0.0509732	0.088	0.088	0.0568342	0.076	0.076
Intractions
Timepoint difference in Acetate Group
	R2	Pval	p.adjusted	R2	Pval	p.adjusted	R2	Pval	p.adjusted
0vs2	0.259945	0.001	0.001	0.131336	0.031	0.031	0.203596	0.001	0.001
0vs8	0.131132	0.007	0.007	0.122514	0.027	0.027	0.0718574	0.226	0.226
0vs14	0.13288	0.01	0.01	0.154908	0.005	0.005	0.066709	0.247	0.247
2vs8	0.108989	0.039	0.039	0.265153	0.001	0.001	0.271086	0.001	0.001
2vs14	0.165854	0.006	0.006	0.217016	0.001	0.001	0.299829	0.001	0.001
8vs14	0.113801	0.051	0.051	0.0772207	0.162	0.162	0.0472295	0.566	0.566
Timepoint difference in Propionate Group
	R2	Pval	p.adjusted	R2	Pval	p.adjusted	R2	Pval	p.adjusted
0vs2	0.187558	0.001	0.001	0.0918513	0.097	0.097	0.292958	0.001	0.001
0vs8	0.164339	0.003	0.003	0.0955868	0.072	0.072	0.0696837	0.198	0.198
0vs14	0.143299	0.027	0.027	0.10821	0.019	0.019	0.151945	0.022	0.022
2vs8	0.101323	0.034	0.034	0.189377	0.004	0.004	0.321862	0.001	0.001
2vs14	0.139709	0.031	0.031	0.139926	0.006	0.006	0.243427	0.002	0.002
8vs14	0.074094	0.258	0.258	0.0454935	0.628	0.628	0.108775	0.117	0.117
Group difference within each time point
	R2	Pval	p.adjusted	R2	Pval	p.adjusted	R2	Pval	p.adjusted
0	0.129197	0.014	0.014	0.12193	0.037	0.037	0.0887925	0.098	0.098
2	0.091983	0.076	0.076	0.0862346	0.14	0.14	0.0494026	0.459	0.459
8	0.141812	0.005	0.005	0.158732	0.01	0.01	0.0570125	0.349	0.349
14	0.0732232	0.371	0.371	0.0479462	0.549	0.549	0.0791164	0.224	0.224

## Sheet: Unweighted
	Rumen			Bolus			Fecal
	R2	Pval	p.adjusted	R2	Pval	p.adjusted	R2	Pval	p.adjusted
Overall
Group	0.0571974	0.001	0.0015	0.0572799	0.001	0.0015	0.0312765	0.001	0.0015
SamplingHour	0.0650684	0.001	0.0015	0.0781371	0.001	0.0015	0.0707065	0.001	0.0015
Group:SamplingHour	0.033389	0.104	0.104	0.0289316	0.796	0.796	0.0323158	0.211	0.211
Pairwise for SamplingHour- overall
	R2	Pval	p.adjusted	R2	Pval	p.adjusted	R2	Pval	p.adjusted
0vs2	0.0464474	0.011	0.011	0.0403502	0.04	0.04	0.0397752	0.008	0.008
0vs8	0.0379959	0.041	0.041	0.0341495	0.065	0.065	0.0343229	0.042	0.042
0vs14	0.0434085	0.036	0.036	0.0598394	0.003	0.003	0.0490458	0.007	0.007
2vs8	0.0493926	0.01	0.01	0.0664645	0.001	0.001	0.0433189	0.002	0.002
2vs14	0.0572366	0.011	0.011	0.0893821	0.001	0.001	0.0709181	0.001	0.001
8vs14	0.0286498	0.428	0.428	0.0327419	0.191	0.191	0.0478543	0.01	0.01
Intractions
Timepoint difference in Acetate Group
	R2	Pval	p.adjusted	R2	Pval	p.adjusted	R2	Pval	p.adjusted
0vs2	0.0841695	0.003	0.003	0.0743305	0.041	0.041	0.0542735	0.348	0.348
0vs8	0.0568149	0.234	0.234	0.0539148	0.362	0.362	0.0563964	0.377	0.377
0vs14	0.0817167	0.034	0.034	0.091985	0.003	0.003	0.0500757	0.65	0.65
2vs8	0.0769227	0.016	0.016	0.0991558	0.002	0.002	0.0642093	0.164	0.164
2vs14	0.0970702	0.011	0.011	0.140096	0.002	0.002	0.0725246	0.048	0.048
8vs14	0.0629621	0.246	0.246	0.0682899	0.104	0.104	0.0484968	0.901	0.901
Timepoint difference in Propionate Group
	R2	Pval	p.adjusted	R2	Pval	p.adjusted	R2	Pval	p.adjusted
0vs2	0.0605849	0.196	0.196	0.0540147	0.325	0.325	0.0636113	0.075	0.075
0vs8	0.068001	0.11	0.11	0.063904	0.147	0.147	0.0568252	0.261	0.261
0vs14	0.066277	0.274	0.274	0.07402	0.056	0.056	0.103631	0.008	0.008
2vs8	0.0732157	0.052	0.052	0.0900172	0.016	0.016	0.0596978	0.165	0.165
2vs14	0.0811326	0.09	0.09	0.0952363	0.008	0.008	0.119482	0.001	0.001
8vs14	0.0543107	0.711	0.711	0.0466694	0.894	0.894	0.0948975	0.036	0.036
Group difference within each time point
	R2	Pval	p.adjusted	R2	Pval	p.adjusted	R2	Pval	p.adjusted
0	0.103099	0.014	0.014	0.100146	0.015	0.015	0.0639981	0.092	0.092
2	0.107807	0.006	0.006	0.11454	0.014	0.014	0.0589722	0.152	0.152
8	0.0944912	0.014	0.014	0.0997529	0.006	0.006	0.0682968	0.044	0.044
14	0.0806641	0.204	0.204	0.0675349	0.476	0.476	0.0783882	0.11	0.11
